# Supplementary material for: Spatially clustered type I interferon responses at injury borderzones
Source: Nature. 2024 Aug 28;633(8028):174–81. doi: 10.1038/s41586-024-07806-1 (PMC11374671; doi:10.1038/s41586-024-07806-1)
Supplement: Supplementary file 3 — Detailed test statistics and methods used to analyse data. [file 41586_2024_7806_MOESM3_ESM.xlsx]

## Sheet: Fig. 1
Figure	Test	Effect
1h	Two-tailed Unpaired t test	Irf3-/- vs. WT
		p=0.0062
		t(6)=4.126
		95% CI [2.267, 8.873]
1j	Two-tailed Unpaired t test	Irf3-/- vs. WT
		p=0.0410
		t(6)=2.593
		95% CI [0.5762, 19.87]
1l	Two-tailed Unpaired t test	Irf3-/- vs. WT
		p=.0095
		t(69)=2,559
		95% CI [.3112, 2.153]
1m	Moran's I one-tailed	WT rep1	WT rep2
	Benjamini-Hochbert correction	Ifit1 spatial distribution	Ifit1 spatial distribution
		p=0	p=0
		z=3.822789837	z=2.813765742
		Ifit3 spatial distribution	Ifit3 spatial distribution
		p=0	p=0
		z=3.890819328	z=2.324487615
		Rsad2 spatial distribution	Rsad2 spatial distribution
		p=0	p=0
		z=3.788070544	z=2.217117596
		Irf7 spatial distribution	Irf7 spatial distribution
		p=0	p=0
		z=2.237102827	z=2.219160302
1n	Moran's I one-tailed	Irf3-/-
	Benjamini-Hochbert correction	Ifit1 spatial distribution
		z=0.095921674
		Ifit3 spatial distribution
		z=0.204950467
		Rsad2 spatial distribution
		z=0.316452105
		Irf7 spatial distribution
		z=0.469884297
1o	Chi-square (Fisher's exact two-tailed)	Simulated vs. Observed Cluster 4-6	Simulated vs. Observed Cluster 7-9	Simulated vs. Observed Cluster 10-12	Simulated vs. Observed Cluster >12
	Yates' correction	p=.0002	p<0.0001	p<0.0001	p<0.0001
		z=3.691	z=9.904	z=7.069	z=10.89
		95% CI [0.6086,0.7555]	95% CI [0.5470, 0.9536]	95% CI [0.4867, 0.6433]	95% CI [0.4867, 0.6433"]

## Sheet: Fig. 2
Figure	Test	Effect
2h	Two-tailed Unpaired t test	Control vs MI
		p=0.0412
		t(12)=2.286
		95% CI [0.1325, 5.496]
2j	Two-tailed Unpaired t test	Control vs MI
		p=0.0466
		t(12)=2.218
		95% CI [0.07732, 8.655]
2l	Two-tailed Unpaired t test	Control vs MI
		p=.0077
		t(223)=2.688
		95% CI [0.1209, 0.7852]
2m	Moran's I one-tailed	Acute MI 1	Acute MI 2
	Benjamini-Hochbert correction	MX1 spatial distribution	MX1 spatial distribution
		p=0	p=0
		z=1.581038497	z=1.690420284
		RSAD2 spatial distribution	RSAD2 spatial distribution
		p=0	p=0
		z=1.95428782	z-score=0.778671087
		IFIT1 spatial distribution	IFIT1 spatial distribution
		p=0	p=1.21E-15
		z=1.085085911	z=0.755197626
		IFIT3 spatial distribution	IFIT3 spatial distribution
		p=0	p=0
		z=1.216716225	z=1.572746927
2n	Moran's I one-tailed	RZ
	Benjamini-Hochbert correction	MX1 spatial distribution
		z=0.195190753
		RSAD2 spatial distribution
		z=0.018792705
		IFIT1 spatial distribution
		z=0.219701351
		IFIT3 spatial distribution
		z=0.170082503

## Sheet: Fig. 3
Figure	Test	Effect
3b	Moran's I one-tailed	Irf3-CM	Irf3-Fib	Irf3-Mac	Irf3-Neut	Irf3-EC
	Benjamini-Hochbert FDR correction	Ifit1 spatial distribution	Ifit1 spatial distribution	Ifit1 spatial distribution	Ifit1 spatial distribution	Ifit1 spatial distribution
		z=0.851116361	z=2.222411377	z=2.318968076	z=2.473369791	z=2.075508941
		Ifit3 spatial distribution	Ifit3 spatial distribution	Ifit3 spatial distribution	Ifit3 spatial distribution	Ifit3 spatial distribution
		z=1.347938836	z=2.494507521	z=2.375007165	z=1.999821507	z=2.278702176
		Rsad2 spatial distribution	Rsad2 spatial distribution	Rsad2 spatial distribution	Rsad2 spatial distribution	Rsad2 spatial distribution
		z=0.58066762	z=1.68209299	z=2.037428587	z=1.929899339	z=1.803005843
		Irf7 spatial distribution	Irf7 spatial distribution	Irf7 spatial distribution	Irf7 spatial distribution	Irf7 spatial distribution
		z=1.164778846	z=1.908434585	z=2.202781625	z=1.657124572	z=1.821231166
3c	One-way ANOVA	Main Effect	Interaction: WT vs Irf3-CM	Interaction: Irf3-CM vs Irf3-FB
	Bonferroni's post-hoc test	p<0.0001	p<0.0001	p=0.0041
		F(5, 24) = 16.91	95% CI [17.90, 49.34]	95% CI [-36.25, -4.812]
				Interaction: Irf3-CM vs Irf3-Mac
				p<0.0001
				95% CI [-47.06, -15.62]
				Interaction: Irf3-CM vs Irf3-Neut
				p<0.0001
				95% CI [-53.32, -21.88]
				Interaction: Irf3-CM vs Irf3-EC
				p<0.0001
				95% CI [-49.29, -17.85]
3d	One-way ANOVA (Kruskal-Wallis)	Main Effect	Interaction: WT vs Irf3-CM	Interaction: Irf3-CM vs Irf3-FB
	Dunn's multiple comparison correction	p<0.0001	p=0.0063	p=.0022
		F (7,2620) = 47.32	z=3.613	z=3.881
				Interaction: Irf3-CM vs Irf3-Mac
				p<0.0001
				z=5.362
				Interaction: Irf3-CM vs Irf3-Neut
				p<0.0001
				z=5.492
				Interaction: Irf3-CM vs Irf3-EC
				p=0.0018
				z=3.927

## Sheet: Fig. 4 
Figure	Test	Effect
4c	Two-tailed Unpaired t test	RZ vs BZ
		p<0.0001
		t(19)=7.245
		95% CI [3.479, 6.306]
4f	Two-tailed Mann-Whitney test	D1 RZ vs BZ	D3 RZ vs BZ
		p=0.0437	p=0.0616
		t(18)	t(17)
		95% CI [-6.000, 145.0]	95% CI [3, 212]
	(e.g. F, t, r) with confidence intervals, effect sizes, degrees of freedom and P values noted.
	Understanding the Components
	F, t, r Values: These represent different types of test statistics.
	F Value: Used in ANOVA (Analysis of Variance).
	t Value: Used in t-tests.
	r Value: Represents correlation coefficients.

## Sheet: Fig. 5
Figure	Test	Effect
5c	One-way ANOVA	Main Effect	Interaction: Macs vs. CM	Interaction: Macs vs. Neuts	Interaction: Macs vs. EC	Interaction: FB vs. Macs	Interaction: FB vs. Neut	Interaction: FB vs. EC	Interaction: FB vs. CM
	post-hoc: Bonferroni's	p<0.0001	p<0.0001	p<0.0001	p<0.0001	p<0.0001	p<0.0001	p<0.0001	p<0.001
		F(4, 26)=69.73	t(26)=6.963	t(26)=8.301	t(26)=3.429	t(26)=3.175	t(26)=3.429	t(26)=3.429	t(26)=4.299
		95% CI [2.267, 8.873]	95% CI[16.75, 43.11]	95% CI [17.95, 38.98]	95% CI [10.92, 31.96]	95% CI [8.947, 28.42]	95% CI [36.63, 57.67]	95% CI [29.61, 50.64]	95% CI [35.43, 61.80]
5h	Two-way ANOVA	Main Effect	Interaction: Ctrl vs Tgfb	Interaction: Ctrl vs Tgf+Ifn+Ifnar	Interaction: Ifnb vs Tgf	Interaction: Ifnb vs Tgf+Ifn+Ifnar	Interaction: Tgf vs Tgf+Ifn	Interaction: Tgf+Ifn vs Tgf+Ifn+Ifnar
	post-hoc: Tukey's	p<0.0001	p<0.0001	p=0.001	p=0.0002	p=.0011	p=0.0003	p=.0012
		F (4, 23) = 15.40	t(23)=8.560	t(23)=7.727	t(23)=7.581	t(23)=6.517	t(23)=3.343	t(23)=3.514
			95% CI [11.43, 33.24]	95% CI [9.224, 30.97]	95% CI [8.225, 28.45]	95% CI [5.772, 26.42]	95% CI [-28.57, -7.793]	95% CI [5.588, 26.29]
5i	One-way ANOVA	Main Effect POSTN	Interaction: Ctrl vs Tgfb	Interaction: Tgfb vs Ifnb	Interaction: Tgfb vs Tgfb+Ifnb	Interaction: Tgfb vs Tgfb+Ifnb
	post-hoc: Bonferroni's	p<0.0001	p<0.0001	p<0.0001	p<0.0001	p=0.0001
		F (3, 11) = 54.56	t(11)=8.621	t(11)=12.37	t(11)=6.938	t(11)=5.431
			95% CI [-2.629, -1.203]	95% CI [1.885, 3.205]	95% CI [.7675, 2.088]	95% CI [-1.778, -.4574]
	One-way ANOVA	Main Effect COL1α1	Interaction: Ctrl vs Tgfb	Interaction: Tgfb vs Ifnb	Interaction: Tgfb vs Tgfb+Ifnb
	post-hoc: Bonferroni's	p=.0003	p=.0006	p=0.0008	p=0.0084
		F (3, 11) = 15.58	t(11)=5.898	t(11)=5.763	t(11)=4.234
			95% CI [-3.264, -.9643]	95% CI [.8479, 2.977]	95% CI [.3404, 2.470]
5j	One-way ANOVA	Main Effect IRF7	Interaction: Ctrl vs Ifnb	Interaction: Ctrl vs Tgfb+Ifnb	Interaction: Tgfb vs Ifnb	Interaction: Tgfb vs Tgfb+Ifnb
	post-hoc: Bonferroni's	p<0.0001	p<0.0001	p<0.0001	p<0.0001	p<0.0001
		F (3, 11) = 66.07	t(11)=9.972	t(11)=10.70	t(11)=9.127	t(11)=9.919
			95% CI [-28.49, -14.62]	95% CI [-30.08, -16.21]	95% CI [-24.69, -11.85]	95% CI [-26.27, -13.43]
	One-way ANOVA	Main Effect IFIT3	Interaction: Ctrl vs Ifnb	Interaction: Ctrl vs Tgfb+Ifnb	Interaction: Tgfb vs Ifnb	Interaction: Tgfb vs Tgfb+Ifnb
	post-hoc: Bonferroni's	p<0.0001	p<0.0001	p<0.0001	p<0.0001	p<0.0001
		F (3, 11) = 140.3	t(11)=14.10	t(11)=15.86	t(11)=12.93	t(11)=14.83
			95% CI [-149.7, -94.20]	95% CI [-164.9, 109.4]	95% CI [-129.2, -77..85]	95% CI [-144.4, -93.04]
.

## Sheet: Extended Data Fig. 3
Figure	Test	Effect
3d	Two-tailed Mann-Whitney test	Positive vs Negative
		p<0.0001
		t(33)=5.621

## Sheet: Extended Data Fig. 5
Figure	Test	Effect
5b	Two-tailed Mann-Whitney Test Mac Score	Ccr2-/- vs WT
		p<0.0001
		t(2654)=5.490
	Two-tailed Unpaired t test Ifit1	Ccr2-/- vs WT
		p=.2577
		t(9739)=1.132
		95% CI [-.02511, .006724]
5g	Two-tailed Mann-Whitney Test Nlrp1a	Irf3KO->WT vs WT->WT
		p=0.0079
		t(8)=9.341
	Two-tailed Mann-Whitney Test Irf3	Irf3KO->WT vs WT->WT
		p=0.0952
		t(8)=2.298
5h	Two-tailed Unpaired t test Ifnb1	Irf3KO->WT vs WT->WT
		p=.6046
		t(8)=.5390
	Two-tailed Unpaired t test Cxcl10	Irf3KO->WT vs WT->WT
		p=.7620
		t(8)=.3134
	Two-tailed Unpaired t test Ifit1	Irf3KO->WT vs WT->WT
		p=.5404
		t(8)=.6395
	Two-tailed Unpaired t test Isg15	Irf3KO->WT vs WT->WT
		p=.2222
		t(8)=1.639
	Two-tailed Unpaired t test Irf7	Irf3KO->WT vs WT->WT
		p=.8492
		t(8)=.1964

## Sheet: Extended Data Fig. 7
Figure	Test	Effect
7g	One-way ANOVA	BZ1 vs RZ1	BZ2 vs RZ2	BZ3 vs RZ3	BZ4 vs RZ4
	Sidak's multiple comparisons test	p<0.0001	p<0.0001	p<0.0001	p<0.0001
		t(2756)=14.82	t(2756)=7.87	t(2756)=17.29	t(2756)=13.41
		95% CI [-2.793, -1.989]	95% CI [-1.771, -.9191]	95% CI [-3.442, -2.575]	95% CI [-2.547, -1.749]
7h	Two-tailed Mann-Whitney Test	BZ vs RZ
		p<0.0001
		t(21)=5.266

## Sheet: Extended Data Fig. 8
Figure	Test	Effect
8c	Two-tailed Unpaired t test	Ruptured Hearts vs irf3-/- D3 MI
		p<0.0001
		t(6)-15.29

## Sheet: Extended Data Fig. 9
Figure	Test	Effect
9e	Two-tailed Unpaired t test	Irf3-/- vs WT
		p=.0263
		t(3)=4.098
9f	Two-tailed Mann-Whiteney test Acta2	Ifnar-/- vs WT
		p<0.0001
		t(531)=5.646
	Two-tailed Mann-Whiteney test Col1α1	Ifnar-/- vs WT
		p<0.0001
		t(550)=4.085
	Two-tailed Mann-Whiteney test Col3α1	Ifnar-/- vs WT
		p<0.0001
		t(560)=5.554
9h	One-way ANOVA	Main Effect	Interaction: Tgfb vs Ifnb	Interaction: Tgfb vs Tgfb+Ifnb	Interaction: Tgfb vs Tgf+Ifn dose
	post-hoc: Tukey's multiple comparisons	p<0.0001	p=.0002	p=0.0002	p=0.0002
		F (3, 8) = 32.68	t(8)=11.38	t(8)=11.55	t(8)=11.38
			95% CI [-62.45, -26.88]	95% CI [-63.12, -27.55]	95% CI [-62.45, -26.88]
9i	One-way ANOVA	Main Effect	Interaction: Tgfb vs Ifnb	Interaction: Tgfb vs Tgfb+Ifnb	Interaction: Tgfb vs Tgf+Ifn+Ifnar	Interaction: Ifnb vs Tgfb+Ifnb	Interaction: Ifnb vs Tgfb+Ifnb+Ifnar	Interaction: Tgfb vs Tgfb+Ifnb+Ifnar
	post-hoc: Tukey's multiple comparisons	p<0.0001	p<0.0001	p<0.0001	p<0.0001	p=0.0176	p=0.0003	p=0.0246
		F (3, 8) = 132.7	t(8)=26.75	t(8)=21.15	t(8)=15.90	t(8)=5.596	t(8)=10.85	t(8)=5.249
			95% CI [-52.16, -37.05]	95% CI [-42.83, -27.72]	95% CI [-34.07, -18.97]	95% CI [1.780, 16.88]	95% CI [10.53, 25.65]	95% CI [1.201, 16.31]

[truncated: 1 more sheets: Extended Data Fig. 10]
