# Supplementary material for: Spatially clustered type I interferon responses at injury borderzones
Source: Nature. 2024 Aug 28;633(8028):174–81. doi: 10.1038/s41586-024-07806-1 (PMC11374671; doi:10.1038/s41586-024-07806-1)
Supplement: Supplementary file 4 — Transcript lists used in gene scoring method for visualizing cell subpopulations and summing gene counts in mouse spatial transcriptomes. [file 41586_2024_7806_MOESM4_ESM.xlsx]

## Sheet: 2.1 BZ Gene Score
gene	p_val	avg_log2FC	pct.1	pct.2	p_val_adj	cluster	Rank
Ankrd1	0	1.17843	0.865	0.567	0	Ankrd1	1
Shroom3	0	1.12536	0.887	0.731	0	Ankrd1	2
Uck2	0	0.929707	0.732	0.411	0	Ankrd1	3
Serpine1	0	0.928506	0.702	0.429	0	Ankrd1	4
Sorbs2	0	0.915732	0.988	0.951	0	Ankrd1	5
Col4a1	0	0.867286	0.653	0.384	0	Ankrd1	6
Airn	0	0.862516	0.971	0.915	0	Ankrd1	7
Nppb	0	0.777355	0.502	0.239	0	Ankrd1	8
Lrrfip1	0	0.709996	0.876	0.782	0	Ankrd1	9
Tox3	1.60852e-290	0.895968	0.418	0.188	0	Ankrd1	10

## Sheet: 2.2 Ischemic Zone Score
p_val	avg_log2FC	pct.1	pct.2	p_val_adj	cluster	gene	Rank
0	4.64259	0.621	0.083	0	Sigf	Tnf	1
0	4.54656	0.972	0.194	0	Sigf	Il1b	2
0	4.25827	0.647	0.111	0	Sigf	Ccl3	3
0	4.24191	0.948	0.365	0	Sigf	Nfkbia	4
0	4.18195	0.75	0.128	0	Sigf	Ccrl2	5
0	4.14529	0.719	0.102	0	Sigf	Clec4e	6
0	3.91156	0.637	0.115	0	Sigf	Ptgs2	7
0	3.87833	0.624	0.018	0	Sigf	Cxcr2	8
0	3.85239	0.874	0.298	0	Sigf	Zfp36	9
0	3.83125	0.615	0.023	0	Sigf	Mmp9	10
0	7.03522	0.954	0.051	0	Retnlg	S100a8	11
0	6.86533	0.966	0.04	0	Retnlg	S100a9	12
0	5.49597	0.599	0.007	0	Retnlg	Retnlg	13
0	4.87008	0.636	0.044	0	Retnlg	G0s2	14
0	4.17705	0.711	0.033	0	Retnlg	Slpi	15
0	4.01007	0.654	0.059	0	Retnlg	Ifitm1	16
0	3.98773	0.958	0.193	0	Retnlg	Il1b	17
0	3.9594	0.369	0.005	0	Retnlg	Gm5483	18
0	3.92802	0.869	0.247	0	Retnlg	Cxcl2	19
4.11e-226	3.83585	0.532	0.145	1.4385e-225	Retnlg	Ccl4	20
0	4.27819	0.662	0.099	0	DC	H2-Ab1	21
0	4.26893	0.654	0.084	0	DC	H2-Eb1	22
0	4.18949	0.667	0.096	0	DC	H2-Aa	23
0	3.50982	0.907	0.237	0	DC	Cd74	24
0	2.94369	0.468	0.004	0	DC	Cd209a	25
0	2.82105	0.513	0.055	0	DC	Ifitm1	26
0	2.42534	0.577	0.057	0	DC	H2-DMb1	27
0	2.38925	0.606	0.202	0	DC	Rps11	28
0	2.35949	0.623	0.064	0	DC	Napsa	29
0	2.30608	0.565	0.069	0	DC	H2-DMa	30
0	2.76467	0.585	0.191	0	Lyve1	F13a1	31
0	2.56342	0.651	0.151	0	Lyve1	Mrc1	32
0	2.44219	0.642	0.175	0	Lyve1	C1qc	33
0	2.41683	0.664	0.183	0	Lyve1	C1qa	34
0	2.37493	0.79	0.389	0	Lyve1	Apoe	35
0	2.35517	0.403	0.115	0	Lyve1	Slc9a9	36
0	2.32398	0.366	0.117	0	Lyve1	Sepp1	37
4.8e-176	2.25549	0.427	0.297	8.84211e-176	Lyve1	Rbpj	38
0	2.21196	0.669	0.198	0	Lyve1	C1qb	39
0	2.18244	0.614	0.167	0	Lyve1	Maf	40
0	4.8144	0.967	0.222	0	NSG	Hmox1	41
0	3.64883	0.945	0.348	0	NSG	Prdx1	42
0	3.45232	0.774	0.033	0	NSG	Slc40a1	43
0	3.29661	0.866	0.102	0	NSG	Gclm	44
0	3.20802	0.849	0.125	0	NSG	Clec4n	45
2.86e-263	3.13361	0.782	0.216	4.35217e-263	NSG	Fabp5	46
1.8e-257	2.9677	0.935	0.473	2.68085e-257	NSG	Fth1	47
3.65e-306	2.95275	0.961	0.36	5.32292e-306	NSG	Ctsd	48
0	2.92744	0.874	0.189	0	NSG	Creg1	49
0	2.89348	0.908	0.274	0	NSG	Sqstm1	50
0	3.73552	0.485	0.052	0	Arg1	Arg1	51
0	2.50234	0.527	0.16	0	Arg1	Thbs1	52
0	2.34227	0.446	0.14	0	Arg1	Ccl2	53
0	2.29681	0.515	0.194	0	Arg1	Spp1	54
0	2.16771	0.721	0.25	0	Arg1	Fn1	55
0	2.12284	0.422	0.144	0	Arg1	Alcam	56
0	2.07878	0.708	0.351	0	Arg1	Pid1	57
0	2.05647	0.532	0.19	0	Arg1	Ccl6	58
0	2.05534	0.731	0.26	0	Arg1	Tgfbi	59
0	1.88437	0.497	0.212	0	Arg1	Hmox1	60
0	3.8978	0.81	0.085	0	Mono	Plac8	61
0	3.21563	0.514	0.065	0	Mono	Chil3	62
0	2.61926	0.77	0.273	0	Mono	Tmsb10	63
0	2.47626	0.89	0.353	0	Mono	Lyz2	64
0	2.35279	0.725	0.136	0	Mono	Ccr2	65
0	2.29257	0.805	0.204	0	Mono	Coro1a	66
0	2.25885	0.511	0.037	0	Mono	Hp	67
0	2.24531	0.541	0.205	0	Mono	Rps28	68
1.39e-288	2.15897	0.547	0.246	1.41014e-288	Mono	Rps29	69
0	2.15789	0.574	0.061	0	Mono	Napsa	70

## Sheet: 2.3 ISG Score
gene	cluster
Ifit1	ISG
Ifit3	ISG
Isg15	ISG
Rsad2	ISG
Irf7	ISG
Oasl1	ISG
Cxcl10	ISG
Ifi44	ISG
Epsti1	ISG
Oasl2	ISG
Rnf213	ISG
Ly6e	ISG

## Sheet: 2.4 Postn Score
gene	p_val	avg_log2FC	pct.1	pct.2	p_val_adj	Rank
Col1a1	0	4.29061	0.777	0.119	0	1
Postn	0	4.12699	0.833	0.109	0	2
Col3a1	0	4.07812	0.903	0.199	0	3
Bgn	0	3.45657	0.813	0.14	0	4
Timp1	0	3.01846	0.536	0.065	0	5
Sparc	0	3.01149	0.769	0.271	0	6
Cthrc1	0	2.80104	0.52	0.026	0	7
Ltbp2	0	2.7415	0.689	0.032	0	8
Ctgf	0	2.69289	0.67	0.095	0	9
Acta2	0	2.66123	0.359	0.036	0	10
