# Supplementary material for: Spatially clustered type I interferon responses at injury borderzones
Source: Nature. 2024 Aug 28;633(8028):174–81. doi: 10.1038/s41586-024-07806-1 (PMC11374671; doi:10.1038/s41586-024-07806-1)
Supplement: Supplementary file 5 — Transcript lists used in gene scoring method for visualizing cell subpopulations and summing gene counts in human spatial transcriptomes and analysed from publicly available dataset. [file 41586_2024_7806_MOESM5_ESM.xlsx]

## Sheet: 3.1 Human BZ Score
gene	p_val	avg_log2FC	pct.1	pct.2	p_val_adj
ANKRD1	0	0.559899	0.97	0.844	0
LMOD2	0	0.552895	0.917	0.81	0
TCAP	0	0.537287	0.908	0.811	0
MYH7	0	0.526649	0.979	0.926	0
ACTC1	2.02858e-246	0.500798	0.893	0.822	5.86929e-242
MYL2	5.54134e-302	0.477797	0.926	0.87	1.60328e-297
CRYAB	0	0.449103	0.889	0.785	0
TNNI3	0	0.442912	0.946	0.851	0
MYL12A	0	0.425793	0.841	0.724	0
TXNIP	1.70364e-245	0.379071	0.91	0.85	4.92913e-241
GADD45G	7.13051e-269	0.378394	0.605	0.48	2.06307e-264
AC116362.1	3.62635e-164	0.343099	0.276	0.181	1.04921e-159
SLC25A4	1.91668e-275	0.341905	0.885	0.819	5.54554e-271
HSPB1	1.12211e-257	0.323823	0.754	0.637	3.24659e-253
PDK4	2.69127e-164	0.319681	0.974	0.932	7.78667e-160
MB	2.55904e-171	0.312946	0.884	0.832	7.40406e-167
UBC	6.31228e-232	0.310389	0.674	0.55	1.82633e-227
PLN	2.01424e-192	0.306093	0.905	0.84	5.8278e-188
CKM	8.43709e-217	0.288046	0.814	0.724	2.4411e-212
EIF1B	4.88277e-206	0.281237	0.732	0.618	1.41273e-201
CSRP3	1.0286e-65	0.275648	0.848	0.778	2.97604e-61
HS6ST3	1.35265e-77	0.264863	0.603	0.526	3.91361e-73
TNNC1	5.51793e-168	0.263297	0.782	0.692	1.5965e-163
ACTB	4.75896e-145	0.263174	0.889	0.829	1.37691e-140
FRMD5	6.96296e-200	0.253398	0.72	0.611	2.01459e-195
JUN	1.60952e-241	0.250067	0.64	0.521	4.65682e-237

## Sheet: 3.2 Human IZ Score
gene	p_val	avg_log2FC	pct.1	pct.2	p_val_adj
ITGAX	0	1.85652	0.72	0.372	0
MMP19	6.82312e-201	1.66989	0.494	0.269	1.97413e-196
SDS	3.42966e-184	1.52023	0.439	0.227	9.92303e-180
FAM20C	1.0393e-204	1.49259	0.601	0.379	3.00701e-200
SPP1	3.83032e-152	1.44386	0.442	0.249	1.10823e-147
TPRG1	2.00206e-246	1.40358	0.631	0.372	5.79257e-242
TM4SF19	2.93823e-189	1.36062	0.344	0.144	8.50117e-185
ZNF331	1.90402e-207	1.3013	0.634	0.412	5.5089e-203
CD36	3.04127e-92	1.19201	0.676	0.584	8.79931e-88
PLAUR	2.6851e-157	1.0578	0.6	0.393	7.76881e-153
ANKRD28	1.87487e-119	1.04518	0.573	0.388	5.42457e-115
SLC16A10	6.76322e-174	1.0273	0.723	0.522	1.9568e-169
SERPINE1	2.2456e-129	0.987682	0.503	0.317	6.49719e-125
SLC11A1	4.03444e-172	0.986805	0.721	0.538	1.16729e-167
TBC1D8	3.22227e-122	0.971439	0.562	0.396	9.323e-118
SDC2	6.29608e-120	0.959263	0.511	0.34	1.82165e-115
CD109	9.16318e-122	0.945763	0.374	0.213	2.65118e-117
MYO1E	2.12425e-133	0.933961	0.695	0.533	6.14609e-129
ADAM8	5.60818e-119	0.933209	0.329	0.173	1.62261e-114
LMNA	2.75201e-67	0.907478	0.582	0.455	7.96238e-63
SLC2A3	1.09654e-89	0.895283	0.53	0.385	3.1726e-85
TFRC	2.67646e-133	0.883549	0.712	0.553	7.7438e-129
MYO9B	1.58523e-178	0.871992	0.802	0.717	4.58656e-174
SGK1	1.16731e-127	0.862548	0.541	0.353	3.37737e-123
RGS1	7.80039e-132	0.86149	0.518	0.33	2.25689e-127
PCSK6	1.45984e-81	0.853202	0.372	0.24	4.22375e-77
HK2	4.31111e-85	0.852048	0.335	0.204	1.24733e-80
PLIN2	1.3753e-104	0.846021	0.505	0.338	3.97916e-100
TYMP	5.37013e-91	0.826903	0.585	0.447	1.55374e-86
PPARG	2.83899e-92	0.791829	0.572	0.409	8.21404e-88
ANPEP	2.65639e-81	0.777465	0.384	0.252	7.68573e-77
VIM	1.11543e-91	0.753507	0.641	0.511	3.22728e-87
SAT1	1.06008e-178	0.752232	0.893	0.809	3.06713e-174
ATP13A3	2.23026e-87	0.746406	0.564	0.434	6.45281e-83
SNTB1	1.05755e-98	0.746362	0.543	0.376	3.05981e-94
GK	2.37718e-74	0.714842	0.49	0.351	6.87789e-70
GLUL	4.05184e-89	0.712341	0.654	0.532	1.17232e-84
FGR	5.26384e-81	0.710442	0.465	0.32	1.52299e-76
RGCC	1.58699e-86	0.703797	0.382	0.242	4.59164e-82
FN1	2.5984e-62	0.703685	0.623	0.503	7.51795e-58
TPM4	9.96595e-61	0.69644	0.539	0.426	2.88345e-56
NAMPT	2.05252e-93	0.695734	0.746	0.621	5.93855e-89
SLC16A6	3.01871e-90	0.69446	0.351	0.212	8.73403e-86
ATP1B3	4.91168e-50	0.692648	0.552	0.438	1.42109e-45
ELL2	7.08799e-110	0.689611	0.742	0.614	2.05077e-105
NR1H3	4.98048e-67	0.677902	0.331	0.215	1.441e-62
CTSD	1.18508e-58	0.677515	0.426	0.31	3.42878e-54
AGPAT4	8.07711e-66	0.674815	0.538	0.413	2.33695e-61
TPST1	4.55423e-75	0.671513	0.463	0.324	1.31768e-70
MICAL1	1.47089e-80	0.669229	0.391	0.258	4.25574e-76
LONRF3	3.44635e-78	0.658531	0.382	0.248	9.97133e-74
FNIP2	7.66973e-58	0.652984	0.669	0.578	2.21908e-53
CXCL3	4.81327e-72	0.6458	0.317	0.188	1.39262e-67
PABPC4	1.81843e-57	0.635948	0.434	0.315	5.26125e-53
PSAP	2.90796e-57	0.625585	0.609	0.513	8.41361e-53
ATF3	3.02103e-83	0.623402	0.382	0.245	8.74075e-79
OLR1	4.61502e-120	0.621929	0.328	0.165	1.33526e-115
FLNA	8.65873e-60	0.612441	0.378	0.264	2.50523e-55
PLCG2	1.25413e-78	0.609747	0.729	0.65	3.62856e-74
FOSL2	1.03436e-67	0.609601	0.47	0.336	2.99273e-63
GPC6	3.945e-79	0.609314	0.515	0.364	1.14141e-74
DDX60L	2.3199e-39	0.608625	0.498	0.415	6.71218e-35
ADAM17	9.12775e-57	0.593469	0.629	0.522	2.64093e-52
FLNB	1.94591e-56	0.586172	0.369	0.26	5.63011e-52
CYP27A1	4.00683e-67	0.579239	0.389	0.261	1.1593e-62
GTF2IRD1	7.00629e-56	0.577081	0.462	0.337	2.02713e-51
FOSB	2.96803e-52	0.576148	0.377	0.253	8.58741e-48
TCTEX1D2	2.05584e-60	0.571201	0.299	0.191	5.94817e-56
ZFAND5	4.07306e-39	0.57069	0.517	0.414	1.17846e-34
RFX2	1.35057e-49	0.565158	0.513	0.395	3.90761e-45
ALCAM	9.03601e-41	0.564408	0.537	0.427	2.61439e-36
DYNC1H1	1.69121e-56	0.564055	0.638	0.537	4.89318e-52
RABGEF1	3.01343e-44	0.563149	0.579	0.49	8.71875e-40
IGF2R	5.08643e-43	0.559801	0.578	0.493	1.47166e-38
ASPH	1.24523e-36	0.559619	0.615	0.554	3.60284e-32
RANBP2	1.7434e-33	0.552762	0.505	0.412	5.04419e-29
COL3A1	5.93143e-55	0.550654	0.537	0.407	1.71614e-50
GLIPR2	4.6353e-53	0.548235	0.442	0.322	1.34113e-48
COL1A2	2.56106e-44	0.542163	0.505	0.397	7.40991e-40
COL6A3	2.07861e-50	0.540822	0.519	0.397	6.01404e-46
TP53BP2	2.70081e-48	0.540533	0.402	0.298	7.81426e-44
ACTN1	4.23717e-49	0.540354	0.413	0.306	1.22594e-44
COL4A1	7.20875e-48	0.539983	0.479	0.372	2.08571e-43
HMOX1	1.27871e-30	0.538095	0.358	0.276	3.69969e-26
HIPK2	3.69418e-53	0.536228	0.538	0.422	1.06884e-48
ACSL1	1.47115e-101	0.535642	0.819	0.709	4.25649e-97
LIMS1	2.30386e-51	0.535463	0.605	0.51	6.66576e-47
RAI14	6.26908e-56	0.534851	0.331	0.226	1.81383e-51
CLIP4	1.6948e-35	0.534091	0.474	0.382	4.90356e-31
NR4A2	1.03439e-56	0.533806	0.393	0.271	2.99281e-52
ARHGAP10	1.97822e-50	0.533006	0.677	0.603	5.72358e-46
NPC1	4.50984e-38	0.530963	0.463	0.367	1.30483e-33
SEPTIN9	9.17057e-11	0.529672	0.332	0.301	2.65332e-06
CCDC88A	2.73729e-54	0.52296	0.696	0.641	7.91981e-50
COL1A1	4.56355e-47	0.52293	0.428	0.317	1.32037e-42
SYTL3	1.67239e-31	0.522311	0.407	0.317	4.83872e-27
SPTAN1	9.08732e-41	0.5207	0.419	0.322	2.62924e-36
NR4A3	6.16581e-54	0.515887	0.367	0.25	1.78395e-49
C5AR1	8.2079e-55	0.512448	0.576	0.455	2.37479e-50
RAPGEF1	3.55139e-58	0.510728	0.715	0.663	1.02752e-53
DMXL2	5.7919e-53	0.509263	0.685	0.628	1.67577e-48
SEMA3C	4.28098e-48	0.505754	0.379	0.276	1.23862e-43
SEMA4A	4.25825e-56	0.505614	0.318	0.215	1.23204e-51
NR4A1	6.82818e-42	0.504469	0.432	0.311	1.9756e-37
ABCC3	1.13594e-48	0.499907	0.384	0.277	3.28661e-44
TCIRG1	1.63597e-42	0.49796	0.364	0.269	4.73336e-38
AATK	8.99171e-52	0.494864	0.375	0.264	2.60157e-47
STK10	8.7622e-37	0.490959	0.611	0.555	2.53517e-32
UPP1	1.46098e-52	0.490937	0.368	0.259	4.22707e-48
CELSR1	3.05175e-84	0.490501	0.314	0.181	8.82962e-80
COL5A2	4.17612e-53	0.489813	0.445	0.326	1.20828e-48
NDRG1	9.74403e-47	0.48691	0.348	0.251	2.81924e-42
POR	1.20852e-40	0.482956	0.417	0.316	3.4966e-36
ZFYVE28	2.70105e-35	0.4826	0.399	0.309	7.81494e-31
TFPI	3.84435e-45	0.481788	0.489	0.372	1.11229e-40
PHLDA1	8.25352e-88	0.478381	0.326	0.189	2.38799e-83
HIF1A	9.60088e-46	0.476824	0.696	0.651	2.77782e-41
SLC22A15	2.2836e-43	0.472244	0.428	0.32	6.60715e-39
MROH1	1.12243e-29	0.471089	0.487	0.408	3.24753e-25
POSTN	7.63984e-50	0.469755	0.422	0.312	2.21043e-45
TUBGCP2	3.19111e-31	0.467621	0.457	0.374	9.23283e-27
RASA3	3.86663e-34	0.466609	0.417	0.33	1.11873e-29
STOX2	3.63174e-34	0.463492	0.392	0.303	1.05077e-29
FMNL2	2.11919e-83	0.461406	0.818	0.759	6.13145e-79
PDE8A	3.63591e-38	0.459738	0.605	0.519	1.05198e-33
FTH1	1.72267e-47	0.459358	0.688	0.609	4.98419e-43
CTSB	7.41953e-68	0.458144	0.847	0.822	2.14669e-63
PITPNC1	2.61611e-35	0.457488	0.553	0.465	7.56919e-31
GPNMB	7.91286e-36	0.454574	0.433	0.336	2.28943e-31
PLXNC1	1.54486e-34	0.453409	0.436	0.345	4.46975e-30
CXCL2	4.88982e-57	0.451778	0.313	0.201	1.41477e-52
KMO	3.76501e-34	0.449951	0.361	0.27	1.08933e-29
GNA12	1.94364e-34	0.449426	0.508	0.413	5.62354e-30
SAMSN1	1.25083e-16	0.446539	0.56	0.496	3.61902e-12
GPCPD1	1.59541e-28	0.44563	0.588	0.517	4.61599e-24
MAT2A	5.22324e-22	0.445419	0.467	0.388	1.51124e-17
CD83	1.16357e-47	0.443776	0.385	0.274	3.36655e-43
RGS2	8.10807e-40	0.443005	0.438	0.325	2.34591e-35
ZMIZ1-AS1	4.53463e-136	0.442849	0.271	0.111	1.312e-131
RASGEF1B	3.22125e-25	0.442475	0.541	0.456	9.32003e-21
DHX34	1.78177e-36	0.437553	0.446	0.35	5.1552e-32
RAB7B	4.40592e-63	0.436287	0.329	0.207	1.27477e-58
MFSD12	1.90488e-32	0.434495	0.343	0.264	5.5114e-28
IFITM10	2.76348e-69	0.434419	0.3	0.182	7.99557e-65
LPCAT1	9.1443e-39	0.432561	0.375	0.283	2.64572e-34
RBM25	5.0317e-26	0.432545	0.618	0.554	1.45582e-21
DOT1L	2.90502e-35	0.42873	0.382	0.289	8.40508e-31
ARID5B	6.55491e-33	0.428258	0.575	0.488	1.89653e-28
NAV1	1.59628e-34	0.427542	0.525	0.425	4.61853e-30
COL5A1	2.34046e-55	0.424551	0.349	0.237	6.77165e-51
STX4	5.87121e-43	0.423329	0.361	0.265	1.69872e-38
COL4A2	1.05487e-37	0.422877	0.459	0.361	3.05205e-33
SLC26A11	1.00328e-44	0.420175	0.327	0.233	2.90279e-40
NABP1	1.67984e-18	0.417922	0.503	0.45	4.86029e-14
LENG8	1.81074e-25	0.414142	0.462	0.385	5.239e-21
DYSF	1.368e-33	0.413804	0.379	0.292	3.95804e-29
IL1R1	3.71787e-44	0.412831	0.373	0.268	1.07569e-39
AHNAK	5.11387e-19	0.412198	0.649	0.59	1.4796e-14
MITF	2.78182e-20	0.41104	0.64	0.583	8.04863e-16
SPAG9	3.9403e-28	0.41078	0.638	0.579	1.14005e-23
PALM2-AKAP2	8.04982e-38	0.410166	0.468	0.369	2.32905e-33
ABCA1	1.16403e-30	0.409064	0.693	0.644	3.36789e-26
CALD1	7.43849e-27	0.408309	0.554	0.47	2.15218e-22
PLA2G7	5.06696e-42	0.407229	0.355	0.26	1.46602e-37
FNDC3B	5.46787e-63	0.40599	0.815	0.782	1.58202e-58
DOP1B	7.16461e-21	0.405486	0.507	0.445	2.07294e-16
IFI30	9.80377e-37	0.40508	0.365	0.27	2.83653e-32
MAMLD1	8.41514e-84	0.404605	0.289	0.159	2.43475e-79
LITAF	7.88601e-29	0.404547	0.56	0.466	2.28166e-24
ITPR1	4.3293e-40	0.402283	0.496	0.389	1.2526e-35
ID2	2.21193e-42	0.396614	0.338	0.246	6.39978e-38
FAM107B	3.80175e-35	0.3942	0.466	0.366	1.09996e-30
KALRN	5.14214e-32	0.393865	0.438	0.351	1.48778e-27
BICC1	6.99026e-35	0.392446	0.447	0.346	2.02249e-30
SLC8B1	5.3987e-27	0.391119	0.43	0.346	1.56201e-22
AGO2	1.27928e-27	0.390769	0.481	0.394	3.70134e-23
ARAP1	2.42533e-26	0.389534	0.453	0.377	7.01721e-22
COL12A1	9.42785e-44	0.383463	0.339	0.246	2.72776e-39
GABARAPL1	2.1901e-41	0.382138	0.363	0.269	6.33663e-37
SLC20A1	1.02038e-30	0.381686	0.413	0.325	2.95227e-26
VEGFA	3.73999e-33	0.381113	0.384	0.294	1.08209e-28
KCP	4.12746e-129	0.379831	0.257	0.103	1.1942e-124
GGA1	1.42725e-27	0.379528	0.416	0.329	4.12945e-23
ABR	1.90358e-38	0.379115	0.76	0.738	5.50763e-34
PER1	7.13537e-28	0.378652	0.509	0.423	2.06448e-23
EML4	1.28896e-19	0.376903	0.534	0.477	3.72935e-15
LSP1	8.8051e-59	0.376475	0.313	0.2	2.54758e-54
KLHL6	6.24853e-30	0.376179	0.463	0.372	1.80789e-25
RORA	6.8646e-31	0.375275	0.558	0.46	1.98614e-26
APBB2	1.73125e-26	0.374926	0.473	0.397	5.00902e-22
ADAM9	2.37889e-19	0.374854	0.524	0.463	6.88283e-15
PLCB1	3.59839e-26	0.37431	0.429	0.348	1.04112e-21
USP36	5.50438e-17	0.372902	0.501	0.432	1.59258e-12
WWTR1	1.24376e-33	0.370641	0.43	0.332	3.59858e-29
PFKFB3	7.49478e-26	0.370294	0.639	0.586	2.16846e-21
ABL2	3.11651e-15	0.369974	0.519	0.462	9.017e-11
HNRNPU	1.31718e-15	0.369918	0.563	0.52	3.811e-11
C5AR2	7.18366e-15	0.369063	0.348	0.277	2.07845e-10
RASGRP3	2.65341e-33	0.368911	0.39	0.302	7.67711e-29
SOAT1	2.01088e-23	0.368831	0.457	0.381	5.81809e-19
ITGB1	1.64649e-22	0.367751	0.491	0.417	4.7638e-18
LPL	5.02802e-16	0.367466	0.399	0.324	1.45476e-11
LDB2	5.25384e-28	0.366956	0.428	0.341	1.52009e-23
ESYT2	1.13203e-19	0.364006	0.522	0.456	3.27532e-15
ADAM12	5.83324e-65	0.363645	0.313	0.193	1.68773e-60
CCNL2	2.4899e-22	0.361808	0.431	0.356	7.20402e-18
MDM2	4.41893e-14	0.36161	0.427	0.369	1.27853e-09
TCF25	1.26858e-20	0.359697	0.608	0.554	3.67038e-16
ACSL4	6.34164e-21	0.359285	0.466	0.389	1.83483e-16
PC	7.93913e-48	0.35908	0.306	0.209	2.29703e-43
PIK3CB	4.92515e-16	0.359036	0.51	0.456	1.42499e-11
SSH1	2.29398e-17	0.35893	0.469	0.403	6.63719e-13
ST18	2.49342e-44	0.355308	0.332	0.233	7.21421e-40
HS3ST2	1.59569e-28	0.354909	0.514	0.411	4.61682e-24
FLT1	4.10476e-30	0.354865	0.344	0.261	1.18763e-25
RILPL2	6.97745e-25	0.354499	0.438	0.35	2.01879e-20
ACADVL	1.13154e-28	0.35434	0.4	0.32	3.27389e-24
AQP9	8.61897e-95	0.352344	0.291	0.15	2.49373e-90
ANGPTL4	2.12564e-42	0.351955	0.298	0.2	6.15013e-38
KCNMA1	9.77995e-06	0.351534	0.691	0.664	0.282963
GRB10	2.60117e-36	0.351442	0.417	0.319	7.52596e-32
DNMT1	9.68082e-25	0.349022	0.377	0.305	2.80095e-20
WIPI1	6.32499e-24	0.346653	0.409	0.33	1.83001e-19
TOM1	3.25302e-28	0.346518	0.399	0.318	9.41197e-24
PTK2B	4.61846e-16	0.34627	0.549	0.489	1.33626e-11
ERRFI1	3.58732e-46	0.34562	0.331	0.23	1.03792e-41
LAPTM5	1.9445e-27	0.345531	0.49	0.406	5.62602e-23
SLC4A8	1.26853e-32	0.343478	0.36	0.275	3.67023e-28
DOCK3	1.45135e-23	0.342181	0.369	0.293	4.1992e-19
CLPTM1L	4.20168e-30	0.339925	0.364	0.282	1.21567e-25
MIR34AHG	4.75322e-21	0.33921	0.447	0.369	1.37525e-16
CDK14	3.40956e-26	0.338902	0.495	0.408	9.86489e-22
TRIO	2.38686e-44	0.337357	0.766	0.747	6.90589e-40
ADGRE2	6.29936e-27	0.336813	0.383	0.296	1.82259e-22
IRAK1	3.26928e-34	0.33656	0.335	0.249	9.45901e-30
TTC39B	4.52381e-41	0.335805	0.309	0.22	1.30888e-36
CRISPLD2	5.05074e-30	0.334051	0.353	0.267	1.46133e-25
CLMP	7.60925e-44	0.333962	0.318	0.224	2.20158e-39
P2RX4	6.99481e-20	0.333615	0.398	0.33	2.02381e-15
UBASH3B	3.52384e-12	0.330838	0.519	0.479	1.01955e-07
SPSB1	8.87632e-51	0.330643	0.287	0.186	2.56818e-46
ST14	1.94215e-44	0.329832	0.301	0.208	5.61921e-40
CD44	5.53423e-18	0.329483	0.592	0.534	1.60122e-13
SORT1	2.30812e-21	0.328974	0.455	0.369	6.67807e-17
ANKLE2	4.00604e-21	0.328336	0.417	0.345	1.15907e-16
PLBD2	2.62538e-28	0.327059	0.356	0.276	7.59603e-24
VAC14	4.05106e-23	0.325241	0.416	0.342	1.17209e-18
P2RX7	7.30109e-19	0.31993	0.399	0.33	2.11242e-14
PRRC2C	2.26397e-16	0.319344	0.67	0.636	6.55033e-12
CTSL	1.55668e-13	0.31908	0.439	0.384	4.50394e-09
LAMP1	7.99169e-18	0.318464	0.396	0.333	2.31224e-13
JARID2	1.56708e-24	0.318437	0.714	0.705	4.53403e-20
AFMID	8.74849e-27	0.316774	0.338	0.256	2.5312e-22
EIF4E	3.60506e-16	0.316424	0.357	0.293	1.04305e-11
MYO10	2.53973e-42	0.316019	0.337	0.239	7.34821e-38
SLC39A11	1.20736e-13	0.315484	0.634	0.61	3.49326e-09
SLC6A6	2.16575e-20	0.315437	0.423	0.354	6.26617e-16
EBF1	1.00227e-25	0.31477	0.442	0.356	2.89986e-21
ADCY3	9.25785e-47	0.314537	0.31	0.214	2.67857e-42
RIPK2	1.08689e-34	0.31218	0.36	0.271	3.1447e-30
ITGB3	1.73335e-123	0.311988	0.262	0.112	5.0151e-119
RAB11FIP1	1.51742e-19	0.311223	0.411	0.336	4.39036e-15
NFKBIA	3.81496e-17	0.311161	0.392	0.32	1.10378e-12
AKAP12	1.64285e-36	0.310666	0.343	0.255	4.75326e-32
WDR45B	2.89997e-22	0.309694	0.382	0.309	8.39048e-18
HPCAL1	4.6495e-10	0.309579	0.472	0.433	1.34524e-05
MAP4K3	4.25874e-10	0.308682	0.564	0.51	1.23218e-05
ARRDC3	1.042e-20	0.307895	0.392	0.324	3.01483e-16
MEG3	1.24349e-33	0.307568	0.323	0.238	3.59779e-29
PTPN1	1.38116e-19	0.306858	0.499	0.414	3.99611e-15
DUSP1	1.06666e-13	0.304973	0.5	0.423	3.08618e-09
EBF2	2.03574e-28	0.304694	0.359	0.267	5.89e-24
ITGAV	4.38704e-14	0.304216	0.459	0.406	1.2693e-09
VCL	2.69112e-19	0.303922	0.467	0.398	7.78621e-15
EIF3A	2.91979e-13	0.303719	0.497	0.44	8.44783e-09
THBS2	8.03406e-35	0.303019	0.313	0.222	2.3245e-30
IL6R	9.78151e-13	0.302992	0.458	0.412	2.83008e-08
JAKMIP2	4.51456e-136	0.302864	0.257	0.1	1.3062e-131
KDM4B	1.01944e-15	0.302844	0.522	0.465	2.94954e-11
NDST1	5.75046e-32	0.302402	0.322	0.236	1.66378e-27
MACF1	5.64122e-34	0.300857	0.816	0.825	1.63217e-29
CDH11	5.12808e-37	0.299741	0.336	0.243	1.48371e-32
CSTB	8.46137e-38	0.299122	0.308	0.221	2.44813e-33
KCTD20	1.46709e-13	0.298427	0.406	0.351	4.24473e-09
SREK1	2.78578e-14	0.298296	0.462	0.404	8.06011e-10
TDP2	6.4901e-30	0.297327	0.344	0.262	1.87778e-25
KIF1B	6.17622e-17	0.295748	0.683	0.64	1.78696e-12
EIF4G2	3.361e-24	0.295534	0.421	0.337	9.72437e-20
NEDD9	8.98526e-15	0.293989	0.45	0.379	2.59971e-10
PLPP1	2.07588e-22	0.29366	0.46	0.377	6.00615e-18
ZFP36L2	2.58741e-09	0.292754	0.553	0.505	7.48616e-05
LAMB1	5.97148e-25	0.291123	0.387	0.309	1.72773e-20
ZNF804A	4.38568e-24	0.291093	0.363	0.284	1.26891e-19
FABP5	2.92697e-36	0.29099	0.338	0.251	8.4686e-32
PCOLCE2	2.24062e-31	0.290036	0.326	0.245	6.48277e-27
TMEM51	3.99515e-19	0.289933	0.399	0.334	1.15592e-14
FBN1	3.73343e-17	0.289393	0.451	0.378	1.08019e-12
PLA2G5	5.89911e-29	0.289367	0.365	0.279	1.70679e-24
ITGB8	2.39981e-69	0.288862	0.266	0.151	6.94336e-65
CEP170	5.31505e-12	0.28884	0.686	0.651	1.5378e-07
PARVG	3.00126e-16	0.288812	0.452	0.377	8.68355e-12
SH3BP5	1.14525e-21	0.288481	0.58	0.519	3.31356e-17
ZEB1	2.11747e-17	0.287061	0.459	0.391	6.12648e-13
MYOF	6.12978e-14	0.287026	0.431	0.373	1.77353e-09
DOCK10	5.85644e-14	0.286749	0.53	0.479	1.69444e-09
SLC43A2	5.8255e-09	0.286566	0.456	0.407	0.000168549
SRRM2	6.49293e-18	0.286471	0.718	0.681	1.8786e-13
CUX1	1.75471e-24	0.286393	0.76	0.732	5.0769e-20
RNF145	6.83567e-08	0.286359	0.508	0.48	0.00197776
MAN2C1	2.29016e-20	0.285282	0.375	0.302	6.62612e-16
ANKRD11	9.24893e-29	0.283159	0.777	0.744	2.67599e-24
AREG	1.48107e-22	0.282171	0.313	0.235	4.28518e-18
ANKRD36C	5.05459e-15	0.2819	0.445	0.379	1.46244e-10
LDLRAD3	1.06526e-22	0.281793	0.418	0.326	3.08212e-18
AKNA	5.83545e-19	0.281201	0.41	0.338	1.68837e-14
IGF2BP2	5.21569e-33	0.280246	0.341	0.258	1.50906e-28
IRAK2	6.54152e-34	0.279528	0.325	0.241	1.89266e-29
ARMC9	4.92625e-23	0.278323	0.339	0.268	1.42531e-18
CORO1C	2.07881e-11	0.277895	0.5	0.451	6.01461e-07
CHD2	1.01798e-09	0.277029	0.632	0.611	2.94533e-05
PAPPA	8.79861e-47	0.276307	0.305	0.204	2.5457e-42
KIF26B	1.06082e-28	0.2761	0.335	0.251	3.06928e-24
TBC1D2	3.40993e-13	0.275965	0.394	0.329	9.86596e-09
NFKBID	4.03562e-18	0.274955	0.368	0.289	1.16763e-13
FOS	1.17865e-14	0.274597	0.516	0.443	3.41018e-10
FLRT2	9.08367e-48	0.274076	0.294	0.192	2.62818e-43
ME2	1.31842e-08	0.273145	0.467	0.425	0.000381459
SLC19A2	5.78411e-20	0.27238	0.395	0.319	1.67352e-15
SLC39A8	1.79931e-28	0.271808	0.312	0.23	5.20593e-24
NCAM2	2.69046e-26	0.271288	0.353	0.267	7.78432e-22
TRERF1	9.99152e-30	0.270167	0.375	0.292	2.89085e-25
RALA	4.23738e-17	0.269456	0.396	0.33	1.226e-12
ITPKB	3.55558e-18	0.269398	0.379	0.316	1.02874e-13
LRRFIP1	6.48064e-15	0.268763	0.714	0.73	1.87504e-10
BDP1	1.12858e-09	0.268037	0.552	0.499	3.26531e-05
PDE4A	2.2918e-21	0.267766	0.364	0.296	6.63086e-17
ANXA2	1.50555e-10	0.267698	0.486	0.438	4.356e-06
NPIPB5	1.72542e-11	0.267076	0.466	0.396	4.99215e-07
ACTN4	1.01535e-17	0.266759	0.414	0.354	2.9377e-13
UBA6	2.36817e-11	0.265934	0.413	0.357	6.85183e-07
ERO1A	2.76647e-18	0.265368	0.336	0.278	8.00423e-14
AGAP3	8.07057e-17	0.265112	0.396	0.332	2.33506e-12
DENND4C	7.32208e-13	0.264931	0.671	0.644	2.1185e-08
MYH9	4.07676e-11	0.263837	0.511	0.458	1.17953e-06
SLC38A2	3.12235e-16	0.263196	0.432	0.371	9.03391e-12
ERGIC1	4.71621e-14	0.262872	0.441	0.379	1.36454e-09
BASP1	4.13313e-20	0.262161	0.342	0.278	1.19584e-15
EIF2AK3	7.67215e-21	0.262078	0.378	0.303	2.21978e-16
PDGFRA	3.4918e-24	0.261551	0.342	0.257	1.01028e-19
KCNAB2	4.57869e-10	0.261338	0.498	0.449	1.32475e-05
DDX21	1.19523e-15	0.260976	0.435	0.359	3.45817e-11
PHC2	5.92392e-09	0.260643	0.502	0.457	0.000171397
ZC3H13	2.72476e-11	0.258863	0.421	0.368	7.88356e-07
SYNE1	1.69068e-07	0.258274	0.54	0.517	0.00489163
SYAP1	8.17673e-14	0.257954	0.4	0.323	2.36577e-09
SHB	1.38068e-19	0.257171	0.368	0.303	3.99471e-15
GNA13	2.6917e-10	0.256341	0.543	0.493	7.7879e-06
GTPBP2	4.03432e-27	0.25615	0.324	0.244	1.16725e-22
KDM6B	1.0138e-27	0.255905	0.332	0.244	2.93322e-23
SF3B2	1.44932e-25	0.255854	0.339	0.264	4.19331e-21
ROR2	2.62449e-34	0.254037	0.316	0.226	7.59345e-30
CYFIP1	9.4173e-13	0.253879	0.579	0.536	2.72471e-08
MYO1B	3.81603e-35	0.253759	0.313	0.228	1.10409e-30
FYN	7.98205e-23	0.253547	0.375	0.303	2.30945e-18
TMEM44	2.97199e-62	0.253542	0.283	0.169	8.59885e-58
PFKP	3.50226e-37	0.252616	0.3	0.214	1.01331e-32
DPP7	2.82396e-21	0.252209	0.34	0.271	8.17057e-17
BHLHE40	6.64914e-25	0.250506	0.326	0.253	1.9238e-20

## Sheet: 3.3 Human ISG Score
gene	cluster
IFIT1	ISG
IFIT3	ISG
IFI44L	ISG
MX1	ISG
RSAD2	ISG
ISG15	ISG
IFI44	ISG
CXCL10	ISG
IFIT2	ISG
MX2	ISG
