# Supplementary material for: Spatially clustered type I interferon responses at injury borderzones
Source: Nature. 2024 Aug 28;633(8028):174–81. doi: 10.1038/s41586-024-07806-1 (PMC11374671; doi:10.1038/s41586-024-07806-1)
Supplement: Supplementary file 6 — Primers used in genotyping transgenic mice used in the study. [file 41586_2024_7806_MOESM6_ESM.xlsx]

## Sheet: Sheet1
Primers Genotyping
Transgenic Line	Forward Primer	Reverse Primer	Amplicon Size (bp) Mutant	Amplicon WT (bp)
Irf3fl/fl	5'GGTGGGAAGGAGTTTCCCG	3'CTCACCTGCCACGAAGGGCC	420	192
	5'CTGCCCCAGGTCCAGCTGTG
Myh6cre/+	5'GCG GTC TGG CAG TAA AAA CTA TC	3'GTG AAA CAG CAT TGC TGT CAC TT	100	-
Col1α1creERT2/+	5'CCA GCC GCA AAG AGT CTA CA	3'ACA ATC AAG GGT CCC CAA AC	118	-
Cx3cr1creERT2/+	5'GTT AAT GAC CTG CAG CCA AG	3'ACG CCC AGA CTA ATG GTG AC	230	151
	5'AGC TCA CGA CTG CCT TCT TC
S100a8cre/+	5'GCG GTC TGG CAG TAA AAA CTA TC	3'GTG AAA CAG CAT TGC TGT CAC TT	100	-
Tie2cre/+	5'GCG GTC TGG CAG TAA AAA CTA TC	3'GTG AAA CAG CAT TGC TGT CAC TT	100	-
fl-STOP-fltdTom-NLS	5'CTG TTC CTG TAC GGC ATG G	3'GGC ATT AAA GCA GCG TAT CC	196	297
	5'AAG GGA GCT GCA GTG GAG TA	3'CCG AAA ATC TGT GGG AAG TC
