# Supplementary material for: Spatially clustered type I interferon responses at injury borderzones
Source: Nature. 2024 Aug 28;633(8028):174–81. doi: 10.1038/s41586-024-07806-1 (PMC11374671; doi:10.1038/s41586-024-07806-1)
Supplement: Supplementary file 7 — Source Data Fig. 1 [file 41586_2024_7806_MOESM7_ESM.xlsx]

## Sheet: Fig. 1h
Fig. 1h
underlying data - Ifit1+ spots/total	Irf3-/-	WT
	0.219298	6.08618
	0.19656	2.29885
	0.287356	7.8753
		7.64105
		5.12104

## Sheet: Fig. 1j
Fig. 1j
underlying data - Rsad2+ spots/total	Irf3-/-	WT
	1.00877	14.8378
	0.821018	13.1665
	1.13022	3.66726
		19.2265
		5.15327

## Sheet: Fig. 1l
Fig. 1l
underlying data - ISG+ spots after neighbors	Irf3-/-	WT
clustering above ISG score threshold	0.7128	2.376
	0.7128	0.7128
	0.7128	5.7024
	0.7128	1.19
	0.7128	0.7128
	0.7128	0.9504
	0.7128	0.7128
	0.7128	4.9896
	0.7128	2.8512
	0.7128	1.423
	0.7128	8.7084
		2.376
	0.9504	0.7128
	0.7128	1.19
	0.7128	3.8016
	1.662	2.6136
		0.9504
		3.0888
		1.19
		1.9008
		0.9504
		0.7128
		0.7128
		2.6136
		0.9504
		0.7128
		1.15
		3.0888
		0.7128
		1.423
		2.1384
		1.19
		0.9504
		4.9896
		0.7128
		3.3264
		6.6528
		3.8016
		0.7128
		0.7128
		2.1384
		0.7128
		1.19
		2.736
		0.7128
		1.19
		0.7128
		0.9504
		2.376
		0.9504
		2.376
		6.6528
		0.7128
		1.423
		0.9504
		1.19
		0.7128
		2.376
		1.423
		0.7128
		0.7128
		0.7128
		1.423
		0.9504
		1.19
		2.376
		0.7128
		0.7128
		0.9504
		2.3184
		0.7128
		0.9504
		0.7128
		0.7128
		1.19
		6.6528
		2.6136
		0.7128
		0.7128
		0.7128
		0.7128
		0.7128
		1.19
		1.19
		2.8512
		0.7128
		1.19
		0.7128
		0.7128
		2.376
		1.6632
		0.7128
		3.0888
		0.9504
		0.9504
		1.6632
		0.9504
		0.7128
		4.752
		1.19
		0.7128
		1.9008
		0.7128
		0.9504
		1.19
		0.7128
		2.6136
		1.19
		1.6632
		2.1384
		0.9504
		0.9504
		1.6632
		0.9504
		3.8016
		0.9504
		0.7128
		0.7128
		0.9504
		0.7128
		0.7128
		2.376
		0.7128
		3.3264
		0.7128
		0.7128
		1.19
		3.0888
		5.2272
		4.2768
		3.3264
		0.9504
		2.6136
		0.7128
		0.7128
		2.1384
		1.19
		6.6528
		1.423
		0.7128
		2.376
		2.8512
		0.7128
		0.7128
		0.9504
		0.7128
		0.7128
		1.423
		6.1776
		2.6136
		1.6632
		0.7128
		0.7128
		0.9504
		2.376
		0.7128
		0.9504
		1.6632
		1.19
		2.376
		1.19
		0.7128
		1.9008
		1.6632
		1.9008
		1.19
		0.9504
		1.423
		4.0392
		0.7128
		0.9504
		2.6136
		0.7128
		0.7128

## Sheet: Fig. 1m
Fig. 1m	V1	Gene	I	pval_norm_fdr_bh		V38	Gene	I	pval_norm_fdr_bh
underlying data - Moran's I Test statistics		Nppa	0.695818	0			Nppa	0.622949	0
WT D3 MI		Ankrd1	0.61725	0			Ankrd1	0.459004	0
		Myh7	0.545826	0			Hbb-bs	0.404871	0
		Mb	0.540087	0			Acta1	0.390795	0
		Acta1	0.533904	0			Myh7	0.371143	0
		Nppb	0.529301	0			Hba-a2	0.34496	0
		Cxcl10	0.498714	0			Gm42418	0.336749	0
		Timp1	0.487547	0			Cxcl10	0.332161	0
		Clu	0.462954	0			Clu	0.327225	0
		Gpnmb	0.443385	0			Hba-a1	0.312742	0
		Tnc	0.439577	0			Mgp	0.305892	0
		Serpine1	0.430029	0			Des	0.303039	0
		Ifit3	0.422255	0			Hbb-bt	0.294365	0
		Gm42418	0.419872	0			Postn	0.290723	0
		Ifit1	0.417451	0			Xirp2	0.289005	0
		Rsad2	0.416535	0			Lyz2	0.288852	0
		Ccn2	0.402653	0			Col3a1	0.287762	0
		Postn	0.399476	0			Vim	0.285019	0
		Tnni3	0.39694	0			Ifit1	0.274035	0
		Gsn	0.390153	0			Spp1	0.256353	0
		Xirp2	0.388759	0			Gpnmb	0.246504	0
		Spp1	0.383091	0			C3	0.246262	0
		Hbb-bs	0.38272	0			Lrtm1	0.239132	0
		C3	0.373742	0			Ctsb	0.232313	0
		Lpl	0.372108	0			Ptgds	0.230792	0
		Sprr1a	0.371332	0			Ifit3	0.226375	0
		Fabp3	0.366762	0			Apoe	0.226175	0
		Serpina3n	0.363775	0			Timp1	0.22216	0
		Tcap	0.358109	0			Cxcl1	0.218204	0
		Mybpc3	0.357326	0			Cd74	0.212854	0
		Vim	0.356038	0			Ifit3b	0.212278	0
		Pln	0.354231	0			Lpl	0.211275	0
		Hba-a2	0.353008	0			Rsad2	0.209764	0
		Ftl1	0.343667	0			Sprr1a	0.209054	0
		Hspb1	0.34163	0			Igfbp3	0.19795	0
		Actn2	0.339991	0			Arg1	0.187271	0
		Synpo2l	0.333243	0			Pabpc1	0.177141	0
		Ccl21a	0.332165	0			Fabp5	0.174624	0
		Hba-a1	0.326824	0			Irf7	0.171388	0
		Fhl2	0.325446	0			S100a9	0.168263	0
		Cmpk2	0.319344	0			S100a8	0.167026	0
		Gm31659	0.319018	0			Lars2	0.165821	0
		Cox8b	0.316764	0			Atp2a2	0.163006	0
		Ptgds	0.313862	0			H2-Aa	0.162857	0
		Col1a1	0.3116	0			Cmpk2	0.160746	0
		Casq2	0.31057	0			Atp5a1	0.160665	0
		Crct1	0.2982	0			Actg1	0.15791	0
		Ifit3b	0.297534	0			Lgals3	0.156884	0
		Arg1	0.29405	0			Mmp3	0.156515	0
		Fn1	0.293199	0			Crct1	0.155311	0
		Ccl7	0.288788	0			Gsn	0.154862	0
		Nmrk2	0.287062	0			Igfbp5	0.154093	0
		Flnc	0.286456	0			Tcap	0.153311	0
		Hbb-bt	0.284738	0			Cxcl5	0.150781	0
		Ttn	0.283825	0			H19	0.146212	0
		Oasl1	0.283017	0			Socs1	0.145382	0
		Hmox1	0.279902	0			Ccl7	0.143833	0
		Lrtm1	0.279689	0			Ckmt2	0.142634	0
		Sfn	0.27664	0			Serpina3n	0.141088	0
		Cxcl5	0.275365	0			Myl3	0.139407	0
		Cma1	0.269971	0			Il6	0.139388	0
		Fhl1	0.26842	0			Plin2	0.138685	0
		Col1a2	0.267771	0			Saa3	0.138226	0
		Mfap5	0.267605	0			Malat1	0.135922	0
		Serpinb1a	0.267289	0			Cox7b	0.134888	0
		Lgals3	0.264572	0			Fabp3	0.130591	0
		Fabp5	0.263423	0			Ccl2	0.128894	0
		1110002E22Rik	0.261318	0			Ckm	0.12744	0
		Pi16	0.259863	0			Pln	0.126264	0
		Isg15	0.258236	0			Ftl1	0.124919	0
		Htra3	0.255185	0			Upk1b	0.123131	0
		Serping1	0.253486	0			Maf	0.119695	0
		Cilp	0.252232	0			Pf4	0.117776	0
		Cox7a1	0.250677	0			Thbs1	0.116672	0
		Coq8a	0.247437	0			Sphkap	0.113875	0
		Prg4	0.246233	0			Col1a1	0.110513	0
		Myom2	0.242469	0			Rpl11	0.110144	0
		Cthrc1	0.241512	0			Ccl6	0.109641	0
		Cd74	0.239645	0			Bst2	0.109445	0
		Sfrp2	0.23764	0			Alas2	0.1082	0
		Hrc	0.23505	0			Tnfrsf12a	0.107709	0
		Ech1	0.234919	0			Ptx3	0.1055	0
		Chchd10	0.233571	0			Igtp	0.104427	0
		Ccl2	0.231741	0			Cxcl9	0.104083	0
		Ldhb	0.231137	0			Hmox1	0.103118	0
		Igfbp4	0.230554	0			Il1b	0.102504	0
		Igfbp3	0.227096	0			Tnni3	0.102442	0
		Wfdc17	0.22709	0			Ccl21a	0.101177	2.46716e-15
		Irf7	0.226479	0			Acta2	0.100636	2.46716e-15
		Usp18	0.226375	0			S100a4	0.100479	2.46716e-15
		Hbegf	0.226007	0			Hrc	0.0992422	7.32015e-15
		Uck2	0.22315	0			Prg4	0.0986961	1.20676e-14
		Ckmt2	0.219265	0			Igfbp4	0.0981601	1.6713e-14
		Eno3	0.215597	0			Ifi204	0.0978699	1.88974e-14
		Ccn5	0.215337	0			Acadm	0.0972789	2.80477e-14
		Pf4	0.215257	0			Fhl2	0.0966	4.16334e-14
		Obscn	0.211924	0			C1qc	0.0953768	9.15648e-14
		S100a8	0.21088	0			Gm12840	0.094748	1.35946e-13
		Igfbp5	0.209351	0			Pgk1	0.0941792	1.92887e-13
		Ckm	0.209039	0			Slfn4	0.0932589	3.39728e-13
		Ccl6	0.208215	0			Uqcrb	0.090631	1.69282e-12
		Ier3	0.207935	0			Igf2	0.0895574	3.20659e-12
		Pygm	0.207914	0			Ctss	0.0870398	1.40988e-11
		H2-Aa	0.207531	0			5430425K12Rik	0.0863064	2.13931e-11
		Ccl8	0.207209	0			Lcn2	0.0856847	3.03398e-11
		H2-Eb1	0.206386	0			Tgfbi	0.0834283	1.08282e-10
		Ms4a4c	0.20584	0			Crip2	0.0822185	2.10432e-10
		Xirp1	0.200462	0			Atp5o	0.0817263	2.73503e-10
		Hopx	0.19957	0			Rcan1	0.081491	3.08375e-10
		Enah	0.19842	0			Acod1	0.0814173	3.18164e-10
		Sfrp1	0.198047	0			Cxcl3	0.0811151	3.71969e-10
		Krt7	0.194878	0			Ldhb	0.0795039	8.81069e-10
		Ifit2	0.193043	0			Srgn	0.0790732	1.09925e-09
		Krt18	0.193029	0			Cox7a1	0.078219	1.71368e-09
		Atp5j2	0.192952	0			AA467197	0.0774383	2.55924e-09
		Ifi204	0.192666	0			Dmkn	0.0753912	7.2935e-09
		Ifi208	0.191796	0			Atp5h	0.074578	1.09179e-08
		Mfap4	0.190499	0			Eno3	0.0729557	2.43193e-08
		S100a4	0.188794	0			Zbp1	0.0728293	2.56662e-08
		Gdf15	0.187103	0			Mb	0.0717225	4.37462e-08
		Mdh1	0.187098	0			Ces1d	0.0715989	4.60667e-08
		Rasl11b	0.186552	0			Idh2	0.07142	4.98255e-08
		Cd68	0.186402	0			Dab2	0.0708018	6.65723e-08
		S100a9	0.186386	0			Ccl9	0.0707316	6.82966e-08
		C1qb	0.18461	0			Ppbp	0.0682406	2.19303e-07
		Crlf1	0.184443	0			Cox8b	0.0674707	3.10285e-07
		Art1	0.183984	0			Mdh1	0.066915	3.96831e-07
		Star	0.183955	0			Fkbp4	0.0667113	4.31936e-07
		Mmp3	0.18373	0			Sh2d2a	0.0657306	6.66814e-07
		Stab1	0.181587	0			Myh11	0.0655055	7.31725e-07
		Mt2	0.181559	0			Lgals7	0.0650471	8.90326e-07
		Fbln1	0.180756	0			Gm15543	0.0649847	9.08363e-07
		Trem2	0.180705	0			Gm43848	0.0649543	9.13731e-07
		Cxcl1	0.179841	0			Loxl2	0.0648338	9.56584e-07
		Acsl1	0.179229	0			Csf1r	0.0640581	1.33516e-06
		Cox5a	0.177714	0			Itga5	0.0627614	2.32319e-06
		Cfh	0.177554	0			Ly6a	0.0625531	2.52138e-06
		Nes	0.177165	0			Smc4	0.062245	2.85459e-06
		Phlda1	0.176611	0			Chchd10	0.0620676	3.05586e-06
		H2-Ab1	0.175117	0			Prph	0.0616588	3.60695e-06
		Thbs1	0.17389	0			Serpina3g	0.0615228	3.79243e-06
		Aco2	0.173545	0			Acadl	0.0603896	6.04271e-06
		Oasl2	0.173175	0			Cfp	0.060083	6.80996e-06
		Plvap	0.172943	0			Lst1	0.0596757	7.99316e-06
		Ctss	0.172718	0			Hist1h2ao	0.0594578	8.67687e-06
		Pygb	0.172309	0			Ifi205	0.0591975	9.58057e-06
		Uqcr11	0.171288	0			Mylk3	0.0585219	1.25021e-05
		Comp	0.170083	0			Sema3e	0.0580614	1.4932e-05
		Plin2	0.167966	0			Acss1	0.0580369	1.49776e-05
		Actn1	0.167653	0			Pmepa1	0.0576502	1.73506e-05
		Ifit1bl1	0.16708	0			Ptgs2	0.0571818	2.07377e-05
		Acadl	0.164862	0			Ms4a7	0.0561532	3.07746e-05
		Cxcl12	0.163866	0			Col6a2	0.056081	3.14392e-05
		Pink1	0.163244	0			Hnrnpu	0.0558545	3.40871e-05
		Mpeg1	0.16318	0			Mmrn1	0.055348	4.11275e-05
		Atp5g1	0.161922	0			Basp1	0.0551953	4.3314e-05
		Eln	0.161264	0			Gp5	0.0537383	7.44693e-05
		Tnxb	0.161131	0			Ripor3	0.0530095	9.6859e-05
		Thbs4	0.16112	0			Nrap	0.0525397	0.000114291
		Gm15543	0.160126	0			Fndc1	0.05081	0.000211258
		Apln	0.158788	0			Atxn10	0.0504522	0.000238144
		Ccl12	0.157866	0			Cyp7b1	0.0496754	0.000310301
		Il6	0.156368	0			Tap1	0.0494769	0.000330292
		C4b	0.155177	0			Ccdc80	0.0492188	0.000358778
		Ivns1abp	0.154199	0			Wnt7a	0.0490012	0.000382113
		Tgfbi	0.153013	0			Tmed3	0.0489996	0.000382113
		Acadvl	0.152598	0			Ccr2	0.0483178	0.000478877
		Lox	0.15235	0			Mcm4	0.0482145	0.000492918
		Ifi209	0.151813	0			Ch25h	0.0480419	0.000519302
		Slc2a4	0.151223	0			Efemp1	0.0478561	0.00054945
		Saa3	0.151178	0			Snx5	0.0477137	0.000572892
		Ccn1	0.150849	0			Inhbb	0.0472749	0.000659066
		Plac8	0.149133	0			Rnaseh1	0.0469474	0.000730098
		Msln	0.148887	0			Nkrf	0.0469056	0.000735972
		Mmp12	0.148834	0			Cd5l	0.0467688	0.000765403
		Fbxl22	0.148033	0			Inhba	0.0465053	0.000829596
		Pgam2	0.146981	0			Cxcl2	0.0457998	0.00103698
		Lrg1	0.144529	0			Ltbp2	0.0454868	0.00114018
		Cpa3	0.144095	0			Upk3b	0.0454644	0.00114197
		Pfkm	0.143341	0			Gjb3	0.0449966	0.0013181
		Atp5j	0.142786	0			Amer2	0.0449597	0.00132623
		Asb2	0.142726	0			Mrpl54	0.0448547	0.00136356
		Clec4d	0.141099	0			Trem1	0.0442257	0.00165246
		Acss1	0.140916	0			Cntn2	0.0429819	0.00241213
		Nipsnap2	0.140074	0			Slc9a4	0.042825	0.00251634
		Art3	0.139588	0			Gm31659	0.042729	0.00256544
		Cox5b	0.139235	0			Pdlim7	0.0427259	0.00256544
		Srgn	0.137726	0			Atp5g1	0.0423107	0.00289237
		Mal	0.137437	0			Pdgfra	0.0416243	0.00353103
		Cox7b	0.137304	0			S100a10	0.0411167	0.00407916
		Slfn2	0.136583	0			Eef1akmt3	0.0408625	0.00437079
		Clca3b	0.136244	0			Snip1	0.0407271	0.0045228
		Itih4	0.135482	0			Etfa	0.0406283	0.00463033
		Uqcrq	0.135386	0			Enpp1	0.0402567	0.00512872
		Sod3	0.133915	0			Lipa	0.0402082	0.00517416
		Ltbp2	0.13382	0			Hp	0.0397869	0.00580753
		H19	0.1333	0			Gm49540	0.0391611	0.00689766
		Mmp14	0.132944	0			Dnaja4	0.0389488	0.00728375
		Ppbp	0.132895	0			Timp2	0.0387529	0.00764142
		Ccl9	0.13267	0			Gja1	0.0387411	0.00764142
		Mmrn1	0.132443	0			Pmp22	0.0385088	0.0081103
		Acadm	0.131696	0			Mustn1	0.0384659	0.00816661
		Mgst3	0.131667	0			Atp5d	0.0383653	0.00835552
		Adam8	0.13133	0			Mrpl23	0.0379838	0.00923452
		Cstb	0.130849	0			Lrrtm2	0.0376905	0.00995573
		Vegfd	0.13079	0			Mmp9	0.037529	0.0103516
		Acaa2	0.130722	0			Cebpd	0.0373867	0.0107061
		Mcpt4	0.130692	0			Tspan8	0.037333	0.0108103
		Tagln	0.130679	0			Adgre1	0.03703	0.0116721
		Il1b	0.128054	0			Cxcr6	0.0368571	0.0121666
		Cyp1b1	0.12792	0			Hes1	0.0367888	0.0123316
		Tuba8	0.127796	0			Ctnna1	0.0364517	0.013423
		Hp	0.127498	0			Adamts4	0.0363685	0.0136018
		Capg	0.126897	0			Bnc2	0.0363661	0.0136018
		Uqcrfs1	0.126713	0			Cap1	0.0363121	0.013733
		Vwf	0.125591	0			Plau	0.0361629	0.0142169
		Myh11	0.125157	0			Adprhl1	0.036112	0.0143417
		Angptl4	0.124382	0			Teddm2	0.0360484	0.0145162
		Atp5md	0.124116	0			Pde5a	0.035981	0.014707
		Cntn2	0.124025	0			Csf3r	0.0355408	0.0164182
		Aplnr	0.123022	0			Anxa1	0.0354509	0.0167285
		Adamtsl2	0.122954	0			Ftl1-ps1	0.0351173	0.0181468
		C3ar1	0.12292	0			Krt7	0.0347032	0.020079
		Atp5h	0.122741	0			Ythdf2	0.0343443	0.0218878
		Ccl4	0.121797	0			Gstp3	0.0340199	0.023533
		Atp5k	0.1214	0			Thsd4	0.0332955	0.0279095
		Cpt1b	0.120537	0			Cxcr2	0.0332496	0.0281021
		Clca3a1	0.120485	0			Efhd2	0.0331447	0.0287083
		Lipa	0.120414	0			Ifi35	0.0330615	0.0291704
		Fndc1	0.118588	0			Trak1	0.0329467	0.029869
		Tyrobp	0.117831	0			Fam167b	0.0321557	0.0358312
		Clec3b	0.117177	0			Notch2	0.0320702	0.0364131
		Pkhd1l1	0.116186	0			Gm20594	0.0319069	0.0376933
		Ptx3	0.115571	0			Ccl11	0.0318326	0.0382011
		Cish	0.115158	0			Psmc4	0.0316039	0.0401495
		Ifi206	0.11478	0			Itih4	0.031495	0.0408838
		Mylk3	0.114527	0			Matn4	0.0314656	0.0408838
		Ifi211	0.114504	0			Ninj1	0.0314557	0.0408838
		Slc16a3	0.114337	0			Anapc13	0.0314047	0.0412046
		Gm4841	0.114154	0			Ndufc2	0.0313346	0.0417145
		Uap1l1	0.114126	0			Ms4a6b	0.0308844	0.0461243
		Crispld2	0.113057	0			Cxcl16	0.0306162	0.0488614
		Cxcl14	0.113039	0			Stard4	0.030544	0.0494756
		Muc16	0.112615	0			Fitm1	0.0304104	0.0506401
		Ly6c2	0.11228	0			Tnfaip8l1	0.0304069	0.0506401
		Fcrls	0.11222	0			Cebpb	0.0303465	0.0511368
		Sirpa	0.112013	0			Adamtsl2	0.0302621	0.0519199
		Hadh	0.111869	0			Gm15952	0.0300361	0.0541032
		Cfb	0.111739	0			Rps6ka3	0.0300278	0.0541032
		Ftl1-ps1	0.110509	0			Itga6	0.0299723	0.0545714
		Rpl3l	0.110489	0			Wasf2	0.0295093	0.0600669
		Ctla2a	0.109674	0			Ndufs3	0.0294767	0.0602698
		Inhba	0.109627	0			Nupr1	0.0294373	0.0605657
		Ryr2	0.108672	0			Gm31814	0.0293974	0.0608703
		Il4ra	0.108612	0			Fblim1	0.029328	0.0615777
		Hexa	0.108397	0			Tbkbp1	0.0292859	0.0619172
		Il33	0.108274	0			Ddx58	0.0290808	0.0645403
		Igf2	0.108152	0			Sucla2	0.0289804	0.0654904
		Malat1	0.108146	0			Vdac3	0.0289799	0.0654904
		Cpxm1	0.107958	0			Gal	0.028897	0.0664418
		Lilrb4a	0.107635	0			Olfr1369-ps1	0.0288477	0.0669107
		Fndc5	0.106273	0			Erap1	0.0287295	0.0684052
		Coro1a	0.106141	0			Klkb1	0.028515	0.0711452
		Mlf1	0.106119	0			Crnde	0.0285147	0.0711452
		Ccr2	0.105556	8.28525e-16			Mmp17	0.0284651	0.0712612
		Gm12840	0.105329	8.28525e-16			Klhl31	0.0284633	0.0712612
		Atp5g3	0.105194	8.28525e-16			Nt5e	0.0284562	0.0712612
		Rgs5	0.104108	8.28525e-16			Eogt	0.0281759	0.0754256
		Car14	0.103569	1.64477e-15			Pacsin3	0.0279879	0.07824
		Ces1d	0.103493	1.64477e-15			Tnip3	0.0279489	0.0786101
		Tcirg1	0.102775	2.44902e-15			Fgf8	0.027915	0.0786606
		Sdc1	0.102682	2.44902e-15			Tcp1	0.027912	0.0786606
		Ifi30	0.102564	3.24153e-15			Mrps18b	0.0277765	0.0806722
		Pgf	0.102335	3.24153e-15			Ap2b1	0.0277232	0.0810296
		Eci1	0.10148	5.65204e-15			Gtf3c3	0.0277221	0.0810296
		Tor3a	0.101177	7.24058e-15			Pgap2	0.0276144	0.0823134
		Ptn	0.10109	8.01605e-15			Ccl3	0.0275489	0.0831665
		Chil3	0.0999373	1.59744e-14			Pdlim2	0.0275257	0.0832813
		Cebpb	0.0986002	3.58136e-14			E530011L22Rik	0.0274843	0.0837177
		Fitm1	0.0974307	7.29575e-14			Wnt5b	0.0274342	0.0842787
		Ctsz	0.0973065	7.82292e-14			Cnn3	0.0274195	0.0842787
		Hexb	0.0971274	8.66131e-14			Zfp239	0.0273989	0.0843522
		Krt8	0.0970958	8.78763e-14			Rbm14	0.0273422	0.0850692
		Clec12a	0.0967218	1.1024e-13			Gas1	0.0273029	0.085478
		Asb11	0.0961945	1.51146e-13			Cp	0.0272313	0.086473
		Mustn1	0.0959198	1.77015e-13			Tgfbr3l	0.0269682	0.0904193
		Spon2	0.0955283	2.22818e-13			Dkk3	0.0269024	0.0912862
		Abra	0.0946006	3.85494e-13			Clip4	0.0268897	0.0912862
		Alas2	0.0944667	4.15661e-13			Foxs1	0.0268646	0.0914141
		Gkn3	0.094101	5.13765e-13			Has2	0.0268505	0.0914141
		Slc37a2	0.0937876	6.1501e-13			Zfp260	0.0266507	0.0949454
		Macrod1	0.0937563	6.2431e-13			Lrrfip2	0.0265973	0.0956759
		Msr1	0.0935442	7.04783e-13			Lcp1	0.0265289	0.0967085
		Lilr4b	0.0932968	8.11143e-13			Ptafr	0.0265044	0.096763
		Mmp9	0.093282	8.15167e-13			Mrpl42	0.026482	0.096763
		Cxcl3	0.0932466	8.29667e-13			Tdrd7	0.026463	0.096763
		Mest	0.0929779	9.66679e-13			P4ha3	0.0264619	0.096763
		Myl9	0.0928581	1.03273e-12			Tlr3	0.0263435	0.0988117
		Mndal	0.0927726	1.08126e-12			Sema3f	0.0260847	0.103162
		Vegfb	0.0927332	1.10282e-12			Xlr	0.0260837	0.103162
		Lat2	0.0925205	1.24301e-12			Mcemp1	0.0260293	0.103968
		Efemp1	0.0923143	1.3955e-12			Perp	0.0256053	0.112575
		Cotl1	0.0915225	2.1926e-12			Kctd6	0.0256016	0.112575
		Dnase2a	0.0909806	2.97642e-12			Ptgs1	0.0254624	0.115374
		Gmpr	0.0906541	3.57091e-12			Lcp2	0.0253974	0.116503
		Lcn2	0.0900569	4.98802e-12			Stc1	0.0253342	0.117229
		Ephx2	0.0898045	5.73049e-12			Gss	0.0249545	0.12476
		Trp53i11	0.0895412	6.62097e-12			Kif15	0.0247497	0.128921
		Kcne4	0.0884141	1.23619e-11			Hexim2	0.0247124	0.128995
		Slfn4	0.0883437	1.28113e-11			Tarm1	0.0246537	0.129872
		Gda	0.0880037	1.5406e-11			Tmed7	0.0246142	0.130473
		Aqp1	0.0875573	1.96275e-11			Retnla	0.0245365	0.132048
		Cebpa	0.0853769	6.37523e-11			Gm12184	0.0244521	0.133813
		Cd84	0.0843632	1.08996e-10			Dpep1	0.0243812	0.135067
		Col5a3	0.0834222	1.78294e-10			Ppargc1a	0.0243724	0.135067
		Gatd3a	0.0827095	2.57716e-10			Armc1	0.0243132	0.136205
		Basp1	0.0820051	3.69821e-10			Asb3	0.0241269	0.140184
		C5ar1	0.0813982	5.03386e-10			Irf1	0.0241121	0.140184
		Hk3	0.0812342	5.45662e-10			Arid2	0.0240966	0.140184
		Qsox1	0.081171	5.61792e-10			1700016H13Rik	0.0240966	0.140184
		Selp	0.0807973	6.77372e-10			S100a14	0.024085	0.140184
		Clec4n	0.0807493	6.91912e-10			B230110C06Rik	0.0240567	0.140529
		Dab2	0.0807093	7.0393e-10			Coro2a	0.0240258	0.140833
		F13a1	0.0807008	7.04774e-10			Ephx1	0.0240145	0.140833
		Daxx	0.0805223	7.69137e-10			Rgs10	0.0239753	0.141472
		Apod	0.0793311	1.39541e-09			Enpp6	0.0239074	0.142891
		AA467197	0.0793019	1.41161e-09			Surf4	0.0238188	0.144888
		Itgb2	0.0791897	1.4874e-09			Pcgf3	0.0236627	0.148455
		Apbb1	0.0791847	1.4874e-09			Hsf2	0.0235209	0.151062
		Fcgr1	0.0787821	1.81142e-09			Cyfip1	0.0234999	0.151223
		Arhgdib	0.0787195	1.8629e-09			Ptdss1	0.0233697	0.154512
		Pi15	0.0786997	1.87558e-09			Nuak2	0.0233496	0.154653
		Id2	0.0781118	2.4994e-09			Tmed10	0.0233249	0.154927
		Pnp	0.0779976	2.63579e-09			Canx	0.0232914	0.155456
		Mrc1	0.0779472	2.69383e-09			Fam160b2	0.0232478	0.156282
		Retnla	0.0779029	2.74477e-09			Dmpk	0.0231379	0.158612
		Lpin1	0.0776853	3.04454e-09			Gins4	0.0231184	0.158741
		Coq10a	0.0776056	3.15622e-09			Nop16	0.0230636	0.159769
		Myzap	0.0769199	4.39369e-09			Gba	0.0230534	0.159769
		Ptafr	0.0764763	5.42862e-09			4930570B17Rik	0.0229078	0.163646
		Prnd	0.0763719	5.69192e-09			Adcy7	0.0228278	0.165175
		Ccr1	0.0759359	6.9967e-09			Zfp369	0.0227294	0.167367
		Decr1	0.0758377	7.31195e-09			Gm29542	0.0226216	0.170122
		Acat1	0.0757085	7.75508e-09			Prnd	0.0226044	0.170191
		Serinc2	0.0755261	8.4354e-09			Dync1h1	0.0225665	0.170906
		Fcer1g	0.0751716	9.95486e-09			Uba52	0.0223757	0.176451
		Dhx58	0.0746053	1.29723e-08			Mex3a	0.0223092	0.177294
		Acp5	0.0745782	1.31009e-08			Ryr2	0.0223045	0.177294
		Fam174b	0.0741033	1.63253e-08			Ppp1r3c	0.0222028	0.179604
		Plin5	0.0739422	1.75524e-08			Htra1	0.0221831	0.179604
		Fscn1	0.0738939	1.79013e-08			Gpn3	0.0221734	0.179604
		Pdpn	0.0736493	2.0005e-08			Drd2	0.0221217	0.180143
		Col18a1	0.0729617	2.743e-08			Stxbp4	0.0220848	0.180143
		Dgat2	0.0727524	3.01208e-08			Ccr9	0.0220846	0.180143
		Laptm5	0.0726965	3.08175e-08			Nlrp1a	0.0220842	0.180143
		Trim30a	0.072643	3.14958e-08			C230066G23Rik	0.0219908	0.182191
		Myo1f	0.0722449	3.769e-08			Alox5	0.0219434	0.183003
		Doc2g	0.0715949	5.05181e-08			Prr3	0.0219257	0.183003
		Gusb	0.0711549	6.14524e-08			Fxyd6	0.0219222	0.183003
		Nrp1	0.0710951	6.29549e-08			Kmt5a	0.021833	0.185453
		Ch25h	0.0701622	9.52866e-08			Scn8a	0.0217775	0.186331
		Mki67	0.0699242	1.05612e-07			Aldoc	0.0217618	0.18637
		Smyd1	0.0697263	1.14959e-07			Psmd6	0.0216979	0.188011
		Ifitm6	0.0690145	1.56697e-07			Tmem39b	0.0215472	0.192592
		Acan	0.0690095	1.56697e-07			Ppp2r3c	0.0214134	0.196177
		Ms4a6d	0.0690029	1.56726e-07			Runx2	0.0213721	0.197105
		Tpsab1	0.0688023	1.70616e-07			Kdm6a	0.0213444	0.197563
		Znfx1	0.0682429	2.17008e-07			Pgam2	0.0213201	0.197906
		Pdk2	0.0681028	2.29938e-07			R3hdm1	0.0212966	0.197921
		Ifitm1	0.0678994	2.50363e-07			Olfr750	0.0212909	0.197921
		Lipg	0.067816	2.58824e-07			Isg20	0.0211645	0.201171
		Lyve1	0.0673222	3.19059e-07			Pheta1	0.0210713	0.201267
		Lcp1	0.0662703	4.97333e-07			Inka1	0.0210666	0.201267
		Etfdh	0.0662115	5.08442e-07			Gpx1	0.0210464	0.201481
		Fcgr3	0.0658703	5.85239e-07			Iws1	0.0209529	0.20427
		Pld4	0.0657251	6.20259e-07			Sde2	0.0208495	0.206938
		Sgcg	0.065659	6.35634e-07			Pcid2	0.020813	0.207355
		Ucp2	0.0656538	6.35634e-07			Pomp	0.0207945	0.207355
		Cmya5	0.065406	7.02999e-07			Rad51ap1	0.0207817	0.207355
		AW112010	0.0653656	7.13014e-07			4833408A19Rik	0.0206894	0.21002
		Gzma	0.0653075	7.28542e-07			Parm1	0.0206654	0.21002
		Il11	0.0651288	7.8259e-07			Gm15494	0.0206409	0.210401
		Il1f9	0.0650396	8.09947e-07			Slc13a3	0.0204551	0.216442
		Bcl2a1b	0.0649228	8.47858e-07			Gm16253	0.0204331	0.216442
		Cfp	0.0643535	1.06905e-06			Pcx	0.0203897	0.217452
		Cndp2	0.0639915	1.23647e-06			Capza2	0.0203641	0.217452
		Pik3ap1	0.0635254	1.49055e-06			Nsfl1c	0.0203348	0.218021
		Txlnb	0.0630634	1.79165e-06			Hcst	0.0202346	0.219839
		Cd209a	0.0626254	2.13033e-06			H2afj	0.0202062	0.219839
		Ms4a7	0.0621868	2.53082e-06			3300005D01Rik	0.0202031	0.219839
		Clec4e	0.0621788	2.53242e-06			Gm40264	0.0201491	0.22083
		Dtx3l	0.0618746	2.84964e-06			Anxa3	0.0200939	0.221869
		Ccr5	0.0618159	2.90914e-06			AC137513.1	0.0200939	0.221869
		Itgam	0.0615428	3.23159e-06			Ccl20	0.0199139	0.225457
		Gm44386	0.0613371	3.4948e-06			Cdk12	0.0198875	0.225457
		Rab7b	0.0610269	3.93592e-06			Nmu	0.0198782	0.225457
		Slc11a1	0.0607578	4.35996e-06			Arf5	0.0198763	0.225457
		Sulf1	0.0607486	4.36467e-06			Snhg4-1	0.0198615	0.225508
		Slfn1	0.0606939	4.44723e-06			Tlr2	0.0197983	0.227384
		Bckdha	0.0605104	4.76351e-06			Mrps36	0.0197815	0.227514
		Loxl3	0.0603074	5.13982e-06			Foxm1	0.0196841	0.230707
		Upk1b	0.0600031	5.76488e-06			Dusp3	0.0195888	0.233057
		Nfam1	0.0598461	6.10789e-06			Serinc4	0.0195029	0.235403
		Pycard	0.059504	6.94436e-06			Adamtsl1	0.0194952	0.235403
		Pdgfra	0.0593701	7.28997e-06			AY036118	0.0194774	0.235577
		Adm	0.0590229	8.29679e-06			Wdr81	0.0193651	0.237949
		Gdf10	0.0589341	8.55904e-06			1700099I09Rik	0.0193559	0.237949
		Htr2b	0.0587706	9.08204e-06			Tmprss11f	0.0193507	0.237949
		Casq1	0.058231	1.10953e-05			Ube2t	0.0193461	0.237949
		Slc4a3	0.0580639	1.1781e-05			Gm37494	0.0191917	0.242599
		Sp140	0.0573449	1.53444e-05			Cyp2j6	0.0191241	0.244523
		Ambp	0.056636	1.98514e-05			Bdh2	0.0191168	0.244523
		Plek	0.0563834	2.17101e-05			Idh3g	0.019099	0.244704
		Anpep	0.0562707	2.25618e-05			Ptbp3	0.0190613	0.245051
		Cd300c2	0.055803	2.66485e-05			Gm2379	0.0190331	0.245051
		Mcrip2	0.0556798	2.77884e-05			Adgrd1	0.0190221	0.245051
		Tesc	0.0555066	2.94974e-05			Krt19	0.0190116	0.245051
		Cd52	0.0554324	3.02183e-05			Gadd45b	0.0189682	0.246256
		Bin1	0.0554247	3.02296e-05			Rere	0.0189259	0.246426
		Trp53inp2	0.0551863	3.28349e-05			Emcn	0.0189249	0.246426
		Olfml2a	0.054902	3.62394e-05			Bmerb1	0.0189027	0.246793
		Lst1	0.0544227	4.28202e-05			Gm16897	0.0188842	0.24701
		Gm2a	0.054112	4.76364e-05			Ankrd9	0.0188713	0.24701
		Gm48605	0.054098	4.77583e-05			Tmc8	0.018808	0.247862
		Slpi	0.054086	4.78464e-05			Cpsf7	0.0188011	0.247862
		Alox5ap	0.0540302	4.86745e-05			Zfas1	0.0187885	0.247862
		Slc15a3	0.0539486	4.99628e-05			Ap4e1	0.0187855	0.247862
		Nkx2-5	0.0537497	5.34228e-05			Gm14085	0.0187261	0.24972
		Dclk1	0.0535903	5.63323e-05			Man2b1	0.0186782	0.251074
		Apoc2	0.0533391	6.13048e-05			Tdrp	0.0186667	0.251074
		Plxnd1	0.0532163	6.38101e-05			Phf19	0.0186152	0.25198
		Dlgap4	0.0531852	6.43479e-05			Gm43330	0.0186059	0.25198
		Perm1	0.0530183	6.7991e-05			Gvin1	0.0186059	0.25198
		Eif4g3	0.0528458	7.19706e-05			Bloc1s6os	0.0184697	0.254907
		Trdn	0.0526438	7.69378e-05			Szrd1	0.01842	0.255696
		Fnip2	0.0520475	9.39898e-05			Gm47633	0.0183744	0.255696
		Nxpe5	0.0520063	9.50878e-05			Trem3	0.018315	0.257085
		Ccl5	0.0518527	9.99129e-05			B3gnt5	0.0182891	0.257125
		Ccna2	0.0517662	0.000102628			Igkv13-84	0.0181059	0.262566
		Slc16a1	0.051736	0.00010344			1700020A23Rik	0.0180624	0.262817
		Gm35154	0.0516635	0.000105747			Paip2b	0.0180301	0.263124
		Sema3b	0.051622	0.000106986			Zfp687	0.0179492	0.265437
		Fyb	0.0512449	0.000120936			Znrf3	0.017867	0.267305
		Lars2	0.0512418	0.000120936			Gm15655	0.0178204	0.26856
		Alkal1	0.0508681	0.000136604			Mex3c	0.0178122	0.26856
		Cd44	0.0503538	0.000161464			Zfp764	0.0177597	0.269207
		Rab8b	0.0501403	0.000172759			Zfp64	0.0177459	0.269272
		Serpinf1	0.0501313	0.00017288			Ccr6	0.0176481	0.270235
		Slc7a8	0.0501189	0.000173199			Rnf10	0.0176378	0.270235
		Maf	0.0495327	0.000209064			2610021A01Rik	0.0176155	0.270235
		Mcemp1	0.0492001	0.0002322			R3hdml	0.0176129	0.270235
		Ranbp1	0.0487581	0.000266578			Gm33424	0.0175513	0.272301
		F7	0.0487547	0.000266578			Sh3d19	0.0175068	0.273661
		Il4i1	0.048745	0.000266816			Riiad1	0.0174914	0.273799
		Gm15640	0.048695	0.000270501			Hp1bp3	0.017402	0.275452
		Cfd	0.0485555	0.000281571			Dock11	0.0173946	0.275452
		Ms4a6b	0.048555	0.000281571			Gm20807	0.0173161	0.277059
		Ccr7	0.0485193	0.000284158			Calm3	0.0172875	0.277059
		Pabpn1	0.0485063	0.00028471			Drosha	0.0172815	0.277059
		Vill	0.0484009	0.000293745			Cd300a	0.0172659	0.277215
		Cd300a	0.0483829	0.000294779			Smim11	0.0171995	0.279516
		Fcgr4	0.0480919	0.000322437			Hoxd3	0.0171544	0.279912
		Gsr	0.0480186	0.000329249			Nccrp1	0.0171544	0.279912
		Cap1	0.0479483	0.000335872			Gm45823	0.0170642	0.282738
		Evi2a	0.0477195	0.000360059			Mzt1	0.0170162	0.284286
		Fcgr2b	0.0476742	0.000364407			Rtkn	0.0169589	0.285676
		Slfn9	0.0474802	0.000386308			A530021J07Rik	0.0169348	0.285676
		Slc7a5	0.0472805	0.000410154			Lrrc6	0.0169348	0.285676
		Lrrc2	0.0472318	0.000415495			Khdc3	0.0169244	0.285676
		Rap2b	0.0472092	0.000417173			Ormdl2	0.0168802	0.287068
		Sell	0.0472051	0.000417173			Map7d3	0.0167936	0.288367
		Mcee	0.0471327	0.000425726			Crhbp	0.0167292	0.290531
		H2-T23	0.0470962	0.000429644			Xkr8	0.0166862	0.291378
		Kcnip2	0.0470486	0.000435086			Olfr1029	0.0166392	0.292535
		Snx20	0.046888	0.000455633			Zbtb18	0.0166175	0.292535
		Mfsd12	0.0468853	0.000455633			Rpl10-ps3	0.0166029	0.292535
		Nrp2	0.0467714	0.000470881			Hebp2	0.0165913	0.292535
		Lrrc25	0.0467089	0.000478993			Jakmip3	0.0165426	0.292585
		Emilin2	0.0466977	0.000479643			Slc8a3	0.0165349	0.292585
		Alpk2	0.0465517	0.000500532			Gm10778	0.0165299	0.292585
		Nek6	0.0465431	0.000500806			Bcar1	0.0164774	0.293858
		Lgals7	0.0464027	0.000521657			Nes	0.0164644	0.293919
		Dpp7	0.0460873	0.00057298			Myo9a	0.0163584	0.296555
		Emb	0.046075	0.000573942			Brd2	0.0163519	0.296555
		Cx3cr1	0.0459847	0.000588634			Ankrd13a	0.0163419	0.296555
		Ivd	0.0458741	0.000607405			Nrde2	0.0163276	0.296555
		Cacng4	0.0456019	0.000657944			Gm9733	0.0163203	0.296555
		Igsf6	0.0454964	0.000677703			Capn6	0.0163002	0.296555
		B4galt5	0.0454235	0.000690382			Prl2c3	0.0162356	0.297277
		Ms4a6c	0.0454209	0.000690382			Gdf3	0.0162264	0.297277
		Ly9	0.0453895	0.000695486			Neil3	0.0161895	0.297649
		Sprr2a3	0.0452772	0.000717763			Olfr1170	0.0161864	0.297649
		Samhd1	0.0451229	0.000750012			Tbck	0.0161837	0.297649
		Apoo	0.0446769	0.000854268			Ptk2b	0.016156	0.298052
		Gm12708	0.0446507	0.000859145			Ctnnd2	0.0161518	0.298052
		Ldlr	0.0444799	0.000901628			Ctnnb1	0.0160734	0.300485
		Ednrb	0.0444558	0.000906213			Mitf	0.0160581	0.30063
		Pirb	0.0443983	0.000919798			Hnrnpa3	0.0160474	0.30063
		F10	0.044372	0.000925062			Grb2	0.0160272	0.301021
		Eif2ak2	0.0441326	0.000990205			Epn3	0.0159488	0.303203
		Nnat	0.0441183	0.000992362			Pdap1	0.0159411	0.303203
		B230312C02Rik	0.0440414	0.00101284			Rubcn	0.0159323	0.303203
		Sema3f	0.043735	0.00110491			Kcne3	0.0158647	0.304025
		Il1r1	0.0436968	0.001115			Mllt6	0.0158628	0.304025
		Clec11a	0.0436462	0.0011292			Kdm5a	0.0158574	0.304025
		Csf3r	0.0434394	0.00119626			Ranbp1	0.0158136	0.30546
		Pram1	0.0432588	0.00125738			Prrg1	0.0156839	0.309712
		Tmem104	0.0432523	0.00125738			Plp1	0.0156152	0.311772
		Pik3cd	0.0432431	0.00125823			Tecrl	0.0155617	0.313165
		Cd180	0.043159	0.00128638			Vcl	0.0155616	0.313165
		Pid1	0.0430305	0.00133191			Mmadhc	0.0155072	0.314433
		Bmp2	0.0423716	0.00160255			Slc39a9	0.015497	0.314433
		Cyth4	0.0423232	0.00162137			Gkn1	0.0154898	0.314433
		Dscc1	0.0421591	0.00169462			Mkrn1	0.0154371	0.315748
		Efhd2	0.0419974	0.00176969			Dctn1	0.0153924	0.317003
		Zc3hav1	0.0417984	0.00186713			Creb3l2	0.0153867	0.317003
		Hsdl2	0.0416583	0.00193755			Slc16a1	0.0153741	0.317003
		Cdc45	0.041541	0.0019978			Dtx4	0.0153647	0.317003
		Chst1	0.0410553	0.00227516			Slc7a11	0.0152653	0.319534
		Ptpn18	0.0409327	0.00234838			Icam2	0.0152531	0.319534
		Hmga2	0.0405254	0.00261888			Rab3gap2	0.0152224	0.320016
		Sncg	0.0404089	0.00269703			Man1b1	0.0152039	0.320016
		Wls	0.0404028	0.00269703			Efcab14	0.0151983	0.320016
		Ptpn6	0.0400685	0.00294574			Oip5os1	0.0151322	0.321509
		Lmod2	0.0400589	0.00294605			Lin28a	0.0151322	0.321509
		Arrb2	0.0400539	0.00294605			D530037P16Rik	0.0151322	0.321509
		Stfa2l1	0.0398118	0.00313751			Gm19325	0.0151167	0.321712
		Ncf1	0.039743	0.00318965			Esr1	0.0150887	0.322472
		Dctd	0.0395493	0.0033521			Igkv1-135	0.015078	0.322472
		Soat1	0.0394301	0.0034533			Tyk2	0.015006	0.32457
		AI662270	0.0392478	0.00361707			Cox20	0.0149866	0.32457
		Chpt1	0.0390782	0.00377524			Igsf9	0.0149536	0.32457
		Il1rn	0.038947	0.00390024			Mosmo	0.0149404	0.32457
		Folr1	0.0389191	0.00392153			Acyp1	0.014934	0.32457
		Mfsd1	0.0388254	0.00401143			Rps6kc1	0.0148895	0.325139
		H2-DMa	0.0387602	0.00407276			Fktn	0.0148774	0.325139
		Pla2g7	0.0386795	0.00415172			Cmtm6	0.0148435	0.325693
		Baz1b	0.0386242	0.00420415			Gm39526	0.0147521	0.327453
		Hist1h4c	0.0385897	0.00423426			Gm49163	0.0147267	0.327453
		Cd48	0.0384667	0.00436367			Macrod2	0.0147265	0.327453
		Nt5e	0.0382883	0.00456154			Yrdc	0.0147114	0.327453
		Ighm	0.0380128	0.00488815			Npm1	0.0147062	0.327453
		Adamts9	0.0379392	0.00497225			G3bp1	0.0146678	0.328292
		Mt3	0.0379305	0.00497423			Ttc21b	0.0146544	0.328415
		Anxa9	0.0378903	0.00501653			Upf2	0.0145396	0.329817
		Rin2	0.0378039	0.00511943			Rbck1	0.0145386	0.329817
		Il2rb	0.0377327	0.00520392			A830031A19Rik	0.0145218	0.330076
		Itga3	0.0376397	0.00531915			Pip5k1a	0.0144872	0.331167
		Fam43a	0.0374463	0.00557701			Gm35558-1	0.0144499	0.331896
		Mex3b	0.0372936	0.00578649			Tbrg4	0.0144246	0.332564
		Rasl11a	0.0372608	0.00582405			Gstm2	0.0143776	0.334223
		Birc5	0.0372481	0.00583224			Ephx2	0.0143175	0.335513
		Mafb	0.0372003	0.00589227			Prkaca	0.014282	0.336172
		Tlr13	0.0370942	0.00604119			Jrkl	0.0142595	0.336206
		Ncf2	0.0369621	0.00623382			Usp29	0.014251	0.336206
		Myo1e	0.0368115	0.00646188			Zfp160	0.014209	0.336206
		Cd53	0.0367544	0.00654308			Hdc	0.0142028	0.336206
		Cgnl1	0.0365531	0.00686734			Eif3k	0.0141812	0.336206
		H2-DMb2	0.0364489	0.00703491			Gngt2	0.01415	0.336924
		Uhrf1	0.0362297	0.00740052			A430005L14Rik	0.0140976	0.338717
		Tal1	0.0360851	0.0076553			Xab2	0.0140898	0.338717
		Pilra	0.0360678	0.00767445			Cpped1	0.0140179	0.340038
		Cxcr4	0.0355425	0.00871044			Gm39317	0.0140179	0.340038
		Dok2	0.0353903	0.00902193			Dnajc5b	0.0140103	0.340038
		Steap1	0.0352252	0.00937252			Lbhd1	0.0140087	0.340038
		Poc1b	0.035201	0.00941089			A230056P14Rik	0.0139739	0.340661
		Rnf114	0.0349858	0.00987584			Ctsf	0.0139639	0.340661
		Epb41l2	0.0348582	0.0101643			Slc12a5	0.0138709	0.343972
		Pinx1	0.0346494	0.0106647			Utp25	0.0138113	0.345762
		Clec4a3	0.034554	0.0108903			Spry4	0.0137346	0.347723
		Itgb4	0.0343364	0.011446			Golim4	0.0137273	0.347723
		Themis2	0.0343053	0.0115103			Plod2	0.0136778	0.348891
		Sinhcaf	0.0341147	0.0120177			Rnf149	0.0136725	0.348891
		St6galnac2	0.0340133	0.0122498			Clcn4	0.013671	0.348891
		Ube2c	0.0340111	0.0122498			Itpka	0.0136455	0.349592
		Hcst	0.0339334	0.0124531			Zfp280d	0.0136025	0.349926
		Gzmb	0.0336504	0.0132564			Csnk1d	0.0135933	0.349926
		Galnt12	0.0335946	0.0134064			Eid2b	0.013576	0.349926
		Pira2	0.0334169	0.0139453			Gm15241	0.0135375	0.350303
		Ppif	0.0333643	0.0140917			Fam163b	0.0135375	0.350303
		Gm26917	0.033262	0.0144033			Gm44549	0.0135149	0.350872
		Mpp1	0.0332225	0.01451			Qdpr	0.0135041	0.350895
		Chd7	0.0331538	0.0147156			Rasal3	0.0134735	0.351489
		Cxcr2	0.0331378	0.0147448			Aldh1a1	0.0134511	0.351489
		Rnpep	0.0329462	0.0153796			Fbh1	0.0134402	0.351489
		Mthfs	0.0329134	0.015469			Adgrg6	0.0134261	0.351666
		Epsti1	0.0328935	0.0155132			Sel1l3	0.0134084	0.35167
		Btg1	0.0328523	0.0156333			Csgalnact1	0.0133803	0.351902
		Pou2f2	0.0327914	0.0158248			Becn1	0.0133575	0.352488
		Shtn1	0.0326784	0.0162092			Ttc39b	0.013337	0.352568
		Arntl2	0.0326253	0.0163778			Slpi	0.0132806	0.354228
		Rab3il1	0.0325454	0.0166489			Spata5	0.0132564	0.354816
		Sirpb1c	0.0324712	0.0169019			Bola2	0.0132365	0.354984
		Parp11	0.0324368	0.0170052			Fzd9	0.0132274	0.354984
		Gap43	0.0323946	0.017139			Hspa1l	0.0132019	0.354984
		Tmem45a	0.0322318	0.0177486			Wfdc6a	0.0132019	0.354984
		Piwil2	0.0321622	0.0179978			Tmsb15a	0.0131954	0.354984
		Itgb7	0.0321523	0.0180079			C130080G10Rik	0.0131892	0.354984
		Fmn1	0.0321353	0.0180463			Gm28935	0.0131308	0.356423
		Clcn5	0.0320796	0.0182423			Mafa	0.0130973	0.357039
		Coro6	0.0319085	0.0189208			Rabggtb	0.0130644	0.357104
		Fam129a	0.031811	0.0193039			Dock2	0.0130516	0.357104
		Adamtsl1	0.0317756	0.0194238			Zfp229	0.0130398	0.357104
		Slc43a2	0.0317512	0.0194971			Gm3839	0.0130233	0.357104
		Bmp5	0.0315622	0.0202964			Abracl	0.0130125	0.357104
		Slc9a3r1	0.0315544	0.0202982			Rab5c	0.0130116	0.357104
		Gm31718	0.031446	0.0207545			Hnrnph1	0.0130058	0.357104
		Pth1r	0.0314038	0.0209139			Gm15491	0.0129449	0.359456
		Traf7	0.0312398	0.0216443			Oxa1l	0.0128839	0.361358
		Edn1	0.0312269	0.0216704			Siah1a	0.0128227	0.363033
		Dppa3	0.0312115	0.0217083			Pde3b	0.0128039	0.363033
		Atad2	0.0311693	0.021874			Gbp9	0.0127977	0.363033
		Apobec1	0.0311246	0.0220526			Calcoco1	0.0127958	0.363033
		Nab1	0.030853	0.0233566			Ino80d	0.012766	0.363594
		Zfp281	0.0306609	0.0242694			Prr5	0.0126619	0.366898
		Csta3	0.0306608	0.0242694			6430573P05Rik	0.0126493	0.366898
		Igkc	0.0305344	0.0248984			Sh3gl3	0.0126376	0.366898
		Dqx1	0.0297683	0.0291676			Trpc3	0.0126132	0.367473
		Gata4	0.0296741	0.0296586			Gm10874	0.0125974	0.367746
		Fgr	0.0296738	0.0296586			Vsir	0.0125107	0.370411
		Lfng	0.0296223	0.0298854			Gm50138	0.0124194	0.371528
		Cnot4	0.0295983	0.0299536			N4bp3	0.0124099	0.371528
		Pdxk	0.0295963	0.0299536			Gm9758	0.0123979	0.371528
		Cdkn2d	0.0294797	0.0306459			Stfa2l1	0.0123524	0.373199
		Hcls1	0.0294451	0.0308195			Ccnt1	0.0123172	0.374388
		Ptpn7	0.0290524	0.0333879			Cnbp	0.0122812	0.375154
		Mcm6	0.028906	0.0343578			Gm48742	0.0122691	0.375255
		Slc12a5	0.0288671	0.0345795			Usp27x	0.0122593	0.375255
		Cenpi	0.0285947	0.0365074			Hrh2	0.0122053	0.376832
		Arhgef39	0.02856	0.0367097			Esf1	0.012123	0.377927
		Gm28417	0.028537	0.0368243			Ptger1	0.0121106	0.377927
		Nckap1l	0.0284597	0.0373504			Hccs	0.0120567	0.379253
		Pmpca	0.028353	0.0381095			Atp13a3	0.011993	0.38041
		Gja5	0.0281677	0.0395042			Klk8	0.0119401	0.381985
		Eps8	0.0281255	0.0397803			Slc36a3os	0.011921	0.382425
		Fbxl5	0.0279958	0.0407691			Cyp4f14	0.0118304	0.385787
		Reln	0.0279874	0.0407747			Acsf2	0.0117845	0.387041
		Ptprc	0.0277341	0.0428294			Rbms2	0.0117615	0.387669
		Zfp398	0.0276429	0.0435478			Prkci	0.0117499	0.387756
		Aebp1	0.027628	0.0436096			Cubn	0.0117091	0.388505
		Lama4	0.0275764	0.0439336			Exoc4	0.0116719	0.388505
		Tlr3	0.0275753	0.0439336			Mark3	0.0116706	0.388505
		Chaf1b	0.0275019	0.0445099			Serpina3i	0.0116661	0.388505
		Gpsm3	0.0273397	0.0458196			Gm42067	0.011645	0.388505
		Ushbp1	0.0272791	0.0462996			Mcpt4	0.011637	0.388505
		Gm6133	0.0271197	0.0477007			4930503L19Rik	0.0116004	0.389325
		Akr1b8	0.0269715	0.0490296			Cplane2	0.0115757	0.389754
		Lhfpl2	0.0268887	0.0496772			Osbpl2	0.0115597	0.389754
		Ipo7	0.0266871	0.0515836			Ehd3	0.0115445	0.389754
		Acad11	0.026372	0.0547336			Spats2l	0.0115382	0.389754
		Gm43689	0.0263048	0.0553603			Xlr4c	0.0115041	0.389754
		Gm19277	0.0262735	0.0556097			Sirpb1b	0.0114906	0.389754
		Abcb1b	0.0259663	0.0588757			Cmip	0.0114896	0.389754
		Kcnmb1	0.025777	0.0609324			Kmt2e	0.0114885	0.389754
		Bcat1	0.0257119	0.0615933			Ctrl	0.0114396	0.390823
		Rapsn	0.0256557	0.0621547			Rpusd2	0.0114243	0.390823
		Rhno1	0.0256062	0.0625486			Sema4a	0.0113849	0.39121
		Ikzf1	0.0255666	0.0629208			Pdcd11	0.0113779	0.39121
		P2ry6	0.0252989	0.0660524			Zbtb11	0.0113479	0.391384
		Vps35l	0.0252427	0.0666476			Arhgef19	0.0113298	0.391384
		Cd14	0.0251413	0.0678134			Dram1	0.0113289	0.391384
		Pgd	0.0248981	0.0707193			Lamc1	0.011317	0.391384
		Pgap1	0.0248437	0.0713248			Ccr5	0.0112787	0.392738
		Sash1	0.0248179	0.0715573			Asgr1	0.0112426	0.392799
		Slc22a3	0.0247461	0.0723993			Coq9	0.01123	0.392799
		Has2	0.0247296	0.0725109			Pgam5	0.0111659	0.394922
		Il7r	0.0246449	0.0735352			Pitpnc1	0.0111433	0.395543
		Tmem8	0.0243699	0.077082			Cep170b	0.0111025	0.395915
		Lrrk2	0.0243156	0.0777293			Vmn2r24	0.0110892	0.395915
		Map11	0.0242523	0.078508			Slc25a13	0.0110752	0.396075
		Dse	0.0241732	0.0795201			Zfp971	0.0109802	0.39953
		Cenpb	0.0241502	0.0797345			Gm30117	0.0109642	0.39953
		Fam49b	0.0238241	0.0844089			Lgals4	0.0109274	0.399789
		A230028O05Rik	0.0237418	0.0855304			Yy1	0.0108453	0.401139
		Olfr558	0.0236771	0.0863935			Gm26691	0.0108051	0.401703
		Kmo	0.0236119	0.0872708			Mospd2	0.0107537	0.402802
		Zfp61	0.0235827	0.0875959			Ido2	0.0107152	0.403637
		Grin2c	0.0235196	0.0884505			Xrcc1	0.0107106	0.403637
		Marcksl1	0.0233845	0.0904527			Tmem267	0.0106985	0.403637
		Enpp6	0.0233356	0.0911021			Sulf2	0.0106193	0.40561
		Apbb1ip	0.0233115	0.0912254			Pycrl	0.010589	0.406604
		Spns3	0.0233083	0.0912254			Nox1	0.0105278	0.408173
		Parvg	0.0232549	0.0918706			Zfp866	0.010499	0.408649
		Dbf4	0.0232402	0.091976			Fam185a	0.0104819	0.408926
		Sprn	0.0229841	0.0960414			Hist1h1e	0.0104745	0.408926
		Ndst2	0.0228753	0.0977322			Cd33	0.0104647	0.408948
		Pxylp1	0.0228357	0.0982649			Rhpn2	0.0103597	0.412648
		Shld3	0.0228005	0.0987237			Rangap1	0.0103492	0.412648
		Has1	0.0226777	0.100403			Lrch2	0.0103352	0.412648
		Kcnq1ot1	0.0226693	0.100403			Ms4a1	0.0103313	0.412648
		Sptbn5	0.0226615	0.100403			Dap3	0.0103214	0.412648
		Vps37c	0.0225961	0.101252			Fut7	0.01028	0.412843
		Mta3	0.0225611	0.101471			Decr1	0.0102621	0.41304
		Ccnb2	0.0225427	0.101611			Plscr2	0.0102573	0.41304
		Sema3g	0.022507	0.102091			Slc9a6	0.0102386	0.413488
		B4galt6	0.0223084	0.105464			Epsti1	0.0102147	0.413562
		Tenm3	0.0222	0.106976			Gm48940	0.0102119	0.413562
		Wdr76	0.0221162	0.108218			Fut8	0.0102092	0.413562
		Ptgr2	0.0220285	0.109666			Lrrc1	0.0101912	0.413651
		Rpf1	0.0219335	0.111282			Runx1	0.0101713	0.413651
		Cdkn1c	0.0218831	0.111918			Cdh13	0.0100923	0.414418
		Cd200r1	0.0218644	0.112115			Tet3	0.0100596	0.414418
		Bscl2	0.0218321	0.11257			Ift80	0.010052	0.414418
		Trmt11	0.0217917	0.113022			Gm4651	0.010052	0.414418
		Ang	0.0216921	0.114606			Coch	0.010032	0.414528
		Angpt2	0.0215909	0.116396			Map4k4	0.00996775	0.414653
		Gm17139	0.0215354	0.117315			Cfap53	0.00996761	0.414653
		Madd	0.0215122	0.117606			Kcnma1	0.00995662	0.414653
		Kat6a	0.0214906	0.117867			Klhl28	0.00995612	0.414653
		Dnmt1	0.0214432	0.118636			Sugp2	0.00994131	0.41492
		Abcc3	0.0214262	0.118808			Gm47123	0.00989058	0.415593
		Ddx23	0.021391	0.11934			Clic1	0.00985529	0.41595
		F630028O10Rik	0.0213422	0.120144			Fuca1	0.00982705	0.41595
		Zcrb1	0.0213039	0.120669			Fcgrt	0.00979822	0.416508
		Vash1	0.0212993	0.120669			Tmed5	0.00975147	0.417847
		Cd177	0.021283	0.12083			Rdh10	0.00971243	0.418633
		Pcsk2	0.0211998	0.122168			Ccdc142	0.00970308	0.418633
		Ppp1r16b	0.0210577	0.124542			Ctns	0.00966328	0.419288
		Spindoc	0.0209815	0.125743			D030028A08Rik	0.00965728	0.419288
		Retreg2	0.020849	0.128165			Hyou1	0.00964302	0.419532
		Cd300ld	0.0207297	0.13019			Pign	0.00962613	0.419899
		Lcor	0.0207095	0.130401			Mrpl36	0.00957218	0.421579
		Maml3	0.0206978	0.130477			Sowaha	0.00953899	0.422467
		Btla	0.020671	0.130868			Batf2	0.0094873	0.424251
		Polr3e	0.0206075	0.131695			Greb1l	0.00938309	0.425326
		Snn	0.0205303	0.132991			Smyd2	0.0093819	0.425326
		Gstcd	0.0204567	0.134395			Tprkb	0.00938131	0.425326
		Ppp4r3a	0.0203568	0.136385			Tbk1	0.00931431	0.42617
		Grsf1	0.0203318	0.13675			Aspm	0.00931024	0.42617
		Cntn3	0.0202734	0.137851			Kdm3b	0.00926044	0.427584
		Bdh2	0.0202567	0.138039			Dynlt1a	0.00922525	0.427584
		6430573P05Rik	0.0201654	0.139693			Clec4e	0.00922467	0.427584
		Atf7ip	0.0201225	0.140388			Efhd1	0.00921873	0.427584
		Zfr2	0.0201052	0.140388			Exo1	0.00911191	0.429899
		Rhog	0.0201019	0.140388			Ndufb3	0.00911008	0.429899
		Chst11	0.0200501	0.14135			Sipa1l3	0.00907686	0.429899
		Itgb3	0.0200387	0.141423			Rsph10b	0.00907104	0.429899
		Rbfox1	0.0199818	0.142516			C130074G19Rik	0.00906143	0.429916
		Dkk2	0.0199325	0.143444			Tmbim6	0.00901654	0.430645
		Spi1	0.0197171	0.147811			Rufy2	0.00901575	0.430645
		Plau	0.0196689	0.148738			Gm15082	0.00895333	0.432255
		Stc1	0.0196578	0.148805			Vps37a	0.00893104	0.432255
		Myo1g	0.0195895	0.150207			Lmbrd2	0.00892028	0.432342
		Sh2d3c	0.019572	0.150362			Cetn2	0.00890389	0.432691
		Nkain2	0.0195583	0.150362			H1f0	0.00887949	0.432743
		Gm20753	0.0195583	0.150362			Tent4a	0.0088655	0.432823
		Tpm3-rs7	0.0195444	0.150495			Smyd1	0.00880772	0.433131
		H13	0.0195324	0.150584			Adam17	0.00880055	0.433131
		Fam24b	0.0194975	0.151212			Ccdc91	0.00878325	0.433131
		Slbp	0.0194618	0.151861			Tmem252	0.00873945	0.433902
		Vgll4	0.019445	0.152065			4921516A02Rik	0.00873597	0.433902
		Sec31a	0.0192703	0.155833			Gm38560	0.00865081	0.437038
		Rell1	0.0192259	0.156705			Fam131b	0.00863207	0.43713
		Brd7	0.0192101	0.156889			Prpf38a	0.00863113	0.43713
		Vamp5	0.0191348	0.158372			Pnpla2	0.0086166	0.437205
		Gm33280	0.0191325	0.158372			Eif4b	0.00861183	0.437205
		Cxcl2	0.0190704	0.159665			Slamf7	0.00858697	0.43754
		Rrp1b	0.0190631	0.159665			Sumo3	0.00851804	0.43786
		Pik3c2b	0.0190271	0.160347			Ap5b1	0.00851368	0.43786
		Dipk2b	0.0189631	0.161518			Rnasel	0.00850411	0.43786
		Dtymk	0.0189518	0.161594			Tspan3	0.00848005	0.43786
		Rbsn	0.0189133	0.162344			Zfp273	0.00846289	0.43786
		Wnt7a	0.0188632	0.163384			Gm1976	0.00845664	0.43786
		Fuom	0.0188098	0.164509			9530026P05Rik	0.00845008	0.43786
		Alg5	0.0187889	0.164717			Usp22	0.00844853	0.43786
		Isyna1	0.0187851	0.164717			Gng2	0.00844743	0.43786
		Sbk2	0.0187617	0.165098			Nap1l1	0.00843931	0.43786
		Ptgs1	0.0186882	0.166714			Usp53	0.00842291	0.438209
		Scx	0.018681	0.166714			Socs3	0.00834345	0.439558
		Zfp668	0.0186387	0.167576			Dym	0.00833251	0.439558
		Kin	0.0186117	0.168			Olfr889	0.0082884	0.440786
		Tmem35a	0.0185501	0.169202			Hsd17b12	0.00825247	0.442041
		Pepd	0.0184998	0.169904			Msl1	0.00822592	0.442276
		Gm32283	0.0184981	0.169904			Clp1	0.00820385	0.442276
		Syce1l	0.0184981	0.169904			Gxylt1	0.00816196	0.442276
		Phf19	0.0184257	0.171373			C430002N11Rik	0.00815299	0.442276
		Zeb2	0.0184125	0.171373			F10	0.00814423	0.442276
		Zfp207	0.0184102	0.171373			Tmem104	0.00813436	0.442276
		Atg2b	0.0184081	0.171373			Khnyn	0.00812787	0.442276
		Gm17251	0.0183969	0.171452			1700022H01Rik	0.00811396	0.442396
		Nr2f2	0.0183837	0.171584			Cab39	0.00809276	0.442971
		1500011B03Rik	0.0183525	0.172176			Gm10226	0.00807958	0.443177
		Slc36a1	0.0183021	0.173266			Gdap1	0.00798106	0.44526
		Fxyd2	0.0182829	0.173301			Gm43256	0.00798106	0.44526
		Nubp2	0.0182764	0.173301			9130019P16Rik	0.00798106	0.44526
		Cmip	0.0181521	0.17632			Cfap77	0.00797915	0.44526
		2010204K13Rik	0.0181194	0.176965			Scaf11	0.00797697	0.44526
		G6pdx	0.018078	0.177593			Asph	0.00796961	0.44526
		Tex2	0.0180711	0.177593			Kcnk7	0.00796476	0.44526
		Wdr3	0.0180588	0.177703			Slc26a9	0.00794911	0.445427
		Ckap2l	0.0180225	0.178231			Ssbp3	0.00789107	0.446595
		Cdca3	0.0179122	0.180363			Tmem42	0.00788849	0.446595
		Alms1	0.0179095	0.180363			Abcb10	0.00787567	0.446595
		Mef2a	0.0178942	0.180555			Tmem38a	0.00786208	0.446595
		Utp23	0.0178562	0.180969			Tigd5	0.00785015	0.446595
		Sowahc	0.0178555	0.180969			Pnrc1	0.00779834	0.446595
		Ccny	0.0178523	0.180969			Rgs1	0.00779638	0.446595
		Adamts4	0.0178463	0.180969			Rabac1	0.00778567	0.446595
		Tbrg1	0.0177041	0.184416			Adcy4	0.00777194	0.446595
		Ccl3	0.017696	0.184416			Tcp11x2	0.00773698	0.446595
		Csf2ra	0.0176932	0.184416			Nat2	0.00770876	0.446977
		Triap1	0.0176777	0.184617			Olfr1423	0.00769423	0.446977
		Olfr655	0.0176661	0.184711			Slc25a46	0.00766607	0.447478
		Aurka	0.0176446	0.185075			Hmgb1	0.00762997	0.448147
		Gm36529	0.0176076	0.185639			Gm14461	0.00762523	0.448147
		Larp4b	0.0175334	0.187213			Myd88	0.00761705	0.448147
		Rpa2	0.0175047	0.187775			Gm13594	0.00759702	0.448278
		Herc3	0.0174938	0.187851			Txlnb	0.00756443	0.44937
		Srsf9	0.017447	0.18891			Rwdd2b	0.00755428	0.449442
		Rassf4	0.0174259	0.189266			Piwil2	0.00753596	0.449818
		Tfec	0.0173003	0.192505			Sav1	0.00749662	0.450386
		Casp2	0.0172133	0.194702			Syngr1	0.00748583	0.450386
		Uba3	0.0171716	0.195416			Bmp2	0.00743898	0.451567
		Atg4c	0.0171174	0.196711			Sh3rf1	0.00742747	0.451613
		Nmt2	0.0171005	0.196765			Tnfsf8	0.00741231	0.451613
		Cdc25c	0.0170993	0.196765			Hoxa5	0.00740541	0.451613
		Sirt7	0.0169841	0.199564			Grwd1	0.00734524	0.451613
		Procr	0.0168317	0.203461			Il12rb1	0.00732571	0.451613
		Armc7	0.0167781	0.204775			Coro1b	0.00730853	0.451613
		Slamf8	0.0167616	0.205016			Klhdc8a	0.00730589	0.451613
		Vsir	0.0167263	0.20557			Gm10824	0.00727628	0.451613
		Npnt	0.0166959	0.206218			Ngf	0.00727299	0.451613
		Tnfsf9	0.0166686	0.206776			Iars	0.00724726	0.451613
		Abce1	0.0166126	0.208173			Pphln1	0.00724706	0.451613
		9230114K14Rik	0.0165833	0.208714			Kras	0.00723264	0.451613
		Tnfsf11	0.0165779	0.208714			Gm28710	0.00721098	0.451613
		Pcsk5	0.0165355	0.209717			Kdm6b	0.00720416	0.451613
		Pnpla7	0.0164735	0.211306			B3gnt4	0.00719416	0.451613
		Brsk2	0.0164096	0.212121			Kansl2	0.00718839	0.451613
		1600022D10Rik	0.0164096	0.212121			Ralgapb	0.00718047	0.451613
		Pax9	0.0164096	0.212121			Zcchc4	0.00717358	0.451613
		A530021J07Rik	0.0164096	0.212121			Vgll4	0.00708833	0.453205
		Col28a1	0.0163973	0.212121			Chmp1a	0.00706601	0.45372
		Lefty1	0.0161912	0.217167			Nrp2	0.00702042	0.454396
		Aldh3b1	0.0161875	0.217167			Slco4c1	0.00701954	0.454396
		Gm50136	0.0161381	0.218166			Fpr2	0.00698425	0.454432
		Ano6	0.0160802	0.219669			Mrps34	0.00697577	0.454432
		Gpr85	0.0159961	0.22099			Cdadc1	0.00696516	0.454432
		Mecom	0.0159541	0.22202			Prdm1	0.00692501	0.45561
		Plekhf1	0.0159089	0.222866			Omp	0.00689239	0.45599
		Creb3l3	0.015894	0.222866			Cabp4	0.00688496	0.45599
		Mcm2	0.0158597	0.223669			Hoxb8	0.00685145	0.456434
		Gm33586	0.0158039	0.225129			9530059O14Rik	0.00681501	0.456434
		Bcl2l11	0.0157481	0.22635			Blvrb	0.0068099	0.456434
		Senp7	0.0157131	0.22668			2700046A07Rik	0.00677326	0.457132
		Tcf7l2	0.015614	0.229497			Serpinb6a	0.00674324	0.458007
		Zfp346	0.0154322	0.234938			R3hdm2	0.00673681	0.458007
		Csf2rb	0.015338	0.23741			Pilrb1	0.00667369	0.460054
		Loxl4	0.0152191	0.240688			Il1rn	0.00665453	0.460054
		Emc2	0.0151883	0.241417			Git1	0.00664884	0.460054
		Rassf2	0.0151661	0.241869			Cym	0.00661745	0.460332
		Gm10457	0.0151494	0.242144			Gas2	0.0064938	0.46287
		Gm11266	0.0150597	0.244514			Muc13	0.00649326	0.46287
		Klrc2	0.0150441	0.244632			Nudt6	0.00645317	0.462978
		Arid3a	0.0150398	0.244632			Cir1	0.00644897	0.462978
		Rp2	0.0149931	0.245615			Pls1	0.00640472	0.46396
		Smarca1	0.0149368	0.246919			Mtpap	0.00639208	0.46396
		Rcbtb1	0.0148576	0.249241			Cd24a	0.0063679	0.46396
		Nrip2	0.014821	0.250174			Cenpo	0.00634856	0.46396
		Lrp12	0.0148104	0.250254			Sugt1	0.00632715	0.46396
		Cstdc4	0.0147928	0.250565			Gm30381	0.00632715	0.46396
		Gm17039	0.0147231	0.252325			Gm29453	0.00632223	0.46396
		Serp1	0.0145628	0.256833			Herpud2	0.0063059	0.46396
		Aldh9a1	0.014503	0.258286			Gmeb1	0.0063015	0.46396
		Pygl	0.0144781	0.258848			Ina	0.00629325	0.46396
		C130040N14Rik	0.0144398	0.259599			Pus7	0.00624631	0.464797
		Gm15867	0.014413	0.26021			BC037039	0.00623502	0.464797
		Itpk1	0.0143592	0.261747			4930581F22Rik	0.00622115	0.464797
		Actr10	0.0143234	0.262404			4933407L21Rik	0.00620863	0.464797
		Man2a1	0.014285	0.263149			Tmem51	0.00618359	0.46549
		Abhd2	0.0142382	0.264181			Gm40910	0.00612371	0.466315
		Gm50025	0.0142266	0.264298			Cd14	0.00610933	0.466315
		Sh2b3	0.0141882	0.265325			Mtfr1l	0.00609166	0.466315
		Cd101	0.0141754	0.265481			Gpr88	0.00608301	0.466315
		Gcnt1	0.0141671	0.265486			Oaz2	0.00608179	0.466315
		D730045A05Rik	0.0141541	0.26565			Ccar2	0.00597996	0.468232
		Cd300lf	0.014146	0.26565			Hipk2	0.00596793	0.468396
		Brd3	0.013994	0.27029			Zbtb42	0.00595962	0.468397
		Gm48610	0.013895	0.272857			Slc6a19	0.00592653	0.468425
		Rbm19	0.0138677	0.273518			Nuf2	0.00591573	0.468425
		Rrm2	0.0137912	0.275765			Ctsk	0.0058996	0.468425
		Ccdc88b	0.0137866	0.275765			Tspan7	0.00589793	0.468425
		Plac1	0.0137504	0.2767			Taf1b	0.00586972	0.468425
		Mirg	0.0137433	0.2767			Zfp157	0.00583492	0.468425
		Uba6	0.0136366	0.279523			Ufl1	0.0058259	0.468425
		Vmn2r44	0.0136298	0.279523			Nhlrc3	0.00574002	0.469085
		Usf1	0.0134602	0.285221			Stat3	0.00572136	0.469085
		Gm45464	0.0134205	0.285913			Nrf1	0.0057202	0.469085
		Gm50087	0.0134085	0.285913			Slit1	0.00568811	0.469085
		Lurap1	0.0134035	0.285913			Mastl	0.00568447	0.469085
		Tekt5	0.0133995	0.285913			Hmga2	0.00565553	0.469085
		Melk	0.0133363	0.287577			Ankrd33b	0.00565253	0.469085
		Rrp1	0.013273	0.289251			Ttbk1	0.0056473	0.469085
		Gm43462	0.0132471	0.289883			Tubg2	0.00564725	0.469085
		Asap1	0.0132067	0.29061			Antxr1	0.00563164	0.469405
		Esrra	0.0130849	0.293107			Swsap1	0.00559949	0.470083
		Fancb	0.0130832	0.293107			Brpf1	0.00557888	0.470265
		Rgs18	0.0130734	0.293147			Mecom	0.00553756	0.471338
		Gm26682	0.0130562	0.293147			Depdc1b	0.00550947	0.47139
		Higd1b	0.0130492	0.293147			Ankle1	0.00549462	0.47139
		Gm21319	0.0130016	0.294272			Gm15627	0.00548143	0.47139
		Nol9	0.0129459	0.295985			Cdk17	0.00547376	0.47139
		Serpina3f	0.0129284	0.296319			Atad2b	0.00545833	0.47139
		Saal1	0.0128966	0.296877			Tll1	0.00539906	0.47153
		Dcaf10	0.0128108	0.299693			Fgf9	0.00538756	0.47153
		Deptor	0.0126875	0.303293			Ext2	0.00537306	0.47153
		Cnp	0.0126441	0.304585			Dag1	0.00534912	0.47153
		Chsy3	0.012591	0.30513			Cxadr	0.00533713	0.47153
		Prex2	0.0125881	0.30513			Usp48	0.00528343	0.472085
		Ly6g	0.0125621	0.305784			Tgfbr2	0.00525552	0.472926
		2610206C17Rik	0.012485	0.308321			Tmem182	0.00519143	0.474681
		Tmem120a	0.0124487	0.309359			Rsl24d1	0.00517038	0.475162
		Pou5f2	0.0123866	0.310744			Gm31410	0.00513402	0.475549
		Steap2	0.0123342	0.311788			Srpk1	0.00510305	0.475947
		Tpr	0.0123164	0.311788			1810028F09Rik	0.00507855	0.475951
		Bmper	0.0122974	0.311788			Gsta3	0.00500827	0.478242
		Fpr1	0.0122768	0.311788			Prdm15	0.00498612	0.478444
		Sema6b	0.0122762	0.311788			Gm26881	0.00498039	0.478444
		Gm47709	0.0121726	0.315337			Itgb2l	0.00494774	0.479426
		2900076A07Rik	0.0121298	0.316319			Nudt15	0.00487456	0.481743
		Rnf149	0.0120834	0.316542			Deptor	0.00486653	0.481743
		1700003M07Rik	0.0120767	0.316542			Tmem205	0.00482985	0.481806
		Gm41724	0.0120366	0.317337			Creld1	0.00479459	0.481806
		Kcnk15	0.0120311	0.317337			Lama5	0.00476586	0.481806
		Dimt1	0.0119971	0.318211			Gm12655	0.00476147	0.481806
		Gm5150	0.0119598	0.319301			Zfand4	0.00475158	0.481806
		Cd4	0.0119516	0.319301			Jaml	0.00474484	0.481806
		Supt16	0.0119176	0.320096			Klhdc10	0.00473051	0.482067
		Cd37	0.011914	0.320096			Rangrf	0.00470018	0.482887
		Casp4	0.0119013	0.320265			Fzd3	0.00469337	0.482887
		Zic1	0.0118898	0.320389			Zmynd19	0.00468663	0.482887
		Gm21188	0.0118418	0.321883			Saraf	0.00458217	0.485429
		Tox2	0.0118026	0.323051			Gcnt1	0.00458044	0.485429
		Rnf43	0.0117242	0.324767			Fcf1	0.00455293	0.485429
		Cep44	0.0116882	0.325819			Pcdhga5	0.00453811	0.48571
		Ppp1r3b	0.0116702	0.32619			Fnbp1	0.00451602	0.485953
		Tmf1	0.011658	0.32634			Tmem101	0.00449667	0.486424
		9830166K06Rik	0.0116291	0.326942			Safb	0.00445602	0.486886
		Nudt21	0.0116257	0.326942			Snapc1	0.00436105	0.488774
		Trpm6	0.0116061	0.32725			Mprip	0.00431286	0.489493
		2310043L19Rik	0.0115791	0.327463			Lmod1	0.00431146	0.489493
		Gm40645	0.0115791	0.327463			Pcdhga2	0.00421912	0.490408
		Hs3st4	0.0115248	0.328906			Scaf8	0.00420892	0.490408
		Fermt3	0.0115055	0.329174			Pspc1	0.0041864	0.490408
		Svip	0.0114904	0.329279			Lrrc28	0.00418292	0.490408
		Gm14636	0.0113972	0.331678			Thap12	0.00416511	0.490415
		Ltb4r1	0.0113949	0.331678			Hspa4l	0.00411582	0.491371
		Runx1	0.011385	0.331729			Tmem237	0.00410959	0.491371
		Gm40477	0.0113717	0.331926			Hmbox1	0.00406583	0.492433
		8430430B14Rik	0.011261	0.335207			Gm47230	0.00404448	0.492433
		Phf21a	0.011203	0.337113			D630036H23Rik	0.00404332	0.492433
		Gm46560	0.0111926	0.337197			Dusp14	0.00401344	0.492683
		Cib1	0.0111691	0.337786			Impa2	0.0040129	0.492683
		Snca	0.0111531	0.338084			Ngdn	0.00398837	0.493079
		H2-Q10	0.0110674	0.340747			Gm13031	0.00398126	0.493079
		Gm15834	0.0110512	0.341055			Gpc3	0.00397094	0.493079
		Rabl2	0.0110238	0.34148			Iffo2	0.00394325	0.493079
		D130017N08Rik	0.0109461	0.343538			Cep19	0.00388602	0.493079
		Rac2	0.0109444	0.343538			Mospd3	0.00388453	0.493079
		Rhof	0.0109204	0.343538			D930048N14Rik	0.00383434	0.493079
		Gm43112	0.0109135	0.343538			Dapk1	0.00383198	0.493079
		Gm4598	0.0109069	0.343538			Mtg1	0.00381971	0.493079
		Rhov	0.0108954	0.343538			Pde6g	0.00378716	0.493079
		Serpind1	0.0108942	0.343538			Slc24a5	0.00378353	0.493079
		Krt86	0.0108886	0.343538			Stkld1	0.00377553	0.493079
		Stk4	0.0108785	0.343614			Meak7	0.00377424	0.493079
		Iglc1	0.0108609	0.343979			Def8	0.00375889	0.493079
		Tecta	0.0108198	0.344933			Prelid1	0.00375544	0.493079
		Klra3	0.0107944	0.345601			Tbc1d2	0.00374529	0.493079
		Zfp362	0.0107772	0.345949			Mbtd1	0.00374175	0.493079
		Lmnb1	0.0106825	0.348665			Glp1r	0.00373476	0.493079
		Kif17	0.0106344	0.349786			Sele	0.00373205	0.493079
		Mapk6	0.0106291	0.349786			Naa15	0.00372775	0.493079
		2610002M06Rik	0.0106072	0.350317			1700031P21Rik	0.00369957	0.49324
		Donson	0.0105857	0.350828			Zfp566	0.00365598	0.493353
		Casp8ap2	0.0105768	0.350828			Epb41	0.00365252	0.493353
		Srrm3	0.010566	0.350828			Pira2	0.00361646	0.493353
		Kcnn2	0.0105555	0.350828			Csf3	0.00361272	0.493353
		Scyl3	0.0105533	0.350828			Gcnt2	0.00360186	0.493353
		Nprl2	0.0105252	0.3516			Arhgap4	0.00351193	0.493353
		Slc8a2	0.0104648	0.352818			BC028528	0.00350475	0.493353
		Kdm4a	0.0104532	0.352818			Hist1h1a	0.00348341	0.493353
		4931423N10Rik	0.0104454	0.352818			Nrros	0.00344401	0.493353
		Chtf18	0.0104407	0.352818			Stx7	0.00342349	0.493353
		Fmo3	0.0104369	0.352818			Shc3	0.00341194	0.493353
		1700029H14Rik	0.0104369	0.352818			Gimap9	0.00338219	0.493353
		Fgf2	0.0103827	0.353346			Mroh3	0.00337069	0.493353
		Camkk2	0.0103688	0.35357			Gm15396	0.00334996	0.493353
		Wdr25	0.0103583	0.353664			Itpripl1	0.00334722	0.493353
		Ankrd66	0.0103421	0.353977			Map3k3	0.00332637	0.493353
		Cyp2c55	0.0103084	0.354522			Sh3kbp1	0.00329003	0.493353
		Pclaf	0.0103076	0.354522			Mxd4	0.00328446	0.493353
		Gm14010	0.0103038	0.354522			Epc1	0.00327196	0.493353
		Hells	0.0102496	0.356311			Cdk5	0.0032643	0.493353
		Fam107b	0.0102282	0.356826			Slc25a16	0.00324282	0.493353
		Clec2l	0.0101529	0.359442			Gm44386	0.00318682	0.493353
		Gm17657	0.0101393	0.359658			Kif1a	0.00315825	0.493353
		Rundc3b	0.0101197	0.359922			Tsku	0.00313767	0.493353
		Gm11211	0.0101163	0.359922			Tpp2	0.00312442	0.493353
		Gm17116	0.0100811	0.360344			Ptpn5	0.00312381	0.493353
		Tes	0.0100238	0.36163			Sfxn5	0.00307547	0.493353
		Lsm5	0.00998131	0.362363			Nipsnap3b	0.00306748	0.493353
		Sfxn3	0.00997006	0.362363			Gm47798	0.00306656	0.493353
		Alkbh7	0.00996662	0.362363			Prkar2b	0.0030554	0.493353
		Minpp1	0.009962	0.362363			Irak1	0.00303865	0.493353
		Ccnd2	0.00995647	0.362363			Prss22	0.00294998	0.493353
		Hhatl	0.00994824	0.362369			Ddr1	0.00294038	0.493353
		1700028N14Rik	0.00989968	0.363948			Helq	0.00291783	0.493353
		Vwce	0.00986519	0.364895			Rnf32	0.0029077	0.493353
		1110051M20Rik	0.00985928	0.364895			Gm47140	0.00289884	0.493353
		Yipf7	0.00984849	0.365001			Kit	0.00289079	0.493353
		Trim62	0.00982915	0.365171			Fam220a-1	0.00286658	0.493353
		Tspan2os	0.00982775	0.365171			Asb16	0.00286004	0.493353
		Olfr1441	0.00981988	0.365171			Stk17b	0.00283779	0.493353
		Srgap1	0.00973203	0.367071			Gm10635	0.00281629	0.493353
		Cacul1	0.00972317	0.367071			Cln5	0.00277397	0.493353
		Ddx21	0.0097228	0.367071			Tgm4	0.00277043	0.493353
		B4galnt1	0.00967832	0.368387			Cntn3	0.00276604	0.493353
		Primpol	0.00967301	0.368387			Rilpl2	0.0027381	0.493353
		Ttyh3	0.00964785	0.369056			Gm26901	0.00270596	0.493353
		E230029C05Rik	0.00961321	0.369072			Tbca	0.00270483	0.493353
		Gm2670	0.00961279	0.369072			Myh10	0.00268898	0.493353
		Glycam1	0.00960455	0.369072			Lrrc57	0.00267693	0.493353
		Runx2	0.00958209	0.36942			Osbpl8	0.00267212	0.493353
		Mapk4	0.00956613	0.36973			2700062C07Rik	0.00265309	0.493353
		Smarcc2	0.00954669	0.36986			Cmtm2b	0.00265309	0.493353
		Spata5l1	0.00951489	0.370789			Amdhd1	0.00265298	0.493353
		Bst1	0.0094557	0.371994			Sugp1	0.00263471	0.493353
		Tnf	0.00943523	0.371994			Ubash3b	0.00262746	0.493353
		Ankib1	0.00942903	0.371994			5330439A09Rik	0.00261077	0.493353
		Tbxas1	0.00940332	0.371994			Foxo6os	0.00260503	0.493353
		Gm48552	0.00940165	0.371994			H1fx	0.00259855	0.493353
		Gm11525	0.00938097	0.371994			Mcee	0.00259333	0.493353
		Gpr50	0.00937855	0.371994			Pdcd1lg2	0.00258261	0.493353
		Chst5	0.00937855	0.371994			Wwox	0.00255927	0.493353
		Setd1a	0.00937644	0.371994			Rasgrp1	0.00255491	0.493353
		Vps33a	0.00921139	0.376379			Ppcdc	0.00252678	0.493353
		Cyp4f18	0.00919848	0.376571			Ywhaz	0.00251172	0.493353
		Pcdhb9	0.00918612	0.376741			Dnah11	0.00249712	0.493353
		Hnrnph2	0.00910622	0.378877			Ccar1	0.00242909	0.493353
		4930500M09Rik	0.00910337	0.378877			Leo1	0.0024204	0.493353
		Cep250	0.00909559	0.378877			Ang	0.00240994	0.493353
		Rbm47	0.00908716	0.378877			Ugt1a7c	0.00240116	0.493353
		Ext1	0.00907927	0.378877			Rgs7	0.00234567	0.493353
		Gm19325	0.00904965	0.378877			Gprin1	0.00231416	0.493353
		Angptl1	0.00904197	0.378877			Tfdp1	0.00229969	0.493353
		Atad5	0.00903548	0.378877			Ssh3	0.00229005	0.493353
		Kbtbd11	0.00898861	0.379772			Igsf11	0.00228666	0.493353
		Pde6a	0.00892896	0.381169			Tvp23a	0.00228033	0.493353
		Gpc3	0.00891826	0.381275			Ppp3cb	0.00227678	0.493353
		Cep112it	0.00887275	0.382267			Hgfac	0.00226632	0.493353
		A4gnt	0.00885541	0.382267			Syncrip	0.00225947	0.493353
		D130040H23Rik	0.008853	0.382267			B230206H07Rik	0.00224797	0.493353
		Hist1h2ao	0.00875884	0.383945			Ptges3l	0.00224692	0.493353
		Fbxo43	0.00875219	0.383945			Hoxb7	0.00223966	0.493353
		Meis3	0.00874287	0.383945			Gm49970	0.0022331	0.493353
		Gm47121	0.00873522	0.383945			Zfp628	0.00221796	0.493353
		Rnf207	0.00873196	0.383945			Ccl24	0.00221186	0.493353
		Zfp407	0.00864214	0.384745			Aig1	0.00220319	0.493353
		Prkar1b	0.00863043	0.384745			4930509E16Rik	0.00219986	0.493353
		Slco3a1	0.00855981	0.386572			Ikzf2	0.00219507	0.493353
		Rps6ka1	0.00853383	0.386967			Nmi	0.0021906	0.493353
		Rad51b	0.00847932	0.388787			Hist2h2ac	0.00216854	0.493353
		Spats2	0.00843503	0.389899			Gad1os	0.00213584	0.493353
		Gm48503	0.00841384	0.390417			Bcl10	0.00212938	0.493353
		Birc6	0.00838233	0.39099			9530051G07Rik	0.0021248	0.493353
		G730013B05Rik	0.00837535	0.39099			Nol9	0.00212358	0.493353
		Gm29539	0.00833038	0.392442			Efcab11	0.00212323	0.493353
		1700102H20Rik	0.00822557	0.396251			Naa50	0.00210643	0.493353
		Pms2	0.0081714	0.397126			Btc	0.00209041	0.493353
		Prtg	0.0081552	0.39745			Endou	0.0020695	0.493353
		Gm47843	0.00812645	0.397788			2010300C02Rik	0.00206462	0.493353
		Dxo	0.00800393	0.400926			Bend5	0.00204574	0.493353
		Phactr4	0.00800315	0.400926			P2rx3	0.00204379	0.493353
		Ildr1	0.00795827	0.402383			Maged1	0.00203245	0.493353
		Stfa2	0.00790021	0.404046			Col2a1	0.00202899	0.493353
		Cblb	0.00785105	0.405671			Gm15471	0.00202874	0.493353
		Gspt2	0.00783552	0.405671			Hbs1l	0.0019608	0.493353
		Nup160	0.00783094	0.405671			Plcg1	0.00195941	0.493353
		Pik3cg	0.00782711	0.405671			Zmiz2	0.00195413	0.493353
		S100a2	0.00778076	0.405887			Dnttip2	0.00192918	0.493353
		Pilrb1	0.0077542	0.406012			Spata33	0.00190186	0.493353
		Zfp365	0.00773943	0.406012			Gadd45gip1	0.00187566	0.493796
		Ly6k	0.00771197	0.406012			4833411C07Rik	0.00178056	0.493796
		Metrnl	0.00771168	0.406012			Ltbp1	0.00176899	0.493796
		4933425D22Rik	0.00770626	0.406012			Psmd13	0.00176649	0.493796
		Adtrp	0.00770313	0.406012			Lsm8	0.00176424	0.493796
		Gm44214	0.00770313	0.406012			Zfp820	0.0017581	0.493796
		Gm12953	0.00769315	0.406012			Apol11b	0.00174742	0.493796
		Pla2g4e	0.00768907	0.406012			Olfr561	0.0017394	0.493796
		Cd24a	0.00761749	0.407636			Ptger2	0.00173708	0.493796
		Taf5	0.00760946	0.407639			Gm11431	0.00171343	0.493796
		Socs3	0.00759726	0.407805			Phc1	0.00169643	0.493796
		Snhg15	0.00757094	0.408275			Ecrg4	0.00166902	0.493796
		5031434C07Rik	0.00756144	0.408275			Rpp40	0.00166767	0.493796
		Tcte3	0.00751354	0.409534			Rasgrf2	0.00165509	0.493796
		Gm12454	0.0074807	0.4102			Bod1	0.00163995	0.493796
		Prss12	0.0074318	0.410996			4930539E08Rik	0.00159439	0.493796
		Tns4	0.00740485	0.410996			Plxna1	0.00157127	0.493796
		Fam151a	0.00739123	0.410996			Gm34084	0.00155137	0.493796
		B3galt1	0.00737901	0.410996			Ankra2	0.00153821	0.493796
		1700030F04Rik	0.00735863	0.410996			Arntl2	0.00152785	0.493796
		Rtl8c	0.00735257	0.410996			Snhg16	0.00151702	0.493796
		Gm26728	0.00734358	0.410996			Trim10	0.00151092	0.493796
		2610020C07Rik	0.0073122	0.411209			Ubr5	0.00151081	0.493796
		Trpv3	0.00730404	0.411209			4732471J01Rik	0.00149354	0.493796
		Gm48876	0.00730404	0.411209			Flrt2	0.00149025	0.493796
		Gm11110	0.00727416	0.41134			Ap1m2	0.00144556	0.493796
		Gm11998	0.00726105	0.41134			Zfpl1	0.00143633	0.493796
		Gm44836	0.00726105	0.41134			1110002J07Rik	0.00143033	0.493796
		Gm27217	0.00723432	0.41134			Ypel3	0.00142194	0.493796
		Cnksr2	0.00722758	0.41134			Fundc1	0.00139874	0.493796
		Nefh	0.00722758	0.41134			Washc1	0.00138884	0.493796
		Fosl1	0.00716557	0.412386			Tinf2	0.00138108	0.493796
		Cdk12	0.00716462	0.412386			Gins1	0.00136672	0.493796
		Olfr392	0.00714873	0.412386			Gon4l	0.00135813	0.493796
		Zc4h2	0.00713345	0.412386			Rrm2	0.00134412	0.493796
		Cxcl13	0.00713195	0.412386			Derl1	0.00134312	0.493796
		Armc4	0.00712474	0.412386			Eif2b3	0.00133014	0.493796
		Runx1t1	0.0071147	0.412386			Gm35041	0.00132996	0.493796
		Col11a1	0.00710807	0.412386			3930402G23Rik	0.00130182	0.493796
		1700031P21Rik	0.0070906	0.412759			Slc35a4	0.00126949	0.493796
		Bicc1	0.0070589	0.413037			Igsf6	0.0012604	0.493796
		Cacybp	0.00703154	0.413037			Gm43569	0.00122691	0.493796
		Xylt1	0.00702778	0.413037			9330154J02Rik	0.00122478	0.493796
		AU022793	0.00702531	0.413037			Meis1	0.00122385	0.493796
		Ninl	0.00700332	0.413037			Tead4	0.00121546	0.49382
		F730048M01Rik	0.00698916	0.413037			Sec14l2	0.00119571	0.493986
		Syap1	0.00697005	0.413301			Gm6787	0.00117385	0.493986
		4930479D17Rik	0.00696666	0.413301			Ddx23	0.00115264	0.493986
		Tnfrsf26	0.006934	0.413959			Ago4	0.0011495	0.493986
		Usp49	0.00690431	0.414598			Ephb4	0.00113336	0.493986
		Map2	0.00688586	0.414913			Uvrag	0.00112553	0.493986
		Rdh10	0.00685154	0.415028			Gm16174	0.00110025	0.493986
		Gls2	0.00683304	0.415441			Tcim	0.00108801	0.493986
		B830012L14Rik	0.00673471	0.417123			4930517E14Rik	0.00106128	0.493986
		Gsap	0.00671178	0.417584			Sell	0.00105038	0.493986
		Gm12580	0.00670713	0.417584			St8sia4	0.00104388	0.493986
		Elp1	0.00666288	0.418807			Plekhg4	0.00103979	0.493986
		Rest	0.00665026	0.418874			1700008O03Rik	0.00093968	0.496207
		BC051019	0.00659533	0.420696			1110059G10Rik	0.000936264	0.496207
		Stmn4	0.00647966	0.423757			Mtcl1	0.000914885	0.496207
		Cped1	0.0064667	0.423757			Tmem234	0.000902047	0.496207
		Cdk14	0.00645598	0.423757			Gm21887	0.000900746	0.496207
		Cd79a	0.00645365	0.423757			Klc3	0.000869976	0.496207
		Gm27045	0.00645346	0.423757			Hira	0.000860018	0.496207
		Mid1	0.0064368	0.424098			Gm31805	0.000849941	0.496207
		Parpbp	0.0064277	0.424146			Cldn7	0.000840405	0.496207
		Sos2	0.00641026	0.424311			Kdm1a	0.000835462	0.496207
		Nalcn	0.00635575	0.425715			Dnm1	0.000809496	0.496207
		Mir99ahg	0.00631665	0.426925			Prss27	0.000801874	0.496207
		Ythdf2	0.00628321	0.42731			Tex14	0.000795796	0.496207
		Cryba4	0.0062831	0.42731			Dgat1	0.000776334	0.496207
		Frk	0.00620767	0.429623			Wdr83os	0.000771867	0.496207
		Gm20219	0.00614444	0.431629			Ppm1j	0.000757253	0.496207
		Slc7a6os	0.00614021	0.431629			Arhgap8	0.000729867	0.496207
		A630001O12Rik	0.00613102	0.431679			Fbxo2	0.000700113	0.496207
		Slc2a6	0.00600769	0.43617			Bri3bp	0.000683458	0.496207
		Tacc1	0.00593748	0.438159			Snf8	0.000677912	0.496207
		Aqp11	0.00592555	0.438159			Aunip	0.00067298	0.496207
		Tnip2	0.00590105	0.438159			Ccdc39	0.000654537	0.496207
		1700030J22Rik	0.0057843	0.441373			Gm1141	0.000639357	0.496207
		4930562A09Rik	0.00577065	0.441373			Mir155hg	0.000627942	0.496207
		Dnajb3	0.00576291	0.441373			Prkar2a	0.000616013	0.496207
		Otoa	0.00575108	0.441523			Gm4356	0.00059247	0.496207
		BC048403	0.00573875	0.441694			Bcdin3d	0.000563391	0.496207
		Dna2	0.00555812	0.447185			Ern1	0.000537268	0.496207
		Tulp2	0.00549935	0.448229			Csmd1	0.000514645	0.496207
		Ccl22	0.00546396	0.448356			Frem2	0.000466408	0.497076
		Gm11342	0.00545726	0.448356			Lmntd1	0.000452588	0.497076
		Lgi3	0.00544827	0.448356			Cep350	0.000450524	0.497076
		Sesn2	0.0054395	0.448356			Anxa7	0.000426065	0.497107
		Fat2	0.00543213	0.448356			Vopp1	0.000418787	0.497107
		Nxnl2	0.0054321	0.448356			Rbm3	0.000363103	0.497892
		Anxa4	0.00539062	0.449445			2010320O07Rik	0.00034738	0.497892
		Zfhx3	0.00538389	0.449445			9930111J21Rik1	0.000345011	0.497892
		Capza1	0.00535839	0.449445			Olr1	0.000334204	0.497892
		Vangl1	0.00534819	0.449445			Clspn	0.000311394	0.497892
		Irak2	0.00533933	0.449479			Vgll2	0.000308966	0.497892
		Tmem240	0.00523465	0.451994			2810468N07Rik	0.000286379	0.497892
		Ppm1e	0.0052143	0.452029			Cptp	0.000284971	0.497892
		Mymk	0.00520179	0.452029			Slc9b1	0.000283282	0.497892
		Gm36595	0.00517071	0.452614			R3hdm4	0.00026025	0.497984
		Khnyn	0.00513041	0.453557			Vat1l	0.000248036	0.497984
		Hist3h2ba	0.00502629	0.45619			Mogs	0.000245453	0.497984
		Itih2	0.00501824	0.45619			Cnnm4	0.000214619	0.498262
		Klhl11	0.00487764	0.4585			Hspbp1	0.000192367	0.498346
		Itpripl1	0.00485867	0.4585			Furin	0.000167044	0.498346
		Xk	0.00484084	0.458863			Cdkn3	0.000156922	0.498346
		Dgkh	0.00482388	0.458863			Tnfrsf9	0.000155189	0.498346
		Gm34466	0.00477718	0.459481			Sh3pxd2a	0.000148389	0.498346
		Fli1	0.00475997	0.459527			Acot7	0.000141464	0.498346
		Clic6	0.00474447	0.459816			Sept2	0.000110594	0.498346
		Fam193b	0.004723	0.460335			Itgal	7.18588e-05	0.498346
		Car5b	0.00470404	0.460454			Gnb1	6.98382e-05	0.498346
		Mbd4	0.00465839	0.461589			Wnt1	3.13897e-05	0.498346
		Olfr57	0.00464536	0.461783			Ret	2.75529e-05	0.498346
		Cyp4f13	0.00460589	0.461913			Hist1h2ap	2.41849e-05	0.498346
		D630045J12Rik	0.00459001	0.462004			Nrgn	-3.83915e-05	0.498346
		Gm39158	0.00453472	0.462342			Prxl2b	-4.87656e-05	0.498346
		Rfx3	0.00450435	0.462825			Mfsd8	-8.32255e-05	0.498346
		4931422A03Rik	0.00448822	0.462825			Cplx2	-8.37423e-05	0.498346
		Pex7	0.00448137	0.462825			Bclaf3	-0.000101129	0.498346
		Mpp7	0.0044663	0.462825			Wdr33	-0.000111425	0.498346
		Fam120c	0.00446614	0.462825			Gm13479	-0.000116167	0.498346
		Gm38025	0.0044357	0.463201			Prrx2	-0.000126141	0.498346
		Gm43623	0.0044305	0.463201			Skint3	-0.000161553	0.498346
		Rasa1	0.00441635	0.463201			Cfhr2	-0.000164929	0.498346
		Gm47798	0.00438554	0.463767			Gm40645	-0.000196357	0.498346
		Zranb2	0.00431346	0.464878			Kalrn	-0.000207641	0.498346
		Gm10631	0.00429209	0.464878			Plcxd2	-0.000217699	0.498346
		Tmem11	0.00427028	0.464878			Ap1g1	-0.000219264	0.498346
		Cd79b	0.00426847	0.464878			Bbs7	-0.00022364	0.498346
		F930017D23Rik	0.00423813	0.464878			Pcnp	-0.00024126	0.498346
		Gm44646	0.00422034	0.464878			Klf3	-0.000254825	0.498346
		Gm43696	0.00418936	0.464878			Gm19589	-0.000257343	0.498346
		Rab11fip4os1	0.00418807	0.464878			Sbk3	-0.000309348	0.498346
		Gm47447	0.0041617	0.464878			Wdr1	-0.000314793	0.498346
		Baz2a	0.00414017	0.464878			Sidt1	-0.00032965	0.498346
		Trim5	0.00414016	0.464878			BC018473	-0.000332607	0.498346
		Ppig	0.00412127	0.464878			Ppargc1b	-0.000333394	0.498346
		Nadk	0.00410315	0.464878			Zfp59	-0.000343688	0.498346
		Tmem273	0.00410162	0.464878			Pbp2	-0.000371061	0.498981
		A730004F24Rik	0.00406974	0.465284			Kif26a	-0.000380244	0.499028
		Gm32633	0.00406974	0.465284			Zfp429	-0.000477763	0.498346
		Gpank1	0.00405546	0.465284			Gm20342	-0.000492398	0.498346
		Tshz3	0.00404136	0.465284			Tmc3	-0.000492989	0.498346
		Il17ra	0.00403563	0.465284			Gm8817	-0.000495097	0.498346
		Pwwp3b	0.00400614	0.465449			Gm27045	-0.000495944	0.498346
		Gm44987	0.00399961	0.465449			Gm13012	-0.000497773	0.498346
		5830448L01Rik	0.00399099	0.465449			Myc	-0.000498984	0.498346
		Jrkl	0.00398205	0.465486			Appbp2	-0.00050828	0.498346
		Tmem81	0.00397167	0.465579			Usp35	-0.000519583	0.498346
		Slc35a5	0.00393431	0.465825			Haao	-0.000532366	0.498346
		Gm20492	0.00393329	0.465825			Pnma1	-0.000539074	0.498346
		Rnf150	0.00391216	0.465825			Gm43138	-0.000558059	0.498346
		Gm33104	0.00390964	0.465825			Asprv1	-0.000581693	0.498346
		Atg9b	0.00386013	0.46686			Gm45449	-0.000627326	0.498346
		Usp42	0.00385025	0.46686			Ercc4	-0.000658972	0.498346
		Ccdc3	0.003828	0.467302			Mto1	-0.000659684	0.498346
		Ptges	0.00376846	0.468729			Slitrk2	-0.000668989	0.498346
		Xrcc4	0.00371178	0.469653			Emc3	-0.000729982	0.498346
		Gm4316	0.00368802	0.469731			Slc23a3	-0.000748799	0.498346
		Adora2b	0.0036655	0.469731			St3gal5	-0.00075698	0.498346
		Zfp85	0.003656	0.469731			Tprgl	-0.000785844	0.498346
		Tfap4	0.00362954	0.469731			Tmem191c	-0.000791709	0.498346
		Cytl1	0.00362736	0.469731			Zp2	-0.000808409	0.498346
		Zfp78	0.00361463	0.469731			Egln1	-0.000816167	0.498346
		Als2	0.00359644	0.470112			Jade3	-0.000824817	0.498346
		Stk35	0.00355808	0.47089			Evi2a	-0.000828333	0.498346
		Hist2h2aa2	0.00350345	0.471395			Pilra	-0.000840849	0.498346
		Pcdh10	0.00346875	0.471395			Lce1f	-0.00087445	0.498346
		Wwc1	0.0034124	0.472037			Gas7	-0.000882632	0.498346
		Naa30	0.00340965	0.472037			Tnfsf13b	-0.000883862	0.498346
		Gm9947	0.00336589	0.472482			Tigd4	-0.000931767	0.498346
		Gm31814	0.00331583	0.473448			Wincr1	-0.000946937	0.498346
		Micu3	0.00330657	0.473498			Slc4a1	-0.000952256	0.498346
		Ncr1	0.00328782	0.473634			Sv2a	-0.000970644	0.498346
		Nav3	0.00327302	0.473634			Ctse	-0.000973327	0.498346
		Entpd3	0.00318324	0.474616			Txn2	-0.00101693	0.498346
		Arid4a	0.0031679	0.474616			Ndufs5	-0.00103767	0.498262
		Gm5086	0.00316186	0.474616			1190001M18Rik	-0.00105903	0.497984
		Gm32051	0.00313108	0.474912			Fry	-0.00105996	0.497984
		AI839979	0.00308153	0.474912			Mitd1	-0.00110039	0.497892
		Usp12	0.00307842	0.474912			Gnpda1	-0.00114255	0.497892
		Olfr433	0.0030336	0.475946			Slc2a9	-0.00115058	0.497892
		Ntng2	0.00301563	0.476312			Kifc1	-0.00121256	0.497233
		Cmah	0.00297753	0.477282			Iglon5	-0.00122219	0.497168
		Gm29243	0.00297311	0.477282			Impdh2	-0.0012271	0.497168
		Wfdc21	0.00295436	0.477487			Pcdhb8	-0.00123941	0.497107
		Rnf125	0.00293855	0.477673			Slamf1	-0.00124522	0.497107
		Cox4i2	0.00288813	0.478058			Csta2	-0.00127819	0.497076
		Batf	0.00288508	0.478058			Zfp84	-0.00132115	0.496427
		Gfi1b	0.00288236	0.478058			Gpr153	-0.00133609	0.496207
		Dnm1	0.00287712	0.478058			B230216N24Rik	-0.00134155	0.496207
		Scgb1a1	0.00279879	0.478338			Hist1h3f	-0.00134156	0.496207
		1700056N10Rik	0.00278241	0.478338			Ifitm6	-0.00134558	0.496207
		Snrpc	0.00276046	0.478338			Gm648	-0.00134643	0.496207
		Fam107a	0.00272827	0.478338			Dnajc3	-0.00135707	0.496207
		4930470G03Rik	0.00269709	0.478338			4930563E22Rik	-0.00136434	0.496207
		Gm48053	0.00268845	0.478338			Ndufaf8	-0.00137871	0.496207
		Rab27a	0.00267964	0.478338			Coq7	-0.00138346	0.496207
		4930405O22Rik	0.00267838	0.478338			Tanc2	-0.00139827	0.496207
		Tk2	0.00267109	0.478338			Pdss1	-0.00140482	0.496207
		Itgb2l	0.00264146	0.478338			Platr5	-0.00141594	0.496207
		Muc15	0.00262809	0.478338			Ppp1r3a	-0.00142109	0.496207
		Gm44633	0.00262594	0.478338			Pappa	-0.00143549	0.496207
		Aoc2	0.00259287	0.478338			Ddx27	-0.00144243	0.496207
		Pcdhgc5	0.00257891	0.478338			9630014M24Rik	-0.00146783	0.496207
		Tyms	0.00252631	0.478579			A830052D11Rik	-0.00147528	0.496207
		Gm26513	0.00252381	0.478579			Pfdn5	-0.00147951	0.496207
		Gm17749	0.00252159	0.478579			Erp27	-0.00147958	0.496207
		Gm21057	0.0024943	0.478579			Prelid3b	-0.00151968	0.496207
		Ero1lb	0.00246156	0.47944			Gsap	-0.00160025	0.496207
		Gm15747	0.00244393	0.47944			Tmem156	-0.00160169	0.496207
		Gm11205	0.00242556	0.47944			Gm19590	-0.00161699	0.496207
		Ikzf5	0.00239272	0.47979			3300002I08Rik	-0.00163511	0.496207
		1700113A16Rik	0.00238917	0.47979			Nrxn3	-0.00167246	0.496207
		Yju2	0.00233888	0.480162			Pex16	-0.00167348	0.496207
		Gm30938	0.00233709	0.480162			Gm26660	-0.0016809	0.496207
		Ahr	0.00232922	0.480162			Cap2	-0.00172482	0.496207
		Gm48933	0.00232615	0.480162			Polr2h	-0.00174276	0.496207
		Coro1c	0.00231749	0.480162			Stac	-0.00179683	0.49572
		Nr4a2	0.00228599	0.480162			Dlk2	-0.00185417	0.493986
		Tnfrsf9	0.00228006	0.480162			Rad50	-0.00187142	0.493986
		1700025N23Rik	0.00225372	0.480162			Rnf139	-0.00188329	0.493986
		Clmn	0.00224297	0.480162			Fra10ac1	-0.00188615	0.493986
		Zdhhc16	0.00222717	0.480162			5430403G16Rik	-0.00188811	0.493986
		Gjb3	0.00221474	0.480162			Olfm2	-0.00189021	0.493986
		Slc6a2	0.00219998	0.480342			Arnt2	-0.00192343	0.493986
		Stard6	0.0021445	0.480716			Prrx1	-0.00195562	0.493986
		Trps1	0.00212512	0.480716			Gm37305	-0.00195836	0.493986
		Gm28231	0.00211191	0.480716			Cstf1	-0.00195897	0.493986
		Tnn	0.00210659	0.480716			Gm28791	-0.00200621	0.493986
		Aipl1	0.00210524	0.480716			Ccdc66	-0.00205083	0.493796
		Gm26703	0.00210295	0.480716			Gm2449	-0.00206385	0.493796
		Ermap	0.00208124	0.480733			Lrmp	-0.00207396	0.493796
		Pkn2	0.00206855	0.480733			Vmn2r57	-0.00208496	0.493796
		Gm49768	0.00206317	0.480733			Zfp62	-0.00209867	0.493796
		Ptk7	0.00191905	0.482378			Gm26771	-0.00210566	0.493796
		Bdkrb1	0.0019041	0.482378			Vegfb	-0.00210575	0.493796
		Ptch1	0.00188977	0.482378			Nrip2	-0.00212586	0.493796
		Gnpnat1	0.00186938	0.482378			Ulbp1	-0.00213027	0.493796
		1700034H15Rik	0.00186635	0.482378			Scn2b	-0.00215526	0.493796
		Stag2	0.00182279	0.483248			Ywhae	-0.00215784	0.493796
		Col6a4	0.00181949	0.483248			Flrt1	-0.00216851	0.493796
		Kap	0.0018018	0.483248			Chd7	-0.00217812	0.493796
		Ttr	0.00175206	0.483818			Piwil4	-0.00218928	0.493796
		Egr4	0.00174967	0.483818			Ttll3	-0.00219804	0.493796
		Epn2	0.00173799	0.483818			Tvp23bos	-0.00220966	0.493796
		Pcdh8	0.00169644	0.484119			K230015D01Rik	-0.00223099	0.493796
		Zbtb11	0.00167395	0.484187			Slc25a12	-0.00224941	0.493796
		Thoc2	0.00167213	0.484187			Gm50105	-0.00225234	0.493796
		Adap2os	0.00165436	0.484289			Armc9	-0.0022635	0.493796
		Nup155	0.00165342	0.484289			Gm15327	-0.00226485	0.493796
		Slc7a11	0.00159785	0.485154			Msl3l2	-0.00230637	0.493796
		Jmjd8	0.00158511	0.485154			Spint1	-0.0023222	0.493796
		Unc13d	0.00156677	0.485154			Psma6	-0.00235548	0.493796
		Hist1h1b	0.00155726	0.485154			Acaca	-0.00238657	0.493796
		Sema4a	0.00153675	0.485331			A430106G13Rik	-0.00241316	0.493796
		Gm5144	0.0015363	0.485331			Cpa3	-0.00242698	0.493796
		Gm36201	0.00152216	0.485545			Pmaip1	-0.00245285	0.493796
		Gtf2f1	0.00148451	0.485753			Rlim	-0.0024633	0.493796
		1700063D05Rik	0.0014489	0.48616			Alkbh4	-0.00248415	0.493796
		Gen1	0.00139598	0.487629			Lpgat1	-0.00249199	0.493796
		Gm32816	0.00138988	0.487629			Vpreb3	-0.00249749	0.493796
		Msh5	0.00136447	0.487643			Edem3	-0.00249981	0.493796
		Gm13830	0.0013572	0.487643			Tcf7l2	-0.00253683	0.493796
		Nfatc4	0.00134694	0.487643			Ei24	-0.00254148	0.493796
		Arl9	0.00129115	0.488112			Nap1l5	-0.00254197	0.493796
		Fam199x	0.00125806	0.488221			Gm44623	-0.00255546	0.493796
		Zfp874b	0.00115989	0.489927			Catsperg1	-0.00256166	0.493796
		Bex6	0.0011558	0.489927			Plppr3	-0.00257513	0.493796
		B130024G19Rik	0.00113131	0.490218			Treml2	-0.00261895	0.493796
		Gm37637	0.00111071	0.490346			Gm45890	-0.00262039	0.493796
		Sdf2	0.00110366	0.490346			Itgae	-0.00262485	0.493796
		Mtg2	0.00105384	0.490346			Garem1	-0.00272604	0.493353
		Gm34557	0.00102573	0.490346			Mapk7	-0.0027311	0.493353
		Ikbkb	0.0010125	0.490346			Col7a1	-0.00273295	0.493353
		1700020L24Rik	0.00100473	0.490346			Tmc5	-0.00273831	0.493353
		Tmem169	0.00099569	0.490346			Zfp248	-0.00274098	0.493353
		Ceacam10	0.000994228	0.490346			Dnajc2	-0.00276427	0.493353
		Srd5a1	0.000992883	0.490346			Lrrn4	-0.00276719	0.493353
		Gm26576	0.000976828	0.490351			A430035B10Rik	-0.00276905	0.493353
		Ptcra	0.000967363	0.490351			Gm39822	-0.00277509	0.493353
		Rab26os	0.000947479	0.490351			Gm36028	-0.00279584	0.493353
		Clec2g	0.000917851	0.490351			Dynlt1b	-0.00280535	0.493353
		Gm3336	0.00090651	0.490351			Acat3	-0.00281977	0.493353
		Dpm3	0.000898227	0.490351			Il27ra	-0.00282577	0.493353
		Arhgef28	0.0008933	0.490351			Atp1a3	-0.0028363	0.493353
		Hrk	0.000889744	0.490351			Hyls1	-0.00285303	0.493353
		Cd19	0.000849801	0.490351			Abhd6	-0.0028579	0.493353
		Mc5r	0.000834182	0.490351			Ccdc127	-0.00287966	0.493353
		Cacna1i	0.000821287	0.490351			Pars2	-0.00289766	0.493353
		D030034A15Rik	0.000801927	0.490351			Serpinb9b	-0.00290675	0.493353
		Gm46565	0.000799739	0.490351			Bend7	-0.00291506	0.493353
		Gm16537	0.000795146	0.490351			Gm16861	-0.00291523	0.493353
		Wscd2	0.000788239	0.490351			Gm49733	-0.00292202	0.493353
		Lypd6b	0.000788129	0.490351			Inpp5f	-0.00292221	0.493353
		Nphp4	0.000753443	0.490504			Iqcb1	-0.00292881	0.493353
		Zfp335os	0.000746439	0.490504			Lmln	-0.00294258	0.493353
		Car6	0.000725146	0.490504			9230102K24Rik	-0.00295071	0.493353
		BC106179	0.000724963	0.490504			Tmem238	-0.00296201	0.493353
		Lrrtm1	0.000672539	0.490504			Cit	-0.00300254	0.493353
		Rbl1	0.00066401	0.490504			Gm6093	-0.00301973	0.493353
		Hist1h2bk	0.000656095	0.490504			Tfcp2	-0.00303204	0.493353
		B3galt5	0.000642635	0.490686			Nfia	-0.00304819	0.493353
		Gm43569	0.0005829	0.490821			Crym	-0.00304966	0.493353
		Tnfrsf19	0.00057847	0.490821			Kcnab2	-0.00306383	0.493353
		Cadps2	0.000567654	0.490821			4930515G01Rik	-0.00309188	0.493353
		Klhl3	0.000558885	0.490841			Slc9a8	-0.00321355	0.493353
		Btbd17	0.000548121	0.490935			Gm9484	-0.00322146	0.493353
		Sult4a1	0.000522647	0.491506			1700109H08Rik	-0.00325522	0.493353
		Qrfpr	0.000510252	0.491652			Pla2g4a	-0.00325559	0.493353
		Rep15	0.000465301	0.491783			Arhgef10	-0.00325948	0.493353
		Zfp831	0.000464105	0.491783			Jade1	-0.0032758	0.493353
		Sik1	0.000458785	0.491783			Syne1	-0.0032891	0.493353
		Kirrel	0.000421703	0.492211			Dnajb1	-0.00329856	0.493353
		4732471J01Rik	0.00041998	0.492211			Sec63	-0.00331466	0.493353
		Plk1	0.00041131	0.492211			Isy1	-0.00333335	0.493353
		Tfap2a	0.000398093	0.492211			Tex38	-0.00336405	0.493353
		Slc18a2	0.000380816	0.4924			2810457G06Rik	-0.00337412	0.493353
		Gimap1os	0.000338772	0.492802			Zfp977	-0.00338255	0.493353
		Gm41757	0.000270198	0.493021			Rbms3	-0.00338431	0.493353
		Mctp1	0.000252474	0.493021			Jkamp	-0.00341975	0.493353
		Zbtb26	0.000239614	0.493021			Aatk	-0.00341991	0.493353
		Dnah12	0.000230456	0.493021			Gm49864	-0.00344251	0.493353
		Ikzf3	0.000191387	0.493216			Dock5	-0.00344575	0.493353
		Guca2b	0.000179741	0.493216			Hpgds	-0.0034677	0.493353
		Faddos	0.000176839	0.493216			Wbp2	-0.0034834	0.493353
		Desi2	0.000145965	0.493949			Lrmda	-0.00348739	0.493353
		Socs5	0.000123177	0.494171			Tars	-0.00349631	0.493353
		Sprr2e	0.000110837	0.494311			Ctsw	-0.00352972	0.493353
		Arl5c	8.16717e-05	0.494735			Hsbp1	-0.00356239	0.493353
		C2cd2l	-5.09338e-06	0.495978			Gm45509	-0.00358926	0.493353
		Nup62cl	-9.19121e-05	0.497739			Gm50203	-0.00360427	0.493353
		Gm43714	-0.000100444	0.497739			4931413I07Rik	-0.00362496	0.493353
		Olfr633	-0.000120817	0.498131			Dclk3	-0.00364167	0.493353
		Fam228a	-0.000187268	0.498655			Xkr5	-0.0036434	0.493353
		Trim29	-0.00019081	0.498655			Mtcp1	-0.00369985	0.493353
		Slc24a1	-0.000198466	0.498655			Tmf1	-0.00371097	0.493353
		Gm27003	-0.000201977	0.498655			Olfr482	-0.00371932	0.493353
		Hpx	-0.000225328	0.498655			9530018F02Rik	-0.00374879	0.493353
		Syn2	-0.000242094	0.498931			9130019O22Rik	-0.00377822	0.493353
		Gm38287	-0.00025754	0.499165			Wdr63	-0.00379381	0.493353
		Lce1f	-0.000333524	0.499466			Ccp110	-0.00381617	0.493353
		Cd209f	-0.000335926	0.499466			Gm10644	-0.00382963	0.493353
		Slc16a7	-0.000367481	0.499466			1700003E16Rik	-0.00384308	0.493353
		Dgkg	-0.000370265	0.499466			Mrpl32	-0.00384644	0.493353
		Cwc25	-0.00037926	0.499466			Mblac1	-0.0038597	0.493353
		Gm16863	-0.000400989	0.499687			Abcc5	-0.00387232	0.493353
		Prkcz	-0.000454485	0.499687			Tssk6	-0.00390005	0.493353
		Slit1	-0.000459051	0.499687			Gk5	-0.00390188	0.493353
		Poli	-0.000459342	0.499687			Cd80	-0.00390313	0.493353
		Gm19412	-0.000464682	0.499687			Slc15a4	-0.00392008	0.493353
		Mucl3	-0.000479911	0.499687			Cbr3	-0.0039267	0.493353
		Slc23a3	-0.000511051	0.499466			Cep78	-0.00394958	0.493353
		Gm4035	-0.000518203	0.499466			Kdm1b	-0.00395636	0.493353
		4930404I05Rik	-0.00053892	0.499466			Rnf220	-0.0039894	0.493353
		Gsdme	-0.000571753	0.499466			Med19	-0.00400005	0.493353
		Hist1h3e	-0.000573836	0.499466			Dclre1a	-0.00402178	0.493353
		Hist1h2bm	-0.000574365	0.499466			Wscd1	-0.00405888	0.493353
		Dkc1	-0.000576481	0.499466			Bmx	-0.00406885	0.493353
		Top1mt	-0.000590132	0.499466			Cyp2j9	-0.0040694	0.493353
		Pawr	-0.000596671	0.499466			Meis3	-0.00407273	0.493353
		Siglece	-0.000663817	0.498655			Tspoap1	-0.00407532	0.493353
		Caly	-0.00066408	0.498655			Kctd7	-0.00407716	0.493353
		Ankrd55	-0.000683217	0.498655			Sdr39u1	-0.00412519	0.493353
		Gm15503	-0.000701237	0.498655			Arhgef11	-0.00414108	0.493353
		Timm22	-0.000723737	0.498655			Acsbg1	-0.00414513	0.493353
		Trem1	-0.000740294	0.498655			Ovgp1	-0.00415226	0.493353
		Grik3	-0.000788518	0.497739			Zfp950	-0.00416309	0.493353
		Tfe3	-0.000811284	0.497739			Retnlg	-0.00417742	0.493353
		Ttbk1	-0.000829136	0.497461			A530032D15Rik	-0.00418649	0.493353
		Svil	-0.0008859	0.495978			Zbtb44	-0.00419276	0.493353
		Tafa2	-0.00093089	0.494986			Bcl2a1a	-0.00423343	0.493353
		D630036H23Rik	-0.000939987	0.494949			Gm16685	-0.00423759	0.493353
		Ddo	-0.00095318	0.494782			Gm11716	-0.00424568	0.493353
		Fbxo41	-0.000960712	0.494782			Tes	-0.00425141	0.493353
		Gm43101	-0.000970896	0.494735			Csrnp2	-0.00425857	0.493353
		Cpne2	-0.00101931	0.494171			Ptpmt1	-0.00426998	0.493353
		Pkp3	-0.00108	0.493216			Atg2b	-0.00429125	0.493353
		Tub	-0.00108352	0.493216			Pcmtd1	-0.00429239	0.493353
		Spred3	-0.00109313	0.493216			Rnf31	-0.00429292	0.493353
		Zfp131	-0.00112241	0.493021			Slc7a2	-0.00430718	0.493353
		Zfp808	-0.00112975	0.493021			Pdk2	-0.00431965	0.493353
		Gstm6	-0.00114414	0.493021			Arhgap15	-0.00434241	0.493353
		Mtmr9	-0.00114449	0.493021			Gm10320	-0.00439053	0.493353
		Gm28809	-0.00117461	0.493021			Foxk2	-0.00439531	0.493353
		Aggf1	-0.00119044	0.493021			Tiam2	-0.00441919	0.493353
		Klf1	-0.00119354	0.493021			Trim30b	-0.00445213	0.493353
		Dhx57	-0.00120022	0.493021			Uap1	-0.00445484	0.493353
		Rab30	-0.00122118	0.492802			Cwc15	-0.0044807	0.493353
		Habp4	-0.00122217	0.492802			Mt3	-0.00448273	0.493353
		Zfp280d	-0.00124061	0.492802			Mpi	-0.00451124	0.493278
		Gm19395	-0.0012653	0.4924			Mthfs	-0.00452727	0.49324
		Ice2	-0.00129105	0.492211			Zswim6	-0.00453527	0.49324
		Apaf1	-0.00132166	0.492211			Prickle2	-0.00454943	0.493079
		Gm29394	-0.00137002	0.491783			Fbxw9	-0.00460428	0.493079
		Mrgpra2b	-0.00137128	0.491783			Tasp1	-0.00462057	0.493079
		Daw1	-0.00137265	0.491783			Gm16845	-0.00466806	0.493079
		C430002N11Rik	-0.00145631	0.490821			Rrp1	-0.0046707	0.493079
		Csta2	-0.00145668	0.490821			Vash1	-0.00467246	0.493079
		Selenon	-0.00147469	0.490821			Xylt1	-0.00469666	0.493079
		Gm12602	-0.00147899	0.490821			Itpr3	-0.00469791	0.493079
		Grin3a	-0.00149427	0.490821			Pik3cg	-0.00470118	0.493079
		Lef1	-0.00150026	0.490821			Acot9	-0.00472525	0.493079
		Gzf1	-0.00155091	0.490504			Dhx38	-0.00472628	0.493079
		Med7	-0.0015533	0.490504			Zc3h12d	-0.00473536	0.493079
		Gm37233	-0.00155656	0.490504			Pcdhb3	-0.00474226	0.493079
		Tm6sf1	-0.00157107	0.490504			Sema3a	-0.00478799	0.493079
		Mast3	-0.00159096	0.490504			Stat4	-0.00483677	0.492683
		3222401L13Rik	-0.00160373	0.490504			Ahsa1	-0.00487279	0.492433
		Bach2it1	-0.00162418	0.490504			H2-DMb2	-0.00491327	0.491739
		Gm39321	-0.00164126	0.490504			3110009E18Rik	-0.00494733	0.491338
		Gm28874	-0.0016624	0.490504			Ppfia2	-0.00495722	0.491265
		Pcdhga5	-0.00167602	0.490351			Scyl1	-0.00498993	0.490415
		Gm31410	-0.00170023	0.490351			Crtap	-0.00500222	0.490408
		Car3	-0.00171874	0.490351			Als2	-0.00502109	0.490408
		Clstn3	-0.00174059	0.490351			Gabpb2	-0.00503957	0.490408
		Serpina3m	-0.00174966	0.490351			Gm14023	-0.00504169	0.490408
		Duox2	-0.00175073	0.490351			Ccdc18	-0.00508929	0.489493
		Tbc1d8	-0.00176663	0.490351			Gm14548	-0.00509131	0.489493
		2010300C02Rik	-0.00178763	0.490351			9430002A10Rik	-0.00509276	0.489493
		Gnal	-0.00180522	0.490351			Ceacam16	-0.00510256	0.489493
		Six1	-0.00181791	0.490351			E230013L22Rik	-0.00511365	0.489493
		Gm47163	-0.00189381	0.490346			Fjx1	-0.00512796	0.489493
		Kcnip3	-0.00189996	0.490346			Nedd9	-0.00517167	0.488774
		Gm20659	-0.00190835	0.490346			Olfr57	-0.00517634	0.488774
		Drd4	-0.00193459	0.490346			Ncald	-0.00520555	0.488379
		Ngfr	-0.00194614	0.490346			CAAA01147332.1	-0.00521142	0.488379
		Artn	-0.00196599	0.490346			Car11	-0.00524226	0.487523
		Gm13274	-0.00196933	0.490346			Huwe1	-0.00524482	0.487523
		Prss27	-0.0019846	0.490346			Rorb	-0.00527375	0.486886
		Pitx2	-0.00202047	0.490218			Enpp3	-0.00529358	0.486737
		Cpz	-0.00207915	0.4893			Eif3i	-0.00530814	0.486468
		Ddx6	-0.00208167	0.4893			Slc35d2	-0.0053484	0.485804
		Pdcd1lg2	-0.00212698	0.488221			Arhgap19	-0.00537619	0.485429
		Trmo	-0.00213242	0.488221			Cd247	-0.00538231	0.485429
		Gm26912	-0.0021417	0.488221			Rbm27	-0.00538976	0.485429
		Lrrc71	-0.00215396	0.488221			Adgrb2	-0.00541759	0.485429
		Frrs1	-0.00216187	0.488221			Sall1	-0.00542165	0.485429
		Elf2	-0.0021776	0.488112			Kif3a	-0.00546747	0.484223
		Zbtb6	-0.00218425	0.488112			Gm45606	-0.0055739	0.481806
		Cyp4f17	-0.00220113	0.488112			Pou3f1	-0.00560035	0.481806
		4833408A19Rik	-0.00220887	0.488112			Slc16a6	-0.00560527	0.481806
		Gm4221	-0.00223095	0.487643			Map3k13	-0.00563012	0.481806
		1810019D21Rik	-0.00223329	0.487643			Mif4gd	-0.00563261	0.481806
		Gm49024	-0.00224404	0.487643			4930555A03Rik	-0.00564362	0.481806
		Papss1	-0.00234241	0.48616			A730049H05Rik	-0.00565031	0.481806
		Ppil6	-0.00234532	0.48616			Lilra6	-0.00567299	0.481743
		Arhgap11a	-0.0023759	0.485753			Uba6	-0.00568074	0.481743
		Rap2c	-0.00239256	0.485638			Gkn3	-0.00574367	0.48013
		Crocc2	-0.00239531	0.485638			Nlrc4	-0.00579972	0.478444
		Pcdhb18	-0.00244721	0.485154			BC049352	-0.00586419	0.477092
		9530082P21Rik	-0.00246331	0.485154			Npepl1	-0.00590197	0.475951
		Actn3	-0.00246548	0.485154			Fah	-0.0059074	0.475951
		Ptgs2os2	-0.00246591	0.485154			Scai	-0.00592941	0.475947
		Tmem150b	-0.00246977	0.485154			Hist1h1b	-0.00594938	0.475549
		Trim36	-0.00257877	0.484119			Hist1h2bj	-0.00595219	0.475549
		Hid1	-0.00258199	0.484119			Zfp68	-0.00598276	0.475169
		Prox2	-0.00260534	0.484018			Notch4	-0.00601052	0.474681
		Chst8	-0.00261666	0.483899			Pi4ka	-0.00601706	0.474681
		Mier2	-0.00263326	0.483818			BC037704	-0.00611162	0.472085
		Fam124a	-0.00264345	0.483818			Tinagl1	-0.00611276	0.472085
		Nipal1	-0.00265558	0.483818			Msmp	-0.00612009	0.472085
		Slc5a3	-0.00269608	0.483248			Gm35154	-0.00614687	0.471649
		D1Ertd622e	-0.00270503	0.483248			Def6	-0.0061616	0.47153
		Hmgcll1	-0.00275952	0.482378			Zfp850	-0.00616378	0.47153
		Gm34552	-0.00277923	0.482378			Wnt9a	-0.00618984	0.47153
		Ccdc88a	-0.00279466	0.482378			Gpr89	-0.00620201	0.47153
		Pcdhb14	-0.00279917	0.482378			Gprc5a	-0.00622936	0.47153
		Camta2	-0.00283007	0.482238			Slc25a22	-0.00623453	0.47153
		Fbn2	-0.00283908	0.482199			E2f2	-0.00625072	0.47139
		Tmem62	-0.00287032	0.481388			Krt80	-0.00625251	0.47139
		Sprr2h	-0.00287673	0.481388			Lama3	-0.00626431	0.47139
		Morn4	-0.00288493	0.481388			Gm16701-1	-0.00626654	0.47139
		Samd11	-0.0028928	0.481388			E230032D23Rik	-0.00628865	0.47139
		Edil3	-0.00291355	0.480978			Map7d2	-0.0063053	0.47139
		Prpf40a	-0.00292699	0.480784			Nfic	-0.00633748	0.47139
		F5	-0.00292913	0.480784			B930036N10Rik	-0.00633776	0.47139
		Pttg1	-0.00293476	0.480784			Dnaaf5	-0.00638807	0.470407
		Gm4285	-0.00296608	0.480733			Atxn3	-0.00640543	0.470265
		Serpinb8	-0.00297914	0.480733			Ltb	-0.00643019	0.470005
		Slc25a31	-0.00299989	0.480716			Kpna2	-0.00648648	0.469085
		Evpl	-0.00302426	0.480716			Naa40	-0.0065123	0.469085
		Sox2	-0.00303292	0.480716			Rpusd3	-0.00651615	0.469085
		Fes	-0.00306457	0.480649			Gm3604	-0.00652461	0.469085
		Agk	-0.0030812	0.480342			Alkbh5	-0.00652686	0.469085
		Npy4r	-0.00310207	0.480162			Chrm3	-0.00654831	0.469085
		Tespa1	-0.0031088	0.480162			Tnip2	-0.00660347	0.468549
		Cd7	-0.00312627	0.480162			Zfp672	-0.00661206	0.468533
		Swsap1	-0.0031312	0.480162			Dolk	-0.00662279	0.468425
		Tbc1d9	-0.00316356	0.480162			Kcna2	-0.00662356	0.468425
		Akr1c12	-0.00316378	0.480162			D430019H16Rik	-0.00662375	0.468425
		Gm41307	-0.00316597	0.480162			Timm10	-0.00662538	0.468425
		Fbxo5	-0.00317758	0.480162			Slc35g1	-0.00663995	0.468425
		4732419C18Rik	-0.00321404	0.480162			Abhd17a	-0.00665587	0.468425
		Catsperg1	-0.00326526	0.479964			Sorbs1	-0.00666248	0.468425
		2610037D02Rik	-0.00330371	0.47944			Enkd1	-0.00667807	0.468425
		Ltf	-0.00330444	0.47944			Gtf3c2	-0.00669216	0.468425
		Dcstamp	-0.00331252	0.47944			Marveld2	-0.00671468	0.468425
		Elovl6	-0.00333382	0.47944			Pcdhb11	-0.00671705	0.468425
		Ttpa	-0.00338783	0.478579			Zc3h11a	-0.00674302	0.468425
		Chrna1	-0.00339228	0.478579			Tango2	-0.00681668	0.467893
		Aldoc	-0.00339958	0.478579			Slc39a4	-0.00682203	0.467893
		1700067K01Rik	-0.00343029	0.478579			Tpsb2	-0.00683645	0.467753
		Gm10115	-0.00343958	0.478579			Irf4	-0.00685194	0.467439
		Mtss2	-0.00346091	0.478338			Paxx	-0.00687168	0.466937
		Cd3e	-0.0034693	0.478338			Pnkp	-0.00688265	0.46682
		Commd7	-0.0034759	0.478338			Lin7a	-0.00691402	0.466315
		Fry	-0.00349832	0.478338			Procr	-0.00692189	0.466315
		Stn1	-0.00350035	0.478338			Gm47920	-0.00692462	0.466315
		Ttll5	-0.00350847	0.478338			Gtf2a1	-0.00694945	0.466315
		Cit	-0.00351004	0.478338			Lancl3	-0.00698454	0.465992
		Gm16230	-0.00351735	0.478338			Pafah2	-0.00702836	0.464797
		Snx29	-0.00352057	0.478338			Zfp433	-0.00703601	0.464797
		A730011C13Rik	-0.00357764	0.478338			Immp1l	-0.00709594	0.464019
		Sntg2	-0.0035859	0.478338			Ankrd10	-0.00710422	0.464019
		Padi4	-0.00358993	0.478338			2610507I01Rik	-0.00712909	0.46396
		Hspa4l	-0.00360548	0.478338			Lrrk2	-0.00713608	0.46396
		Dntt	-0.00362122	0.478338			Plekha2	-0.00714674	0.46396
		Gm4673	-0.00362299	0.478338			Zfp800	-0.00716824	0.46396
		Mir142hg	-0.00362401	0.478338			Sync	-0.00716918	0.46396
		Rnasel	-0.00363416	0.478338			Snca	-0.00720789	0.46396
		Gpatch3	-0.00365907	0.478338			Dnaja2	-0.00727479	0.462978
		Ajap1	-0.00366261	0.478338			Lonrf3	-0.00728634	0.462978
		Tgif2	-0.00369263	0.478338			Usp49	-0.00730431	0.462925
		Chst13	-0.00369496	0.478338			Repin1	-0.00731517	0.46287
		Dnmt3b	-0.00371969	0.478338			Fam160a1	-0.00731741	0.46287
		Gm46401	-0.00372426	0.478338			Leng9	-0.00734491	0.46287
		Hsd17b2	-0.00376132	0.478058			Erlin1	-0.00735052	0.46287
		Arhgap15	-0.00380236	0.478007			Nup54	-0.00738595	0.461905
		Gm15890	-0.00381568	0.477812			Dlg5	-0.00742036	0.460749
		Gm36033	-0.00384048	0.477487			Siglecf	-0.00744942	0.460202
		Kcnk6	-0.00392323	0.475946			Pld2	-0.00745267	0.460202
		Dio3os	-0.00396672	0.474912			Afdn	-0.00747272	0.460054
		Gm26901	-0.0039784	0.474912			Ilkap	-0.00751249	0.459636
		Mlh3	-0.00398782	0.474912			Zmym6	-0.00760104	0.457132
		Aard	-0.00399316	0.474912			F420014N23Rik	-0.00762642	0.456434
		Slc25a43	-0.00400469	0.474912			Fhad1	-0.00763129	0.456434
		Mrgprf	-0.00403816	0.474616			2610037D02Rik	-0.00765861	0.456434
		Trim46	-0.00404366	0.474616			Ovca2	-0.00766735	0.456434
		Npb	-0.00405893	0.474616			Gm17251	-0.00769071	0.456187
		4930524O07Rik	-0.00406441	0.474616			Haus8	-0.00770352	0.45599
		Gm42670	-0.00409316	0.474616			Cdkl2	-0.0077178	0.45599
		1700086P04Rik	-0.00409925	0.474616			Ccdc120	-0.0077805	0.454432
		Ube2q2	-0.00410863	0.474616			Gpr45	-0.00779006	0.454432
		B230322F03Rik	-0.0041139	0.474616			Zfp791	-0.0078028	0.454432
		2210417A02Rik	-0.0041225	0.474616			Tysnd1	-0.00781447	0.454432
		Gm44040	-0.00416003	0.473634			A430018G15Rik	-0.0078463	0.454396
		Kif14	-0.00416882	0.473634			Pogk	-0.00788062	0.45372
		Top2a	-0.00420778	0.473448			Tango6	-0.00793965	0.452211
		Cd5	-0.00420938	0.473448			Inmt	-0.00794206	0.452211
		Cep131	-0.0042558	0.472482			Bud31	-0.00794222	0.452211
		Galnt3	-0.00426419	0.472482			Tiparp	-0.00795021	0.452211
		Gm15232	-0.00427498	0.472482			Crabp2	-0.00798676	0.451613
		Kif5a	-0.00431348	0.472037			Trim23	-0.00799368	0.451613
		D10Wsu102e	-0.00432452	0.471955			Camkk2	-0.00800408	0.451613
		Gm26660	-0.00432782	0.471955			Sclt1	-0.00800973	0.451613
		Nol6	-0.00435557	0.471395			Gm266	-0.00802013	0.451613
		Tirap	-0.00436318	0.471395			Zfp280c	-0.00804814	0.451613
		1700037H04Rik	-0.00436522	0.471395			Gm14419	-0.00805979	0.451613
		Crcp	-0.00438101	0.471395			Tbc1d9	-0.0080668	0.451613
		Gm15627	-0.00440122	0.471395			Arhgap33	-0.00808886	0.451613
		Cox15	-0.00441052	0.471395			Adgrl3	-0.00809354	0.451613
		Trpv2	-0.00442017	0.471351			Plac9a	-0.00809765	0.451613
		Lrch2	-0.00444054	0.47089			Gm20559	-0.00817318	0.451613
		Vax2	-0.00445376	0.47089			Nufip1	-0.0082053	0.451613
		Gm49359	-0.00451038	0.469731			Gm4673	-0.00821125	0.451613
		Psd4	-0.00451491	0.469731			Hoxd3os1	-0.00829424	0.450386
		Mov10	-0.00453047	0.469731			Shank3	-0.00830256	0.450386
		Prc1	-0.00455978	0.469731			Krtcap2	-0.00831674	0.450386
		Gm15987	-0.00456198	0.469731			Tm9sf4	-0.00834954	0.449818
		Etfbkmt	-0.00459287	0.469653			Ufsp2	-0.00842296	0.448278
		8030456M14Rik	-0.0046138	0.469464			Sept5	-0.00846779	0.447949
		Ccdc126	-0.00462018	0.469464			Bdkrb2	-0.00850046	0.447244
		AW046200	-0.00464136	0.469029			Tmem29	-0.00851797	0.446977
		Gm3667	-0.00467448	0.468385			Ube2d2a	-0.00851852	0.446977
		Gm4117	-0.00471144	0.467302			Dtnbp1	-0.00855867	0.446595
		BC002059	-0.00474637	0.46686			Sphk2	-0.00856366	0.446595
		Zdhhc23	-0.00478518	0.466028			Gm32688	-0.00856588	0.446595
		Slc2a13	-0.00480946	0.465825			Gm10687	-0.00856957	0.446595
		Rassf6	-0.00482048	0.465825			5031439G07Rik	-0.00858606	0.446595
		Gm15413	-0.00483161	0.465825			Pkd2l2	-0.0086018	0.446595
		Gm37800	-0.00488564	0.465449			Stx6	-0.00861491	0.446595
		C230037L18Rik	-0.0049072	0.465449			Brsk1	-0.00863967	0.446595
		Tnfrsf13b	-0.0049239	0.465284			Gm42679	-0.00865059	0.446595
		1700029I15Rik	-0.00494232	0.465284			Coq6	-0.00867568	0.446595
		Wipf2	-0.00499026	0.464878			Gm11696	-0.0087248	0.446595
		1700088E04Rik	-0.00499571	0.464878			Ifngr2	-0.00876447	0.445427
		Atp10a	-0.00500206	0.464878			C77080	-0.00879033	0.44526
		Srms	-0.00500244	0.464878			Scrn2	-0.00894594	0.442276
		Dpep2	-0.00505729	0.464878			Dgcr2	-0.00895724	0.442276
		Slc35b4	-0.00506291	0.464878			Alkbh6	-0.00897711	0.442276
		Lpin2	-0.00508136	0.464878			Hebp1	-0.00899632	0.442276
		Fam241b	-0.00508228	0.464878			Orai3	-0.00900114	0.442276
		Tbx1	-0.00510286	0.464878			2810408A11Rik	-0.00902691	0.442276
		Clec4a2	-0.00512018	0.464878			Mirt1	-0.00904858	0.442276
		Ankmy2	-0.00514061	0.464878			Slc46a3	-0.00913188	0.440137
		Atp7a	-0.00514289	0.464878			Tmem160	-0.00915564	0.439558
		Gm47675	-0.0051666	0.464878			Cdk2ap1	-0.00915721	0.439558
		Ctbs	-0.00517617	0.464878			Bmp2k	-0.00916302	0.439558
		Defb25	-0.00518688	0.464878			Deaf1	-0.00918137	0.439558
		Gm10658	-0.00521164	0.464878			A130077B15Rik	-0.0092349	0.438209
		Gm10605	-0.00523082	0.464821			Adamts15	-0.00928132	0.43786
		Dhrs9	-0.00525468	0.464216			Sigmar1	-0.00932834	0.43786
		Afap1l2	-0.00529217	0.463395			Rpap2	-0.00934365	0.43786
		Tenm4	-0.00530807	0.463201			Gm50069	-0.00937632	0.437765
		Arl10	-0.00534654	0.462844			Itpr1	-0.0093849	0.437765
		Col24a1	-0.00536306	0.462825			Scn3a	-0.0093881	0.437765
		Kansl1	-0.00537644	0.462825			Tbx1	-0.00941476	0.43754
		Tmtc2	-0.00542509	0.462342			Riok3	-0.00947532	0.437038
		Hist1h1e	-0.00542914	0.462342			Mettl9	-0.00956205	0.433902
		Gm10399	-0.00543907	0.462342			Zfp946	-0.00959978	0.433131
		4933415A04Rik	-0.00546226	0.462087			Setdb2	-0.00960659	0.433131
		Gm8817	-0.0054724	0.462004			Kif13a	-0.00964764	0.432964
		Zfp518b	-0.0054908	0.461913			Map4	-0.00965942	0.432829
		Prokr2	-0.00549252	0.461913			Mpv17l	-0.00966082	0.432829
		Neil2	-0.00549914	0.461913			Ppp4r1	-0.00967694	0.432829
		Tssk4	-0.00550851	0.461913			5530601H04Rik	-0.00969678	0.432743
		Zfp235	-0.00555803	0.461484			Hmmr	-0.00970554	0.432743
		Pnldc1	-0.00559277	0.460454			Ptpn2	-0.00975516	0.432255
		Gm15013	-0.00565445	0.459527			Cog7	-0.00976751	0.432255
		5830416I19Rik	-0.00567547	0.459427			Trappc6a	-0.00981294	0.431062
		Sync	-0.00569809	0.458863			Fkbp1a	-0.00983079	0.430645
		Evi2	-0.00570474	0.458863			Cd79a	-0.00983882	0.430645
		Sorl1	-0.00570568	0.458863			Arhgap29	-0.0098914	0.429899
		Fam13c	-0.00574925	0.4585			Bckdk	-0.00991264	0.429899
		5730507C01Rik	-0.00575273	0.4585			Med18	-0.00992294	0.429899
		Ddx20	-0.00575557	0.4585			Srbd1	-0.00993802	0.429899
		9530077C05Rik	-0.00576262	0.4585			Spata18	-0.00999079	0.4286
		Gm49774	-0.00576887	0.4585			Arc	-0.0100035	0.428427
		Rexo2	-0.00577242	0.4585			Apaf1	-0.0100173	0.4282
		Hsbp1l1	-0.0057828	0.4585			Zbtb49	-0.0100583	0.427584
		Ap3s1	-0.00578472	0.4585			Mbnl3	-0.0100739	0.427584
		Trim10	-0.00578915	0.4585			Lrrcc1	-0.0101235	0.42617
		Eogt	-0.00583763	0.45843			Tfap4	-0.0101303	0.42617
		Ccdc181	-0.00590338	0.45619			Mrpl44	-0.0101424	0.42617
		Pdzd4	-0.0059314	0.456035			Pex13	-0.0101865	0.425326
		Etnk2	-0.00597987	0.454465			Gpr68	-0.0101932	0.425326
		Gm35315	-0.0059977	0.454084			Pced1b	-0.0101935	0.425326
		Hoxb3	-0.00602839	0.453515			Zbtb1	-0.0101984	0.425326
		Gm9888	-0.00606927	0.452549			Akap7	-0.0102253	0.425326
		Bach2os	-0.00609342	0.452029			Trappc2	-0.0102816	0.424251
		Napsa	-0.00609352	0.452029			Vps72	-0.0102818	0.424251
		Adam1a	-0.00614717	0.451387			Slc25a32	-0.0102908	0.424251
		Fam91a1	-0.00615943	0.451221			Ube3a	-0.0103558	0.422467
		Mzb1	-0.00616932	0.451148			Acvr2a	-0.0103976	0.421579
		Zdhhc15	-0.006172	0.451148			Ccdc102a	-0.010496	0.419288
		Rab39	-0.00624086	0.449445			Slc16a9	-0.0105191	0.418633
		Gm36445	-0.00624647	0.449445			Myo7a	-0.0105302	0.418633
		Prim1	-0.00626332	0.449445			Carmil3	-0.0106027	0.416841
		Frg1	-0.00635859	0.448356			Ttc28	-0.0106399	0.41595
		Gm36608	-0.0063791	0.448274			Sspn	-0.0106543	0.41595
		Ripply3	-0.00642192	0.447227			Pcgf2	-0.0106556	0.41595
		Zfp882	-0.00642637	0.447227			Ppp1r12b	-0.0106852	0.41595
		Sept3	-0.00643256	0.447227			Slit3	-0.0106888	0.41595
		Ccdc152	-0.00649526	0.445612			Lgr4	-0.0107112	0.415593
		Zfp53	-0.0065329	0.444455			4833419F23Rik	-0.0107364	0.415263
		Pnmt	-0.00661116	0.441715			Ccdc88a	-0.01075	0.415053
		Creb3l4	-0.00661306	0.441715			Hgf	-0.0107858	0.414653
		Fgd1	-0.00666727	0.441373			Cnot9	-0.0107954	0.414653
		Btnl2	-0.00671579	0.440119			Il1r2	-0.0108166	0.414653
		Gm19409	-0.00675063	0.439071			Zfp974	-0.0108322	0.414653
		Gm44751	-0.00675906	0.439053			Map4k1	-0.0108642	0.414418
		Wasf3	-0.00679667	0.438159			Faim	-0.0108856	0.414418
		Rnase1	-0.00680011	0.438159			Ppm1f	-0.0108951	0.414418
		Nucb2	-0.00681275	0.438159			Ralb	-0.010919	0.414418
		Kynu	-0.00682264	0.438159			Hist1h1c	-0.010928	0.414418
		Slc29a4	-0.00716102	0.42743			Ube2cbp	-0.0109459	0.414418
		Hist1h2bg	-0.00719057	0.4272			E430018J23Rik	-0.0109483	0.414418
		Mmgt2	-0.00728486	0.424462			Fam104a	-0.0109666	0.414366
		Zswim1	-0.00729662	0.424311			Entpd3	-0.010991	0.413651
		Piga	-0.00736168	0.423757			Trp53bp1	-0.011009	0.413651
		Arhgap30	-0.00746834	0.420703			Esm1	-0.0111042	0.412843
		Gm9828	-0.0074716	0.420703			Dclk2	-0.0111062	0.412843
		Mcm8	-0.00754873	0.418807			Ksr1	-0.0111251	0.412843
		Lce1g	-0.00763314	0.417057			Fhit	-0.0111481	0.412648
		Gramd3	-0.0076572	0.41643			Thap2	-0.0111656	0.412648
		Erg28	-0.00767637	0.415991			Eif2ak3	-0.0113277	0.408649
		Gm48619	-0.00767662	0.415991			Hunk	-0.011349	0.408173
		Stxbp6	-0.00767951	0.415991			Sfr1	-0.011368	0.408132
		Prdm16os	-0.00771087	0.415565			Slc22a17	-0.0114466	0.40561
		Igf2bp3	-0.0077449	0.415028			Kif20b	-0.0114816	0.404527
		Mfsd4a	-0.00774643	0.415028			Dtwd1	-0.0114873	0.404527
		Lats1	-0.00775205	0.415028			Cep170	-0.0115252	0.403637
		Prss16	-0.00779072	0.414598			Rabl6	-0.0115927	0.402378
		Ccdc92	-0.00784094	0.413564			Stk39	-0.0116016	0.402378
		Htr7	-0.007885	0.413037			Kdm5d	-0.0116293	0.401703
		Tet2	-0.00788612	0.413037			Ccdc90b	-0.011635	0.401703
		Anks6	-0.00788732	0.413037			Tmem178	-0.0116722	0.401139
		Zfp248	-0.00789246	0.413037			Ccdc125	-0.0117134	0.399789
		Klf16	-0.00795481	0.413037			Cyth2	-0.0117154	0.399789
		Slc24a3	-0.007967	0.412939			Epha1	-0.0117248	0.399789
		9130008F23Rik	-0.00800503	0.412386			Tubb4a	-0.0117366	0.399789
		Trp53cor1	-0.00802692	0.412386			Maml3	-0.0117568	0.399789
		Tatdn3	-0.00808243	0.412128			Cox16	-0.0117646	0.399789
		Lpar4	-0.00811051	0.41134			Dnase1l2	-0.0117893	0.39953
		Uvssa	-0.00812009	0.41134			Ankrd26	-0.0117906	0.39953
		Gm15956	-0.00814455	0.41134			Usp40	-0.0119087	0.395915
		Galnt5	-0.00816264	0.41134			Wfdc21	-0.0119432	0.395629
		Zfp433	-0.00820768	0.411209			Arg2	-0.0119527	0.395624
		Tslp	-0.00823008	0.410996			Mrps27	-0.0120047	0.394516
		1700030K09Rik	-0.00823034	0.410996			Usp46	-0.0120563	0.392799
		Fam122a	-0.00826453	0.410996			Ppp2r1b	-0.0120666	0.392799
		Gm28151	-0.00827127	0.410996			Cd177	-0.0120775	0.392799
		Idnk	-0.00829586	0.410996			Cfap298	-0.0121471	0.391384
		Sox9	-0.00830229	0.410996			Sall2	-0.0121781	0.391384
		Qser1	-0.00831178	0.410996			Pomgnt1	-0.0122112	0.39121
		Gli3	-0.00831485	0.410996			Myo1h	-0.0122228	0.39121
		Retn	-0.00839406	0.40955			Il20rb	-0.012251	0.390823
		Esrp2	-0.00843372	0.408615			Ash2l	-0.0122757	0.39073
		Gm19951	-0.00845049	0.408275			Cds2	-0.012306	0.389754
		3010003L21Rik	-0.00851722	0.407523			Slc35e1	-0.01234	0.389754
		Vmo1	-0.00854657	0.40668			Arntl	-0.0123869	0.389754
		1200007C13Rik	-0.00857152	0.406012			Gpr84	-0.012429	0.389325
		Adgrv1	-0.00858957	0.406012			Snapc4	-0.0124638	0.388505
		Ap5z1	-0.0086625	0.405887			Rubcnl	-0.0124748	0.388505
		Pard3b	-0.00868019	0.40582			Msi2	-0.0124858	0.388505
		Zfp791	-0.00868896	0.40579			Spic	-0.0125589	0.387849
		BC037039	-0.00869903	0.405709			4632404H12Rik	-0.0126258	0.386526
		Arfgef3	-0.00870558	0.405709			2900093K20Rik	-0.0127156	0.383199
		Prtn3	-0.00879289	0.404046			Gcc2	-0.0127635	0.381985
		Bnc2	-0.00891259	0.400745			Cryzl1	-0.0128154	0.38041
		Map10	-0.00897408	0.398635			Ankrd35	-0.012821	0.38041
		Ipcef1	-0.00898899	0.398362			Vps51	-0.0128438	0.380372
		Stk16	-0.00901154	0.397788			Nbeal1	-0.0128777	0.379253
		Ripk1	-0.00903485	0.397499			Abi3bp	-0.0129251	0.377927
		Peak1os	-0.00906519	0.397126			Adora3	-0.0129338	0.377927
		1110032F04Rik	-0.00908852	0.396643			Mob3b	-0.0129369	0.377927
		Scap	-0.00910095	0.396468			Gp1bb	-0.0129862	0.377357
		Prr3	-0.00926908	0.39099			Synpo	-0.0130072	0.376832
		Ddx47	-0.00935581	0.388961			Ms4a8a	-0.0130141	0.376832
		Pphln1	-0.00943755	0.386697			Samsn1	-0.0130612	0.375679
		Sh3gl3	-0.0094629	0.386327			Ldlrad3	-0.0131175	0.374882
		Gm13840	-0.00950296	0.385073			Tnfsf11	-0.0132211	0.371528
		Dapk2	-0.0095243	0.384745			E130307A14Rik	-0.0132288	0.371528
		Pde1a	-0.0095607	0.384059			Mir100hg	-0.0132692	0.371467
		Trem3	-0.00957156	0.383945			Cmc1	-0.0132736	0.371467
		Acer3	-0.00957754	0.383945			Cep57	-0.0132848	0.371467
		Psph	-0.00958266	0.383945			Gfpt2	-0.0132918	0.371467
		Gsk3b	-0.0095951	0.383945			Nod2	-0.0133603	0.36952
		Pdcd10	-0.00959635	0.383945			Egfr	-0.0133967	0.368285
		Dsn1	-0.00960402	0.383945			Slc25a37	-0.0134561	0.366898
		Ptprcap	-0.00960843	0.383945			Ccnb1ip1	-0.0134769	0.366898
		Nufip2	-0.00961572	0.383945			Atg4a	-0.0135413	0.365244
		Gm30074	-0.00965697	0.383945			Fhod1	-0.0136087	0.363033
		Fam220a	-0.0096828	0.383945			Lmtk2	-0.0136421	0.363033
		Arvcf	-0.00972692	0.38254			Wdr54	-0.0137509	0.359672
		Hoxa3	-0.00975026	0.382267			Dctpp1	-0.0138752	0.357104
		9430037G07Rik	-0.00975572	0.382267			Rida	-0.013902	0.357104
		Wdr5	-0.00982541	0.381169			Inafm2	-0.0139357	0.356687
		Spag1	-0.00984918	0.380568			Abraxas2	-0.0139927	0.354984
		Gtse1	-0.00988186	0.379772			C2cd2l	-0.0139944	0.354984
		Hotairm1	-0.00990882	0.379172			Ube2i	-0.0140999	0.354228
		Cntrl	-0.00992623	0.378877			Wbp4	-0.0141561	0.352568
		2700033N17Rik	-0.00994051	0.378877			Chac1	-0.0142087	0.351902
		Nlrp3	-0.00995204	0.378877			Pnisr	-0.0142264	0.35167
		Ddx27	-0.0100459	0.377566			Nsdhl	-0.0142671	0.351489
		Zfp458	-0.0101055	0.376379			Mettl25	-0.0142803	0.351489
		Ccbe1	-0.0101682	0.374349			Rad1	-0.0143868	0.349926
		4930452B06Rik	-0.0101694	0.374349			Wdr55	-0.0143972	0.349926
		Sra1	-0.0102407	0.372143			Slc49a4	-0.0144232	0.349926
		1700048O20Rik	-0.0102525	0.371994			Vps13a	-0.0144333	0.349926
		Camkmt	-0.0102553	0.371994			Atr	-0.0145948	0.34652
		Disc1	-0.0102654	0.371994			Tsga10	-0.0146121	0.3462
		Gm45606	-0.0103266	0.371994			Bbs4	-0.0146336	0.345762
		Pcdhga12	-0.0103476	0.371994			Noa1	-0.0147531	0.341627
		Zim1	-0.0103693	0.371824			Zfhx2	-0.0148042	0.340661
		Gm19589	-0.0104412	0.36986			Angpt2	-0.0148471	0.340038
		Gm6169	-0.0104879	0.369072			Eaf1	-0.0149969	0.336206
		Slc25a32	-0.0105186	0.369072			Gm42659	-0.0150164	0.336206
		Wdr78	-0.0105272	0.369072			Rab3d	-0.0150225	0.336206
		Sag	-0.0106166	0.367071			Zfp451	-0.0150246	0.336206
		Tamm41	-0.0106328	0.367071			Gosr1	-0.0150364	0.336206
		Mfsd4b4	-0.0106837	0.365833			Rad18	-0.0151111	0.336172
		Lig4	-0.0108996	0.361828			C330007P06Rik	-0.0151601	0.334999
		Nhs	-0.0109271	0.361386			Endov	-0.0151843	0.334378
		Katnal1	-0.0109334	0.361386			Nacad	-0.0152731	0.331896
		Dock11	-0.0109879	0.359964			Tmem245	-0.0153589	0.329817
		Per2	-0.0109939	0.359964			Slain2	-0.0153675	0.329817
		Serp2	-0.0112838	0.353189			Zhx1	-0.0153927	0.329817
		Gm50322	-0.0112846	0.353189			Josd1	-0.0154111	0.329817
		Prps1l3	-0.0112993	0.353189			Avpr1a	-0.015415	0.329817
		Rgs11	-0.0113112	0.35307			Stil	-0.0154371	0.329651
		Azin2	-0.0113742	0.352818			Nudt21	-0.0155177	0.327453
		Tmem170	-0.0115616	0.348727			Caap1	-0.0155243	0.327453
		Hebp2	-0.011587	0.348376			Gm46430	-0.015564	0.327453
		Klrg2	-0.0115996	0.348202			Hinfp	-0.0155746	0.327453
		S100b	-0.0117377	0.344132			Mocs3	-0.0156053	0.327453
		Ccl17	-0.0117868	0.343538			Dpy30	-0.0156753	0.325683
		Slx1b	-0.0118909	0.342005			Lrp6	-0.0156986	0.325139
		Gm16201	-0.0119303	0.341119			Got2	-0.015742	0.324623
		2010315B03Rik	-0.0119898	0.339774			Rasl11a	-0.0157541	0.32457
		Cers6	-0.0121926	0.333892			Gpr141	-0.0157574	0.32457
		Ntrk1	-0.0122186	0.333213			Unc5a	-0.0158031	0.32457
		Yipf1	-0.0122834	0.331678			Lpar6	-0.0158302	0.32457
		Myo19	-0.0123044	0.331678			Zfp518b	-0.0160374	0.320016
		Mettl25	-0.0123903	0.329174			Nudt19	-0.0160753	0.319534
		Hcfc2	-0.01246	0.327463			Faf1	-0.0160827	0.319534
		Akt3	-0.0124901	0.32725			Ubxn1	-0.0161634	0.317491
		Fbxo11	-0.0126412	0.324018			Mettl16	-0.016285	0.315024
		Accs	-0.0126413	0.324018			Cops8	-0.0163093	0.314433
		Epop	-0.0126486	0.324018			Ror1	-0.0164442	0.311772
		Cdh19	-0.0129176	0.317337			Smarca2	-0.0165751	0.307082
		Bap1	-0.0129635	0.316542			Ltb4r1	-0.0165936	0.306761
		Gpr18	-0.0129695	0.316542			Churc1	-0.0167213	0.303607
		Kif11	-0.0129902	0.316542			Snrnp200	-0.0167215	0.303607
		Mmp25	-0.0129992	0.316542			Fst	-0.01681	0.302184
		Tnfrsf11a	-0.0130508	0.315426			Cklf	-0.0169477	0.298637
		Gm48065	-0.0131761	0.311788			Ccdc28a	-0.01706	0.297277
		Dusp9	-0.0131778	0.311788			Zmynd8	-0.0170851	0.297114
		Pomt1	-0.0131897	0.311788			5730480H06Rik	-0.0171067	0.29667
		Cdyl2	-0.0132069	0.311788			Cytip	-0.0171295	0.296555
		Ptger1	-0.0132102	0.311788			Ube2j2	-0.0171901	0.296555
		Gfra4	-0.0133034	0.310013			Camk2n1	-0.0172276	0.295918
		Phtf1	-0.013318	0.309778			Mettl18	-0.0173285	0.293041
		Gm38843	-0.0134948	0.30508			Scrn3	-0.0173515	0.292585
		Ppp1r26	-0.0135047	0.305017			Msantd2	-0.0173653	0.292585
		Tgif1	-0.0135149	0.304946			Rad51	-0.0174099	0.292535
		Gar1	-0.0135774	0.303293			D930016D06Rik	-0.0174161	0.292535
		Baz1a	-0.0136137	0.30253			Zfp39	-0.0175371	0.290576
		Spn	-0.0137885	0.296877			9930021J03Rik	-0.0176117	0.288367
		Gm42659	-0.0139264	0.293272			Bdnf	-0.0176145	0.288367
		Fpgt	-0.0139485	0.293147			Gm42595	-0.0176301	0.288367
		Klhl32	-0.0140257	0.291769			Tmco6	-0.0176676	0.287992
		Gm4632	-0.0140296	0.291769			H2-Q10	-0.0177684	0.285676
		Btc	-0.0140454	0.291655			Mettl15	-0.0179414	0.280839
		Zcchc7	-0.0140578	0.291503			Coq4	-0.0180017	0.279794
		Nutf2	-0.014091	0.29061			Gm19951	-0.0181128	0.277059
		Trp53rkb	-0.014115	0.290337			Hells	-0.0181696	0.276239
		Pnp2	-0.0141771	0.288999			Atmin	-0.0181896	0.275903
		Jag1	-0.0142524	0.2869			Rprd1b	-0.0182124	0.275452
		Krtcap3	-0.0143068	0.285913			Hmgcl	-0.0182472	0.275452
		Pard6g	-0.0145474	0.27909			Mir17hg	-0.0182532	0.275452
		Prcc	-0.0145849	0.278065			Pianp	-0.0184468	0.270235
		Tarm1	-0.014832	0.271478			Fam204a	-0.0184551	0.270235
		Gpd2	-0.0148717	0.270393			Nup107	-0.0184801	0.270235
		Enox2	-0.0148881	0.27029			Myef2	-0.018489	0.270235
		Ing5	-0.0151538	0.263552			Ubxn7	-0.0185145	0.270235
		Zfp940	-0.0151745	0.263149			Bst1	-0.0186019	0.268821
		Macrod2	-0.015223	0.26232			Cbwd1	-0.0186031	0.268821
		Rad18	-0.0153282	0.259599			2900060B14Rik	-0.0187285	0.266125
		Shld1	-0.0153958	0.258286			Epg5	-0.0187527	0.265634
		Tnfrsf8	-0.0155348	0.254339			Chst12	-0.0188218	0.263803
		Zfp703	-0.015536	0.254339			Gpr137c	-0.0188615	0.263124
		Smarca4	-0.0156508	0.251313			Diaph2	-0.0188951	0.262817
		Card9	-0.0158486	0.246438			Bcl3	-0.0189101	0.262729
		Rictor	-0.0159183	0.244702			Gsto2	-0.018956	0.26187
		Alyref2	-0.0159618	0.244352			Tpbg	-0.0189607	0.26187
		Atg14	-0.0161096	0.240688			Madd	-0.0190139	0.260519
		Ccnt1	-0.0162336	0.23741			Traf3ip3	-0.0191097	0.257125
		Lrrc20	-0.0166171	0.226462			Edem2	-0.0191581	0.256685
		Fam222a	-0.0166232	0.226462			Zfp597	-0.0192007	0.255696
		Pole3	-0.0166569	0.225983			Polr1d	-0.0192162	0.255696
		Mybl1	-0.0167866	0.222866			Spen	-0.0192272	0.255696
		Sipa1l3	-0.0168181	0.222534			Gpatch4	-0.0192725	0.255118
		Slc22a5	-0.0169095	0.220492			Wdr5b	-0.0193019	0.254907
		Chst14	-0.0169246	0.220281			Srp68	-0.0193483	0.253593
		Elmod2	-0.0169254	0.220281			Lgals8	-0.019361	0.253592
		Pak1	-0.0169461	0.220118			Kat2a	-0.019367	0.253592
		St5	-0.0170383	0.218069			6530402F18Rik	-0.019622	0.247862
		Hist1h2ap	-0.0170877	0.217167			Tnni2	-0.0197484	0.246426
		Tmem121	-0.0172624	0.212345			Cdnf	-0.0198455	0.245051
		Smim15	-0.0172738	0.212248			Cacng7	-0.0198639	0.245051
		Mis12	-0.0172884	0.212121			Lrrc39	-0.0200648	0.241055
		Sel1l3	-0.0176227	0.20557			Cep70	-0.0201574	0.237949
		Zbtb42	-0.0177661	0.202387			9130401M01Rik	-0.0201684	0.237949
		Fcrl1	-0.0179143	0.198623			Alkbh7	-0.0204033	0.233057
		Zfp239	-0.0180853	0.194949			Tmem68	-0.0204364	0.232816
		Adat2	-0.0184632	0.186322			Lrig1	-0.0207469	0.225457
		Ly6i	-0.01851	0.185491			Wdr48	-0.0208148	0.223565
		Prorsd1	-0.0188691	0.178919			Arhgef6	-0.0208152	0.223565
		Etaa1	-0.0188853	0.178705			Klhl8	-0.0208376	0.223565
		Pglyrp1	-0.0189322	0.177896			Smim19	-0.0208405	0.223565
		Gm15832	-0.0189968	0.177053			Tspan31	-0.0210058	0.22
		Smg8	-0.0191704	0.173301			Nfrkb	-0.0210277	0.219839
		Zfp141	-0.0194945	0.168			Gm10053	-0.0210704	0.219839
		Fcor	-0.0198875	0.160846			Bcl2l13	-0.0210895	0.219839
		Dnaic1	-0.0202257	0.154436			Auh	-0.0211877	0.217452
		Ankrd12	-0.0206706	0.14651			Atp7a	-0.0212598	0.216442
		Tradd	-0.0207324	0.14528			Rhov	-0.0214986	0.21002
		Slc25a40	-0.0209903	0.140388			Arih2	-0.021607	0.207355
		Klrd1	-0.0210645	0.139648			Lhx6	-0.0216777	0.206938
		Mmp19	-0.0214831	0.131803			Adap2	-0.0219184	0.201171
		Wwox	-0.021521	0.131346			Tlk1	-0.0219223	0.201171
		Plcg2	-0.021544	0.131032			Tctn1	-0.0219258	0.201171
		Samsn1	-0.0216167	0.13019			Zfp626	-0.0219406	0.201171
		C1rl	-0.0216297	0.13019			Pth1r	-0.0219546	0.201171
		Mapk13	-0.0218633	0.125743			Sbno1	-0.0220499	0.199567
		Zfp729b	-0.0218864	0.125606			Alms1	-0.0222701	0.195438
		Rgs17	-0.0220227	0.123166			Asb7	-0.0226012	0.186331
		Mir100hg	-0.022035	0.123082			Dpm1	-0.0228406	0.181719
		Nox4	-0.0221243	0.121618			Mxd1	-0.0229038	0.180143
		Adrb2	-0.0226715	0.113039			Sdc2	-0.0230451	0.179393
		Ginm1	-0.0226923	0.112957			Fam13a	-0.0231706	0.176796
		Smc4	-0.0227738	0.111918			Ppfibp1	-0.0235466	0.167367
		Acad10	-0.0230044	0.108218			Slc2a3	-0.0237141	0.163646
		Cdc20	-0.0231414	0.106174			Slc26a6	-0.0240056	0.157676
		Zdhhc20	-0.0231858	0.105523			Pex1	-0.0243598	0.150978
		Slc36a3os	-0.0234478	0.101471			Rnf166	-0.0243706	0.150978
		Fez1	-0.0234744	0.101293			Aldh1l2	-0.0244801	0.148455
		1190007I07Rik	-0.0235288	0.100635			Zbtb48	-0.025525	0.128995
		Frat1	-0.0235661	0.100403			Tial1	-0.0255596	0.128921
		H2-Oa	-0.0236042	0.100042			Bnip1	-0.0256383	0.127748
		Champ1	-0.0241922	0.0912254			Nynrin	-0.025842	0.123521
		Magi2	-0.0254812	0.0741345			1110004F10Rik	-0.0260125	0.119819
		Foxp2	-0.0259757	0.0683992			Tomm6	-0.0260806	0.11859
		Topors	-0.0265362	0.0621601			Zfp991	-0.0261638	0.117229
		Rprd2	-0.0277943	0.0495914			Lztfl1	-0.0269103	0.103162
		Ttc21b	-0.0283271	0.0450056			Was	-0.027819	0.0901614
		Gm49336	-0.0305145	0.0298854			Zfp938	-0.0279888	0.0873233
		Mapk8	-0.0306958	0.0289771			Birc6	-0.0284716	0.0819689
		Tcerg1	-0.0308385	0.0281615			Strbp	-0.0306772	0.0557933
		Rnf216	-0.0345785	0.0131589			Pknox1	-0.0308786	0.0541032
		Ctbp2	-0.0349515	0.0121445			Chsy1	-0.0323101	0.0408838
		Pde4d	-0.0360423	0.00950257			Tor2a	-0.0335092	0.0316629
		Ccdc122	-0.0372181	0.00723371			Sqle	-0.0344702	0.02569
[truncated: 1 more rows]

## Sheet: Fig. 1n
Fig. 1n	Gene	I	pval_norm_fdr_bh
underlying data - Moran's I Test statistics	Actb	0.905952	0
Irf3-/- D3 MI	Spp1	0.86065	0
	Eef1a1	0.859628	0
	Mb	0.835827	0
	Myl2	0.82883	0
	Myh6	0.816763	0
	Myl3	0.812823	0
	Timp1	0.812661	0
	Vim	0.812524	0
	Fabp3	0.811156	0
	Col1a1	0.803691	0
	Ctsb	0.803048	0
	Atp2a2	0.801295	0
	Lgals1	0.798464	0
	Col1a2	0.791294	0
	Fn1	0.789882	0
	Tcap	0.789	0
	Slc25a4	0.787997	0
	Ftl1	0.78528	0
	Rplp1	0.781265	0
	Ckmt2	0.775848	0
	Tmsb4x	0.774858	0
	Tnni3	0.773518	0
	Cox8b	0.77016	0
	Actg1	0.767198	0
	Cox6a2	0.763284	0
	Col3a1	0.754047	0
	Nppa	0.750029	0
	Sparc	0.747666	0
	Lyz2	0.739046	0
	Rpsa	0.734721	0
	Ckm	0.732041	0
	Tpm1	0.730883	0
	Lpl	0.727616	0
	Cfl1	0.722017	0
	Pln	0.714618	0
	Cox7a1	0.71268	0
	Serpinh1	0.704645	0
	Rps12	0.703654	0
	Gm15543	0.699199	0
	Hrc	0.69849	0
	S100a6	0.697774	0
	Mdh1	0.697038	0
	Fhl2	0.690619	0
	Acsl1	0.688419	0
	Rpl13a	0.686213	0
	Tnnt2	0.68543	0
	Idh2	0.684413	0
	Ech1	0.679766	0
	Rpl41	0.679444	0
	Hadhb	0.678773	0
	Tmsb10	0.674621	0
	Lgals3	0.67341	0
	Eno3	0.673403	0
	Pabpc1	0.673398	0
	Acadm	0.673111	0
	Acadvl	0.672549	0
	Cox6c	0.670516	0
	Chchd10	0.670485	0
	Tnnc1	0.669899	0
	Myl6	0.66986	0
	Gm42418	0.667346	0
	Ldhb	0.663232	0
	Pfn1	0.659747	0
	Ndufa4	0.658492	0
	Atp5g1	0.656709	0
	Atp5b	0.650816	0
	Atp5g3	0.649032	0
	Cox5a	0.647399	0
	Pfkm	0.645338	0
	Rplp0	0.643447	0
	Atp5a1	0.642971	0
	S100a11	0.638704	0
	Rpl13	0.637125	0
	Ptma	0.636552	0
	Bgn	0.63235	0
	Ogdh	0.631258	0
	Uqcrfs1	0.630882	0
	Aco2	0.629508	0
	Rps8	0.629142	0
	Rpl3	0.627842	0
	Ctsd	0.623822	0
	Pgam2	0.623775	0
	Mpeg1	0.623625	0
	Ctss	0.621345	0
	Actc1	0.619015	0
	Coq8a	0.618644	0
	Rps20	0.617678	0
	Cyc1	0.615643	0
	Ttn	0.608726	0
	Sprr1a	0.606862	0
	Hadha	0.604407	0
	Rps19	0.603891	0
	Mpc2	0.602607	0
	Sh3bgrl3	0.602227	0
	Mybpc3	0.600353	0
	Ndufa5	0.600143	0
	Cycs	0.598417	0
	Cox7c	0.597552	0
	Rpl32	0.596554	0
	Mgp	0.596505	0
	Uqcrb	0.595656	0
	Atp5md	0.595185	0
	Ivns1abp	0.591682	0
	Rps27a	0.591485	0
	Arhgdia	0.589987	0
	Tubb5	0.589622	0
	Rps16	0.588739	0
	Actn2	0.58846	0
	Anxa2	0.587804	0
	Map1lc3a	0.587203	0
	Cox4i1	0.586803	0
	Ctsz	0.586188	0
	Col5a2	0.585133	0
	Atp5j2	0.583727	0
	Rps4x	0.582215	0
	Ppia	0.582142	0
	Rpl28	0.581633	0
	Rpl39	0.580718	0
	Rack1	0.579626	0
	Rpl18a	0.579301	0
	Tuba4a	0.578083	0
	Fau	0.5774	0
	Sod2	0.577013	0
	Atp5h	0.575183	0
	Ankrd1	0.574931	0
	Casq2	0.574225	0
	Postn	0.573896	0
	Grn	0.570487	0
	Uqcrc2	0.57028	0
	Oxct1	0.569587	0
	Clu	0.569567	0
	Slc25a3	0.569078	0
	Arpc1b	0.56831	0
	P4hb	0.568132	0
	Ldb3	0.566893	0
	Uqcr11	0.566798	0
	Ndufab1	0.566603	0
	Rpl23	0.565534	0
	Fxyd5	0.565304	0
	Cox7b	0.564007	0
	Ndrg2	0.56368	0
	Tuba1b	0.563414	0
	Tuba1a	0.562403	0
	Tgfbi	0.562342	0
	Pygm	0.562331	0
	Rtn4	0.561018	0
	Tyrobp	0.560895	0
	Acaa2	0.558719	0
	Atp5k	0.558567	0
	Rpl12	0.557721	0
	Pygb	0.557481	0
	Rps24	0.55462	0
	Cox5b	0.553398	0
	Ndufb9	0.552137	0
	Ndufb10	0.552102	0
	Rps26	0.550358	0
	Uqcrc1	0.54963	0
	Ndufc1	0.546836	0
	Psap	0.544649	0
	Acadl	0.544622	0
	Atp5c1	0.544483	0
	Atp5f1	0.544107	0
	Slc2a4	0.543761	0
	Lcp1	0.543618	0
	Cpt1b	0.543417	0
	Uqcrh	0.543177	0
	Rpl10a	0.543166	0
	Rpl5	0.542739	0
	Atp5l	0.542693	0
	Got1	0.541729	0
	Rps9	0.540562	0
	Tagln2	0.540241	0
	Fbxl22	0.54012	0
	Serpine1	0.53927	0
	Col4a1	0.539118	0
	Rpl37a	0.538748	0
	Fitm1	0.538453	0
	Myh9	0.538072	0
	Atp5mpl	0.535877	0
	Igfbp7	0.535696	0
	C1qb	0.535462	0
	Hspb6	0.531915	0
	Eci1	0.531509	0
	Uqcrq	0.529036	0
	Fcer1g	0.527436	0
	Hopx	0.526514	0
	Obscn	0.526104	0
	Ndufv3	0.526078	0
	Mlf1	0.525869	0
	S100a4	0.525429	0
	Ndufs2	0.525266	0
	Calr	0.52393	0
	Acta1	0.523451	0
	Asb2	0.522531	0
	Ndufs6	0.521633	0
	mt-Nd5	0.519918	0
	S100a1	0.518275	0
	Strit1	0.517765	0
	Myoz2	0.516752	0
	Ndufb8	0.51653	0
	Acta2	0.516521	0
	Sdhb	0.516123	0
	Ndufb5	0.514675	0
	Dgat2	0.513951	0
	Rpl27a	0.513254	0
	Nipsnap2	0.512468	0
	Flna	0.511914	0
	Rpl37	0.511738	0
	Atp5o	0.511588	0
	Atp5j	0.511313	0
	Rps15	0.511189	0
	Ephx2	0.51062	0
	Rps23	0.509343	0
	Myom2	0.508706	0
	Tnc	0.506992	0
	Etfb	0.505834	0
	Sdha	0.505793	0
	Eef1a2	0.504399	0
	Pdhb	0.503909	0
	Tpm4	0.503867	0
	Cd74	0.502543	0
	Gpx1	0.502406	0
	Cd63	0.50237	0
	Mpc1	0.5009	0
	Actn1	0.499699	0
	Rps21	0.499488	0
	Pde4dip	0.499148	0
	Lgmn	0.498177	0
	Rpl31	0.497792	0
	Msn	0.495357	0
	Uqcr10	0.494074	0
	Ctsl	0.492943	0
	Myh7	0.492858	0
	Plin2	0.492472	0
	Mdh2	0.491154	0
	Rpl38	0.490346	0
	Gpnmb	0.488901	0
	Crip2	0.488399	0
	Capg	0.488077	0
	Srl	0.485968	0
	Cox6b1	0.485681	0
	Phyh	0.484303	0
	Ndufa3	0.484229	0
	Ryr2	0.483916	0
	Rps29	0.483617	0
	Pdia3	0.483569	0
	Ndufv1	0.482348	0
	Cd68	0.481773	0
	Ndufv2	0.48177	0
	Rpl6	0.481604	0
	Lox	0.481294	0
	Mgst3	0.480771	0
	Eif4a1	0.48029	0
	Decr1	0.480273	0
	Ndufa6	0.477385	0
	Rpl34	0.475513	0
	Idh3a	0.475153	0
	Rpl11	0.473644	0
	Rps11	0.473281	0
	Fabp5	0.473081	0
	Rpl3l	0.472167	0
	Rps15a	0.471932	0
	Ndrg4	0.471837	0
	H2afz	0.47169	0
	Rpl19	0.470264	0
	Laptm5	0.469574	0
	Cs	0.468637	0
	Calm1	0.467742	0
	Cyba	0.467611	0
	Cotl1	0.467607	0
	Rpl4	0.467344	0
	Idh3b	0.467223	0
	Nppb	0.466866	0
	Tmem38a	0.466602	0
	Ndufa11	0.466523	0
	Lrtm1	0.465389	0
	B2m	0.465127	0
	Sucla2	0.464787	0
	Fbln2	0.464018	0
	Atp5d	0.46284	0
	Smyd1	0.461622	0
	Des	0.460212	0
	Hadh	0.458483	0
	Got2	0.458447	0
	Art1	0.457625	0
	Csrp3	0.457498	0
	Pf4	0.457037	0
	Acss1	0.457033	0
	Suclg1	0.456992	0
	Etfa	0.454408	0
	Atp1a2	0.452219	0
	Fndc5	0.451731	0
	Acat1	0.451477	0
	Rps6	0.451445	0
	Slc25a11	0.450206	0
	Cox7a2	0.450139	0
	Rpl26	0.449159	0
	Col5a1	0.448785	0
	Rpl21	0.448273	0
	Crat	0.447972	0
	Myom1	0.447943	0
	Trem2	0.446177	0
	Ak1	0.445614	0
	Rps10	0.444653	0
	Ndufs1	0.441406	0
	Clic1	0.440881	0
	Car14	0.440383	0
	Stab1	0.440088	0
	Ndufb11	0.43871	0
	Hspb7	0.437941	0
	S100a10	0.437438	0
	Pdia6	0.437358	0
	Tuba8	0.437038	0
	Rps5	0.436716	0
	Hmox1	0.43656	0
	Art3	0.435771	0
	Ndufa13	0.435715	0
	Col15a1	0.434861	0
	Rps3a1	0.4346	0
	Fh1	0.433377	0
	Vegfb	0.43274	0
	Acot13	0.432143	0
	Ndufb1-ps	0.432006	0
	Itgb1bp2	0.431769	0
	Rrbp1	0.431536	0
	Rps28	0.431247	0
	Ndufa10	0.430176	0
	Myzap	0.429157	0
	Fbn1	0.428896	0
	Adam8	0.428177	0
	Ndufa12	0.428059	0
	Fstl1	0.428021	0
	Ndufa9	0.427319	0
	Hsp90b1	0.426288	0
	Lilrb4a	0.425935	0
	Arpc5	0.424511	0
	Coq9	0.424172	0
	Pdha1	0.423393	0
	Echs1	0.423263	0
	Rcn3	0.422061	0
	Rps18	0.421918	0
	Arg1	0.421693	0
	Rpl14	0.420588	0
	Ndufs5	0.420229	0
	Ppib	0.419684	0
	Atp5e	0.419526	0
	Coro1a	0.418903	0
	Fxyd1	0.418397	0
	Rpl17	0.418356	0
	Etfdh	0.418315	0
	Ccl6	0.416307	0
	Gpx3	0.416054	0
	Rpl8	0.414924	0
	Rpl36a	0.414222	0
	Hexb	0.413481	0
	Ccn2	0.413325	0
	Prelid1	0.412593	0
	C3ar1	0.41258	0
	Anxa5	0.412546	0
	Rps7	0.412011	0
	Marcks	0.412009	0
	Txlnb	0.411209	0
	Anxa1	0.411009	0
	Rps2	0.409531	0
	Rps3	0.40872	0
	Dsp	0.408641	0
	Cryab	0.40833	0
	Tesc	0.407858	0
	Tubb6	0.403677	0
	Ndufb4	0.403342	0
	Tpm3	0.403171	0
	H2-Ab1	0.402409	0
	Ifi30	0.402356	0
	Ndufs7	0.401562	0
	Smpx	0.400393	0
	Pkm	0.400155	0
	Cd36	0.399981	0
	Rpn2	0.399911	0
	Ndufb2	0.399356	0
	Hexa	0.398061	0
	Eef2	0.397592	0
	Dynll1	0.397276	0
	Mrpl42	0.397201	0
	Litaf	0.39666	0
	C1qa	0.396181	0
	Ccl7	0.396017	0
	Trdn	0.394965	0
	Cstb	0.394682	0
	Macrod1	0.393906	0
	Clta	0.39356	0
	Eif5a	0.393382	0
	Ckap4	0.392143	0
	Arpc4	0.390298	0
	Cdc42	0.389833	0
	Col4a2	0.388762	0
	Tpm2	0.388505	0
	Gnai2	0.387056	0
	Sdhd	0.386888	0
	Gatd3a	0.386234	0
	Rps27	0.385513	0
	Rpl18	0.383959	0
	Cthrc1	0.382971	0
	Micos10	0.382812	0
	Ccl9	0.382711	0
	Coq10a	0.381978	0
	Bola3	0.381716	0
	Mfap5	0.381694	0
	Rps14	0.381591	0
	Gsn	0.381418	0
	Ptgds	0.381348	0
	Ndufb6	0.38057	0
	Rpl7	0.379455	0
	Sirpa	0.378973	0
	Tuba1c	0.378401	0
	Emp1	0.377007	0
	Sdcbp	0.376859	0
	Xirp2	0.376128	0
	Dlat	0.375514	0
	Pgam1	0.375021	0
	Aprt	0.374845	0
	Plin5	0.373973	0
	Ccl2	0.373772	0
	Itgb1	0.373494	0
	Calu	0.373327	0
	Pink1	0.373214	0
	Ndufa8	0.37301	0
	Rpl23a	0.372615	0
	H3f3b	0.37256	0
	Dhrs7c	0.372452	0
	Ctsc	0.372251	0
	Pdlim5	0.371995	0
	Hspa8	0.370941	0
	Ifitm3	0.370738	0
	Cnn2	0.370303	0
	Rplp2	0.368153	0
	Lmna	0.368139	0
	Apoo	0.367863	0
	Crip1	0.367576	0
	Tpt1	0.367373	0
	Hspa5	0.367115	0
	Lilr4b	0.366242	0
	Ucp2	0.365364	0
	Angptl4	0.365278	0
	mt-Nd4l	0.363042	0
	Col8a1	0.362344	0
	Col18a1	0.362318	0
	Rbm3	0.361937	0
	Hsp90aa1	0.361692	0
	Sh3bgr	0.361454	0
	Akr1a1	0.359308	0
	Npm1	0.358488	0
	Eef1b2	0.357088	0
	Fscn1	0.356658	0
	Npc2	0.355291	0
	Fth1	0.354728	0
	Rpl35a	0.354133	0
	Erp29	0.354019	0
	Asb11	0.353317	0
	Mtfp1	0.353255	0
	Ran	0.352824	0
	Rpl30	0.351704	0
	Iqgap1	0.351263	0
	Kcnip2	0.34932	0
	Cd52	0.348685	0
	Rpl15	0.347252	0
	Nexn	0.347233	0
	Eef1g	0.345886	0
	Prss23	0.344596	0
	Chpt1	0.344419	0
	Idh3g	0.343717	0
	Ms4a7	0.343498	0
	Loxl3	0.343109	0
	Ndufs3	0.34271	0
	Rbp1	0.342	0
	Ank1	0.341963	0
	Sec61b	0.340699	0
	Pnpla2	0.340257	0
	Hsdl2	0.339859	0
	Popdc2	0.339284	0
	Pdk2	0.33904	0
	Ctsa	0.338938	0
	Sec61a1	0.338388	0
	Lrrc10	0.33731	0
	Ndufb3	0.337284	0
	Dld	0.336965	0
	Msr1	0.336256	0
	Loxl1	0.335165	0
	Bckdha	0.334932	0
	AA467197	0.334836	0
	Apobec2	0.334155	0
	Itga5	0.333425	0
	Mfn2	0.332864	0
	Cd93	0.3325	0
	C1qc	0.331667	0
	Ndufb7	0.331197	0
	Gnb1	0.331065	0
	App	0.330493	0
	Cd44	0.330384	0
	Tcirg1	0.32854	0
	Serp1	0.328338	0
	Cisd1	0.328171	0
	Hspb1	0.327789	0
	Aebp1	0.326643	0
	Bmp1	0.326471	0
	mt-Atp8	0.325836	0
	Ndufs4	0.324966	0
	Thbs1	0.324851	0
	Tspo	0.324823	0
	Ctsh	0.324337	0
	Lrp1	0.32299	0
	H2-Aa	0.322986	0
	Adprhl1	0.322668	0
	Emilin1	0.322233	0
	Hmgn1	0.321601	0
	Rpl22	0.320883	0
	Hnrnpa1	0.320472	0
	Txndc5	0.319987	0
	Slc4a3	0.319936	0
	Actn4	0.318572	0
	Dmpk	0.317458	0
	Tacc2	0.317247	0
	Itgb2	0.316477	0
	Nme1	0.316165	0
	Fkbp1a	0.314941	0
	Gusb	0.31368	0
	Ndufs8	0.313383	0
	Canx	0.313308	0
	Rpl9	0.312315	0
	Efhd2	0.312103	0
	Ndufa1	0.312102	0
	Gmpr	0.31195	0
	Saa3	0.311283	0
	Ms4a6d	0.311211	0
	Rps25	0.310835	0
	Wfdc17	0.310593	0
	Igfbp3	0.310377	0
	Cxcl5	0.309965	0
	Cpt2	0.309947	0
	Tgm2	0.308837	0
	Rpl10	0.308785	0
	Tpd52	0.308673	0
	Vmp1	0.308459	0
	Ncl	0.308343	0
	Col6a3	0.306917	0
	Arpc2	0.306663	0
	Ptbp1	0.305201	0
	Nap1l1	0.305124	0
	Apoe	0.305105	0
	Gm2a	0.303741	0
	Pdlim7	0.303725	0
	Ptms	0.303639	0
	Serpinb6a	0.303582	0
	Hnrnpab	0.303172	0
	Arrb2	0.303063	0
	Gas5	0.302669	0
	Ltbp2	0.302412	0
	Pcolce	0.302239	0
	Gdi2	0.301368	0
	Mif	0.300251	0
	Actr3	0.299617	0
	Alas1	0.299061	0
	Nrap	0.298084	0
	Loxl2	0.297447	0
	Rcn1	0.297403	0
	Ccr2	0.297189	0
	Emp3	0.297166	0
	Cox17	0.29621	0
	Hsp90ab1	0.29609	0
	Manf	0.295815	0
	Cfp	0.295384	0
	Sh3bgrl	0.295138	0
	Sdhc	0.295098	0
	Basp1	0.294792	0
	Ecm1	0.294558	0
	Mcrip2	0.294334	0
	Dab2	0.294311	0
	Ddost	0.293743	0
	Chil3	0.293568	0
	Doc2g	0.293343	0
	Perm1	0.293299	0
	H2-K1	0.292823	0
	Fam129b	0.292694	0
	Csf1r	0.292638	0
	Arhgdib	0.292296	0
	Dlst	0.291822	0
	H2-Eb1	0.291731	0
	Bcat2	0.290861	0
	Cald1	0.290047	0
	Coro6	0.289827	0
	Sgcg	0.289599	0
	H2-D1	0.288938	0
	Mrps36	0.288852	0
	Ftl1-ps1	0.288803	0
	Anp32b	0.288798	0
	Cd53	0.288744	0
	Ndufa7	0.287832	0
	Lsp1	0.287713	0
	Mki67	0.28764	0
	Atp6v0c	0.286791	0
	Aspn	0.286741	0
	Fmc1	0.286416	0
	Fuca2	0.286286	0
	Ccng1	0.286231	0
	Ywhah	0.285787	0
	Morf4l2	0.285281	0
	Ly6e	0.284843	0
	Csrp2	0.284356	0
	Slc16a1	0.283426	0
	Rps17	0.283418	0
	Alox5ap	0.283044	0
	Ivd	0.282484	0
	Cyth4	0.282446	0
	Fhl1	0.282238	0
	Kdelr2	0.281865	0
	Tln1	0.281353	0
	Olfml3	0.280733	0
	Mtpn	0.279894	0
	Itgav	0.279693	0
	Timp2	0.279408	0
	Crlf1	0.27937	0
	Hjv	0.279261	0
	Coro1c	0.278346	0
	Surf4	0.277593	0
	Rhoc	0.277377	0
	Id3	0.277366	0
	Hnrnpa3	0.277307	0
	AI506816	0.277186	0
	Dpysl3	0.277141	0
	Ssr1	0.277081	0
	Zfp36l2	0.277022	0
	Vat1	0.276907	0
	Fsd2	0.276337	0
	Ssr2	0.276317	0
	Srgn	0.276119	0
	Csrp1	0.275814	0
	Trim54	0.275814	0
	Lmo7	0.275259	0
	Lipa	0.275248	0
	Tmod1	0.273921	0
	Chchd2	0.273896	0
	Ndufa2	0.272873	0
	Gabarap	0.272841	0
	Pld4	0.272265	0
	Immt	0.272102	0
	Lrrc59	0.271393	0
	Txn1	0.27135	0
	Rpl27	0.269896	0
	Vdac1	0.269581	0
	Il4ra	0.269327	0
	Cyb5r3	0.269096	0
	Cilp	0.269056	0
	Rap1b	0.268705	0
	Ankrd23	0.268132	0
	Lmod2	0.268026	0
	Nmrk2	0.267488	0
	Fyco1	0.266816	0
	Tmed3	0.266688	0
	Cndp2	0.266505	0
	Cst3	0.266161	0
	Serf2	0.266043	0
	Zyx	0.264952	0
	Fkbp10	0.264746	0
	Nckap1l	0.264129	0
	Rhog	0.263714	0
	Yipf7	0.263387	0
	Lst1	0.263197	0
	Snx5	0.261626	0
	Mylk3	0.26142	0
	Birc5	0.261035	0
	Lamp1	0.260765	0
	Ppif	0.260261	0
	Fcgr3	0.25983	0
	Tfrc	0.25939	0
	Pakap	0.258795	0
	Efemp2	0.258633	0
	Id2	0.258502	0
	Rac1	0.257567	0
	Atp1b1	0.257472	0
	Pirb	0.256422	0
	Mt2	0.256299	0
	Ndufc2	0.255741	0
	Mfn1	0.255025	0
	Prg4	0.254968	0
	Ccn5	0.254824	0
	Ctla2a	0.254592	0
	Tspan4	0.253981	0
	Rpl36al	0.253919	0
	Ifitm2	0.252797	0
	Serpinb1a	0.25158	0
	Mcam	0.250991	0
	Ywhaz	0.250876	0
	Pea15a	0.250709	0
	Dap	0.250346	0
	Acot2	0.250316	0
	Mfap4	0.250074	0
	Mcee	0.24958	0
	Aldoa	0.249494	0
	Eno1	0.249323	0
	Set	0.249163	0
	Arl6ip1	0.248753	0
	Serpina3n	0.248516	0
	Trp53inp2	0.248229	0
	Calm2	0.248097	0
	Cavin3	0.247998	0
	Tm4sf1	0.247935	0
	Rpl7a	0.247616	0
	S100a9	0.24738	0
	Rpn1	0.247091	0
	Ppp1r18	0.247049	0
	Cxcl16	0.246924	0
	Atf3	0.246828	0
	Itm2c	0.246827	0
	Mafb	0.246816	0
	Ifi27l2a	0.246805	0
	Sdc3	0.246752	0
	Tagln	0.246396	0
	Edem1	0.24593	0
	Fhod3	0.244703	0
	Itgb5	0.244448	0
	Hnrnpu	0.244375	0
	2024-09-11	0.244085	0
	Slc8a1	0.243948	0
	Ywhab	0.243585	0
	Col6a2	0.243442	0
	C3	0.243064	0
	Plod3	0.242519	0
	Col14a1	0.24246	0
	Shisa5	0.242188	0
	Ap2s1	0.242159	0
	Pcna	0.242072	0
	Ssr4	0.241948	0
	Wdr1	0.241747	0
	Plekho1	0.241529	0
	Gm44386	0.241109	0
	Sorbs2	0.240183	0
	Selenof	0.239781	0
	Hmgb2	0.23945	0
	Soat1	0.239226	0
	Thy1	0.238728	0
	Ms4a6c	0.2386	0
	Plek	0.238502	0
	Vsir	0.238277	0
	Cd9	0.238103	0
	Atpif1	0.237872	0
	Ctnnb1	0.237671	0
	Tmem106a	0.237577	0
	Prdx1	0.237381	0
	Pdhx	0.237233	0
	Tubb2a	0.23668	0
	Plaat3	0.236435	0
	Scn5a	0.236355	0
	Sat1	0.236236	0
	Hnrnpf	0.236106	0
	Slc3a2	0.235523	0
	Vkorc1	0.235415	0
	Kcnk3	0.234551	0
	Adamts2	0.234217	0
	Trp53i11	0.233859	0
	Pmepa1	0.233701	0
	Ap2m1	0.233465	0
	Tecr	0.232698	0
	2024-09-09	0.23263	0
	Pi16	0.232158	0
	Serpinf1	0.232044	0
	Mfsd1	0.231218	0
	Ywhaq	0.230971	0
	Enpp1	0.230692	0
	Perp	0.23004	0
	Unc93b1	0.22996	0
	Cish	0.229394	0
	Mcm6	0.22884	0
	Ppp1r14c	0.228637	0
	Fcgr1	0.228504	0
	Kpnb1	0.228329	0
	Col6a1	0.227797	0
	Rab5c	0.227682	0
	Rhoa	0.227526	0
	Cmya5	0.22721	0
	Srsf3	0.226519	0
	Sdc1	0.225959	0
	Pxdn	0.225561	0
	Hspg2	0.22545	0
	Adamtsl2	0.225421	0
	Actr2	0.225208	0
	Colgalt1	0.225167	0
	Itgam	0.225029	0
	Plvap	0.224666	0
	Anxa3	0.224486	0
	Lgals3bp	0.224434	0
	Flnc	0.224424	0
	Cd84	0.224288	0
	Lat2	0.224144	0
	Grb14	0.223723	0
	Tecrl	0.223538	0
	2200002D01Rik	0.223526	0
	Ptn	0.223288	0
	Tnfrsf1a	0.2229	0
	C1qtnf6	0.22223	0
	Slc16a3	0.222203	0
	Ahnak	0.222137	0
	Ppp2r3a	0.222117	0
	Lasp1	0.22209	0
	Tkt	0.221982	0
	Atox1	0.22155	0
	Stt3a	0.221413	0
	Jph2	0.221302	0
	Cavin1	0.221254	0
	Rab8b	0.221102	0
	Adgre1	0.220889	0
	Rnh1	0.220637	0
	Trim63	0.220615	0
	C5ar1	0.220328	0
	Atp6v0e	0.22022	0
	Bdh1	0.22018	0
	Stmn1	0.219772	0
	Slc25a20	0.219715	0
	Sgca	0.219334	0
	Ptpn18	0.218996	0
	Pgd	0.218811	0
	Ghitm	0.218613	0
	Atp1b3	0.218395	0
	Rpl36	0.218169	0
	Nhp2	0.217971	0
	Tceal9	0.217499	0
	Flot1	0.216655	0
	Rpl24	0.216235	0
	Adhfe1	0.216212	0
	Tmed9	0.215994	0
	Ranbp1	0.21595	0
	Ccr5	0.21589	0
	Tgfb1	0.21532	0
	Frmd5	0.215282	0
	Mylk4	0.215206	0
	Gpc1	0.215155	0
	Acacb	0.214811	0
	Vasp	0.214688	0
	Cnn3	0.21459	0
	Ppic	0.214551	0
	Ptbp3	0.214401	0
	Uck2	0.214198	0
	Pla2g7	0.213504	0
	Tnfrsf12a	0.213102	0
	Ncf1	0.213025	0
	Col5a3	0.212879	0
	Scd2	0.212866	0
	Tmed2	0.212614	0
	Ablim1	0.212605	0
	Nebl	0.212552	0
	Gm11716	0.212355	0
	Neat1	0.211737	0
	Pitpna	0.211536	0
	Bin1	0.211259	0
	Ostf1	0.209801	0
	Eif3b	0.209764	0
	Myh1	0.209418	0
	Rac2	0.209107	0
	Prdx3	0.208674	0
	Snrpg	0.208594	0
	Cd248	0.208339	0
	Myof	0.208297	0
	Selenow	0.208204	0
	Axl	0.207827	0
	Gpr137b	0.207653	0
	Myo1f	0.207053	0
	Sec61g	0.206895	0
	Mest	0.206867	0
	Gnb2	0.206764	0
	Fitm2	0.20661	0
	Mlip	0.206479	0
	Strip2	0.20617	0
	Bola2	0.206067	0
	Abracl	0.205779	0
	B4galt5	0.205778	0
	Dbn1	0.205622	0
	Aldh6a1	0.205412	0
	Spi1	0.204998	0
	Acads	0.204754	0
	Plxnd1	0.204597	0
	Mmp12	0.204511	0
	Sdc4	0.204479	0
	Cpe	0.204457	0
	Prdx4	0.204296	0
	Serinc3	0.204215	0
	Mlec	0.204138	0
	Acad11	0.204095	0
	Ptpn6	0.203822	0
	Fam174b	0.203672	0
	Pdk4	0.203643	0
	M6pr	0.203635	0
	Timm8b	0.203436	0
	Lhfpl2	0.203152	0
	Apln	0.202915	0
	Capns1	0.202817	0
	Acyp2	0.202771	0
	Ccl21a	0.202763	0
	Eif6	0.202481	0
	Rrad	0.202269	0
	Man2b1	0.202123	0
	Pgf	0.201477	0
	Ilk	0.201415	0
	Ddb1	0.201371	0
	Arf4	0.201163	0
	Clec4d	0.201078	0
	Tle5	0.200457	0
	Gpam	0.200266	0
	Cluh	0.199571	0
	Hcls1	0.199556	0
	Usp13	0.199255	0
	Cd300c2	0.198859	0
	Mrpl52	0.197944	0
	S100a8	0.197798	0
	Cltc	0.197624	0
	Mov10l1	0.197599	0
	Taldo1	0.197565	0
	Fkbp3	0.197336	0
	Ccdc80	0.197323	0
	Man2a1	0.197286	0
	Cyp1b1	0.197175	0
	Cybb	0.197157	0
	Clec12a	0.197155	0
	Gask1b	0.197035	0
	Uap1l1	0.196725	0
	Capza1	0.196691	0
	Myl12b	0.196574	0
	H19	0.196559	0
	Hibadh	0.196432	0
	Esyt1	0.196111	0
	Slfn2	0.195864	0
	Myl9	0.195801	0
	Nt5dc2	0.195254	0
	Myl1	0.195221	0
	Ccnd1	0.195186	0
	Fgf1	0.195166	0
	Slc37a2	0.195165	0
	Cox14	0.195117	0
	Lrrc39	0.195002	0
	Asah1	0.194704	0
	Timp4	0.194689	0
	Snrpd1	0.19438	0
	Htra3	0.194223	0
	Ppp1r14b	0.19422	0
	Rcan2	0.193734	0
	Hhatl	0.193702	0
	Ly6c1	0.193281	0
	Prkar1a	0.192935	0
	Ehd2	0.192766	0
	Tnni3k	0.192471	0
	Igkc	0.192425	0
	Mlycd	0.192344	0
	Acox1	0.192336	0
	Pld3	0.192164	0
	Apbb1	0.192007	0
	Oaf	0.191901	0
	Lrrc2	0.191866	0
	Hbb-bs	0.191842	0
	Slc25a12	0.191826	0
	B4galnt1	0.191659	0
	Ube2c	0.191603	0
	Rcan1	0.191458	0
	Spcs3	0.191293	0
	Clip4	0.191141	0
	Hcfc1r1	0.190715	0
	Maged1	0.190703	0
	Limd2	0.190503	0
	Trim47	0.190434	0
	Itpripl2	0.190304	0
	Arpc3	0.190073	0
	Fem1a	0.189838	0
	Apobec1	0.189185	0
	Adam9	0.18845	0
	Ccna2	0.18838	0
	Myo9b	0.188352	0
	Top2a	0.188146	0
	Selenoh	0.187843	0
	Igha	0.18782	0
	Bax	0.187792	0
	Pcbp2	0.187749	0
	Nr4a1	0.187717	0
	Hmgb1	0.187595	0
	Hif1a	0.187278	0
	Mrc2	0.187238	0
	Mtch1	0.186873	0
	Ltbp4	0.186496	0
	Tmed10	0.186416	0
	Cdk4	0.186389	0
	Fbp2	0.186246	0
	Hspb8	0.18622	0
	Calm3	0.186212	0
	Nudt8	0.186202	0
	Zeb2	0.186058	0
	Adam12	0.185812	0
	Inpp5a	0.185594	0
	Adam10	0.185294	0
	Itm2b	0.185133	0
	Fcgr2b	0.184976	0
	Ccn1	0.184773	0
	Gpcpd1	0.18472	0
	S100a13	0.184257	0
	Tm9sf3	0.184152	0
	Glmp	0.183997	0
	Hnrnpk	0.183992	0
	Coq5	0.183937	0
	Snx3	0.183935	0
	Plekho2	0.18384	0
	Ssr3	0.183465	0
	Srsf2	0.18344	0
	Dnase2a	0.183419	0
	Ifi27	0.182818	0
	Creb3l1	0.182667	0
	Aplnr	0.18262	0
	Rps13	0.182468	0
	Srm	0.182294	0
	Qsox1	0.18226	0
	Abhd18	0.181859	0
	Aif1	0.181747	0
	Krtcap2	0.181696	0
	Ss18l2	0.181633	0
	Copz1	0.181626	0
	Tlr13	0.181564	0
	Ppp1ca	0.181186	0
	Crtap	0.181115	0
	Lmod3	0.181112	0
	BC005537	0.180978	0
	Rbm20	0.180787	0
	Ccdc141	0.180411	0
	Sbno2	0.180396	0
	Lpin1	0.180317	0
	Atp13a2	0.180038	0
	Cxcl3	0.179971	0
	Metrnl	0.179786	0
	Gpx4	0.179189	0
	Cxcr6	0.179012	0
	Ddx5	0.178855	0
	Phlda3	0.178853	0
	Sgpl1	0.178819	0
	Cdk1	0.178593	0
	Csk	0.178587	0
	Picalm	0.178569	0
	Gstm1	0.178439	0
	Rangap1	0.178384	0
	Junb	0.178343	0
	Tufm	0.178276	0
	Glipr2	0.178151	0
	Prxl2b	0.177989	0
	Tram1	0.177858	0
	Pclaf	0.177731	0
	Prcp	0.177695	0
	Col12a1	0.177494	0
	Serbp1	0.177424	0
	Gm47283	0.177396	0
	Ube2s	0.177042	0
	Tmem167	0.176989	0
	Cacna1c	0.17691	0
	3425401B19Rik	0.176858	0
	Marcksl1	0.176554	0
	2310002L09Rik	0.176546	0
	Ube2b	0.176498	0
	Bzw1	0.175956	0
	Copg1	0.175836	0
	Inpp5d	0.175791	0
	Usp28	0.175647	0
	Unc45b	0.175635	0
	Ostc	0.175471	0
	Slc25a34	0.17514	0
	Dok1	0.174864	0
	Pgk1	0.174755	0
	Fam20c	0.174715	0
	P2ry6	0.174638	0
	Me3	0.174458	0
	Vav1	0.173956	0
	Anxa6	0.173885	0
	Gja1	0.173724	0
	Mmp9	0.173626	0
	Tmem182	0.173564	0
	H2afj	0.173403	0
	Chchd3	0.173285	0
	Btf3	0.173056	0
	Rab3il1	0.172828	0
	Ap1s1	0.172587	0
	Sulf1	0.17213	0
	Emb	0.171825	0
	Tgfb3	0.171427	0
	Mrpl12	0.171294	0
	Txnrd1	0.171167	0
	Casq1	0.171139	0
	Btg1	0.171095	0
	Dclk1	0.170913	0
	Tns3	0.170806	0
	Por	0.170726	0
	Dnmt1	0.170643	0
	Ctnna1	0.170524	0
	Lbh	0.169686	0
	Kcng2	0.169394	0
	Slc39a7	0.169304	0
	Rras2	0.169266	0
	Tubb3	0.169101	0
	Cks2	0.168946	0
	Ptgr2	0.168721	0
	Kcnn4	0.168587	0
	Mcl1	0.168272	0
	Vldlr	0.168261	0
	Ptprc	0.168208	0
	Esd	0.168163	0
	Hnrnpa0	0.168087	0
	Sri	0.168066	0
	Selenop	0.167828	0
	Synpo2l	0.167499	0
	Hspa9	0.167245	0
	Rilpl1	0.166936	0
	Hnrnpm	0.166925	0
	Nek6	0.166876	0
	Sfpq	0.166808	0
	2410006H16Rik	0.166414	0
	Cmtm3	0.166391	0
	Txnip	0.166215	0
	Arhgap45	0.166194	0
	Corin	0.166192	0
	Prr13	0.16601	0
	Malat1	0.165993	0
	Gpsm1	0.165953	0
	Tmpo	0.165948	0
	Rnase4	0.165942	0
	Myl12a	0.165714	0
	Slc43a2	0.165461	0
	Adam15	0.165442	0
	Mydgf	0.165427	0
	Gda	0.165375	0
	Xirp1	0.165337	0
	Copa	0.164858	0
	Lum	0.164731	0
	Ank2	0.164647	0
	Gm31659	0.164604	0
	Selplg	0.164311	0
	Rbm24	0.164066	0
	H3f3a	0.163895	0
	Naa50	0.163891	0
	Maged2	0.163869	0
	Cxcl12	0.163866	0
	Eif1a	0.163772	0
	Nrros	0.163771	0
	Bag3	0.163519	0
	Lfng	0.163517	0
	Mrps23	0.163505	0
	Ppm1k	0.163492	0
	Mhrt	0.163392	0
	Rpl22l1	0.163241	0
	Itih4	0.163153	0
	Bst2	0.163058	0
	Csf3r	0.16254	0
	Rps27l	0.162413	0
	Meox1	0.162399	0
	Selenom	0.162318	0
	Mcm5	0.162152	0
	Dnajc15	0.161758	0
	Aspscr1	0.161647	0
	Rpl35	0.161618	0
	Spcs2	0.161563	0
	Pcbp1	0.161522	0
	Cxcl14	0.161484	0
	Myadm	0.161445	0
	Cap1	0.16144	0
	Scp2	0.161285	0
	Clic5	0.161068	0
	Gnai3	0.16103	0
	Tmbim1	0.160958	0
	Gba	0.16092	0
	Ecscr	0.160836	0
	Col16a1	0.160769	0
	P4ha1	0.160632	0
	Cdh5	0.160364	0
	Plxnb2	0.160136	0
	Eci2	0.160118	0
	Gpx7	0.160081	0
	Gapdh	0.159892	0
	Hp	0.159763	0
	Epb41l2	0.159444	0
	Elk3	0.159139	0
	Eln	0.159	0
	Dgkz	0.158956	0
	Dhrs3	0.158891	0
	Prnp	0.15867	0
	Ier3	0.158574	0
	Cat	0.158497	0
	Kctd10	0.158245	0
	Camta1	0.158101	0
	Mt1	0.158096	0
	Piezo1	0.157949	0
	Crct1	0.157651	0
	Gngt2	0.157632	0
	Mrps35	0.157592	0
	Mpi	0.157322	0
	Pkp2	0.157263	0
	Gsta4	0.157252	0
	Dbp	0.157118	0
	H13	0.157086	0
	Fkbp9	0.156937	0
	Apbb1ip	0.156879	0
	Gpsm3	0.156584	0
	Lpxn	0.156581	0
	Plec	0.15648	0
	Cct5	0.156394	0
	Shroom3	0.156241	0
	Rab7b	0.156131	0
	Igfbp4	0.156014	0
	Nras	0.155923	0
	Fgl2	0.155649	0
	Fam49b	0.15564	0
	Arrb1	0.155639	0
	Cfl2	0.155602	0
	Clasp1	0.155468	0
	Glipr1	0.155344	0
	Cerk	0.155259	0
	Ncf2	0.155048	0
	Igfbp5	0.154894	0
	Serpinb2	0.154891	0
	Tmtc1	0.154786	0
	Abca1	0.154783	0
	Ifngr1	0.154437	0
	Uqcc1	0.154414	0
	Lmnb1	0.15438	0
	Cdh2	0.154303	0
	Taf10	0.154209	0
	Usp2	0.154034	0
	Ewsr1	0.153934	0
	Ly86	0.153823	0
	Cox20	0.153808	0
	Clpx	0.153796	0
	Tcp11l2	0.153672	0
	Rai14	0.153623	0
	Tyms	0.153549	0
	Hnrnpl	0.1534	0
	Gm5532	0.15328	0
	Anxa4	0.152994	0
	Xbp1	0.152972	0
	Impdh2	0.152757	0
	Ptx3	0.152756	0
	Jup	0.152682	0
	Ssrp1	0.15259	0
	Cd81	0.15252	0
	Myo1c	0.152447	0
	Slc38a10	0.152234	0
	Tacc3	0.152233	0
	Lama4	0.151954	0
	Enah	0.151949	0
	Slc25a13	0.151677	0
	Tmem45a	0.151197	0
	Map1b	0.151094	0
	Tmem119	0.151007	0
	Slpi	0.150984	0
	Tgfbr1	0.150792	0
	Mmp14	0.150784	0
	Atp6v0b	0.150698	0
	Nid1	0.150678	0
	Cyfip1	0.150596	0
	Maf	0.150593	0
	Thbs2	0.150568	0
	Ugdh	0.150527	0
	Rrm1	0.150459	0
	Elovl1	0.150391	0
	Bcl2a1b	0.150373	0
	Vegfa	0.150281	0
	Glul	0.150191	0
	Gfm1	0.150183	0
	Efnb3	0.150114	0
	Heg1	0.150062	0
	Dcn	0.149953	0
	Atp6ap2	0.14977	0
	Nrtn	0.149685	0
	Rap2b	0.14959	0
	Ptges3	0.149272	0
	Scpep1	0.149204	0
	Fkbp11	0.149046	0
	Klhl31	0.148916	0
	Serpine2	0.148837	0
	Cks1b	0.148645	0
	Srsf7	0.148479	0
	Pecam1	0.148451	0
	Lman2	0.148427	0
	Csf2ra	0.148355	0
	Ehd4	0.148278	0
	Lamb1	0.148151	0
	Sfrp1	0.148031	0
	Sema7a	0.147958	0
	Ralb	0.147723	0
	Prkcsh	0.147721	0
	Egfl7	0.14764	0
	Sipa1	0.14763	0
	Comp	0.147629	0
	Aldh1a2	0.147228	0
	Nptn	0.147192	0
	Rab1a	0.14715	0
	Pnkd	0.146988	0
	Dad1	0.146938	0
	Pfkp	0.146929	0
	Dpt	0.146877	0
	Vwa8	0.146859	0
	Ly6a	0.146456	0
	Rbp7	0.14631	0
	Adk	0.146231	0
	Morf4l1	0.146181	0
	Ddx3x	0.146173	0
	Klhl24	0.146163	0
	Mprip	0.146016	0
	Atp1a1	0.145873	0
	Sh3pxd2b	0.145534	0
	Mmp23	0.145472	0
	Fstl3	0.145468	0
	Fbl	0.145365	0
	Nucks1	0.145052	0
	Rpl29	0.145051	0
	Abhd12	0.14488	0
	F2r	0.144822	0
	2024-09-07	0.144628	0
	Rbm39	0.144477	0
	Sec11c	0.144278	0
	Hjurp	0.144273	0
	Ccr1	0.144264	0
	Sqstm1	0.144238	0
	Atxn10	0.144094	0
	Capn2	0.143963	0
	Plac8	0.143962	0
	Mmp3	0.143884	0
	Atp6v1a	0.143857	0
	Itga7	0.143587	0
	Kdelr3	0.143235	0
	Mrps21	0.143221	0
	Tmbim6	0.143134	0
	Olfml2b	0.142983	0
	Cyp4f18	0.142894	0
	Cd48	0.14285	0
	Tgfbr2	0.142836	0
	Eif4h	0.142723	0
	Ganab	0.142708	0
	Gm49980	0.142653	0
	Adgra2	0.142586	0
	Fermt3	0.142498	0
	Sod3	0.142117	0
	Slc15a3	0.14207	0
	Tgfb2	0.142029	0
	Vdac2	0.142024	0
	Hba-a2	0.141712	0
	Eef1d	0.141685	0
	Rnpep	0.141681	0
	Skap2	0.141565	0
	Rxrg	0.141522	0
	Tra2b	0.141396	0
	Mrpl51	0.141235	0
	Ace	0.141075	0
	Mob1a	0.14099	0
	Gng10	0.140889	0
	Rgs10	0.140863	0
	Slc11a1	0.140855	0
	Rcc2	0.140695	0
	F7	0.140619	0
	Il1r1	0.140489	0
	Cd300lf	0.140461	0
	Ankrd13a	0.140391	0
	Pacsin3	0.140389	0
	Camk1	0.14037	0
	Trim28	0.140237	0
	Ube2v1	0.140093	0
	Pgm1	0.139765	0
	Tax1bp3	0.139738	0
	Srpx2	0.139592	0
	Agl	0.139565	0
	Mapre1	0.139406	0
	Fdx1	0.139294	0
	Smpd1	0.13925	0
	Ccn4	0.139173	0
	Ms4a6b	0.139015	0
	Pck2	0.138986	0
	Myo5a	0.138785	0
	Meg3	0.138779	0
	Nrep	0.138652	0
	4631405J19Rik	0.138537	0
	Prdx2	0.138443	0
	Mxra8	0.138386	0
	Klf6	0.138364	0
	Necap2	0.138329	0
	Lamb2	0.138305	0
	Acp5	0.138189	0
	Cav3	0.138038	0
	Sar1a	0.138025	0
	Otulinl	0.138019	0
	Ppp1r9b	0.1378	0
	Arhgef2	0.137739	0
	Tomm6	0.137702	0
	Lyn	0.137675	0
	Selenon	0.137647	0
	Cebpa	0.137598	0
	Parm1	0.137407	0
	Brk1	0.137348	0
	Pcp4l1	0.137329	0
	Tnxb	0.13725	0
	Dtx4	0.137153	0
	Ggnbp1	0.137137	0
	Lamp2	0.137106	0
	Lrrc14b	0.137038	0
	Cdc20	0.13689	0
	Ddit4	0.13672	0
	Mcm7	0.13669	0
	Snrpe	0.136657	0
	Atad2	0.13663	0
	Arl4c	0.13645	0
	Cxcr4	0.136408	0
	Dnajc10	0.136356	0
	Hnrnpa2b1	0.13633	0
	P3h1	0.136239	0
	Asb10	0.136044	0
	Twf1	0.135926	0
	Slc39a13	0.135781	0
	Ptafr	0.135686	0
	Fndc1	0.135652	0
	Glud1	0.13558	0
	Cavin4	0.13529	0
	Eif4b	0.135145	0
	Abra	0.135139	0
	Inf2	0.135129	0
	Hnrnph1	0.135075	0
	Endog	0.134978	0
	Slc6a6	0.134961	0
	Nqo1	0.134938	0
	Dbnl	0.13483	0
	Mvp	0.13481	0
	Medag	0.134703	0
	Cebpb	0.134593	0
	Mgat2	0.13455	0
	Tbxas1	0.1345	0
	Plin4	0.134444	0
	Entpd5	0.134299	0
	Sdf2l1	0.13424	0
	Aqp1	0.134139	0
	Cct8	0.134136	0
	Tcf25	0.134121	0
	Sdf4	0.134105	0
	Sspn	0.134039	0
	Tmem123	0.133912	0
	Amdhd2	0.133851	0
	Parva	0.133768	0
	Capzb	0.133717	0
	Ubc	0.13323	0
	Otud1	0.133096	0
	Unc5b	0.132836	0
	Akap1	0.132787	0
	Gstk1	0.132367	0
	Gns	0.132305	0
	Mfge8	0.131821	0
	Rasl11b	0.131804	0
	Rhobtb1	0.131751	0
	Pstpip1	0.131708	0
	Lamc1	0.131672	0
	Rexo2	0.131663	0
	Ppp4c	0.131502	0
	Wsb1	0.131416	0
	H2afy	0.131299	0
	Mpp1	0.131002	0
	Nans	0.130999	0
	Mrpl30	0.130864	0
	Epn3	0.130804	0
	Ncf4	0.130784	0
	Creld2	0.130753	0
	Uhrf1	0.130717	0
	Nrp2	0.130633	0
	Lgals9	0.13062	0
	Prkcd	0.130539	0
	Arf1	0.130516	0
	Kctd17	0.130437	0
	Tspan3	0.130207	0
	Pdgfrb	0.130158	0
	Eif3f	0.130132	0
	Chpf	0.130089	0
	Tlr2	0.130067	0
	Fuca1	0.129961	0
	Mapk3	0.129882	0
	Hint2	0.12983	0
	Rsrp1	0.129818	0
	Fkbp2	0.129747	0
	Snai1	0.1297	0
	Tgfb1i1	0.129472	0
	Pdgfra	0.129423	0
	Tceal8	0.129414	0
	Cdca8	0.129306	0
	Sfrp2	0.12924	0
	Tmem176b	0.129214	0
	Rnf207	0.129156	0
	P3h3	0.129016	0
	AI662270	0.128924	0
	Hist1h4h	0.128815	0
	Clec2d	0.128668	0
	Plp2	0.128638	0
	Rab32	0.128409	0
	Lynx1	0.128282	0
	Il6st	0.128129	0
	Mdfic	0.128125	0
	Mrpl33	0.128111	0
	Carhsp1	0.128088	0
	Tmem50a	0.128021	0
	Rrm2	0.127986	0
	Cav1	0.127759	0
	Anpep	0.127697	0
	Smc4	0.127634	0
	Cct2	0.127616	0
	Grk2	0.127479	0
	Mfsd12	0.127438	0
	Runx1	0.127393	0
	Snrpn	0.127285	0
	Hist1h1c	0.127276	0
	Dok3	0.12725	0
	Ppp1cc	0.126956	0
	Fam189a2	0.126955	0
	Samhd1	0.12695	0
	Tbrg1	0.1269	0
	Ckb	0.126788	0
	Ntn1	0.126702	0
	Abi1	0.126665	0
	Nono	0.126653	0
	Pam	0.126583	0
	Trf	0.126495	0
	Igsf8	0.126478	0
	Cx3cr1	0.126327	0
	Mrc1	0.126195	0
	Eif4e2	0.126106	0
	Slc2a1	0.125985	0
	Clec4a1	0.125962	0
	Acly	0.12594	0
	Irf5	0.125903	0
	Eif3d	0.125827	0
	Ywhae	0.125798	0
	Clca3a1	0.125779	0
	Ogn	0.125685	0
	Pxn	0.125648	0
	Wnk2	0.125583	0
	Fes	0.125447	0
	Tk1	0.125368	0
	Brip1os	0.1252	0
	Sdr39u1	0.125194	0
	Ap3s1	0.12505	0
	Clec4a2	0.124909	0
	Ccnb1	0.124783	0
	Tubb4b	0.124772	0
	Bves	0.12468	0
	Rab7	0.124508	0
	Higd2a	0.124413	0
	Kdelr1	0.124406	0
	Dnaja3	0.124386	0
	Evi2a	0.124261	0
	Gng12	0.124199	0
	Snrpb	0.12418	0
	Ptpn1	0.124066	0
	Hnrnpul2	0.124055	0
	Ets1	0.124049	0
	Ergic1	0.124017	0
	Abcc9	0.12393	0
	Pik3r5	0.123876	0
	Depp1	0.123848	0
	Cd151	0.123745	0
	Ptcd3	0.123563	0
	Cdc42se1	0.123431	0
	Tango2	0.123404	0
	Ppt1	0.123397	0
	Selenbp1	0.12335	0
	AU020206	0.123332	0
	Ppbp	0.123081	0
	Lars2	0.123075	0
	Eif3l	0.12294	0
	Synpo	0.122777	0
	Cpxm1	0.122738	0
	Abca8a	0.122625	0
	Csf2rb	0.122525	0
	Wipf1	0.122378	0
	Snx1	0.122298	0
	Srsf1	0.122275	0
	AB124611	0.122238	0
	F13a1	0.122135	0
	Fam111a	0.122091	0
	Il2rg	0.122069	0
	Nasp	0.121834	0
	Chchd7	0.12172	0
	Pdia4	0.121615	0
	Serping1	0.121612	0
	Ripk3	0.121551	0
	Snrpf	0.121533	0
	Atp6v0d1	0.121234	0
	Ube2i	0.121065	0
	Dnajb4	0.120967	0
	Bicc1	0.12095	0
	Furin	0.120898	0
	Gcnt1	0.120667	0
	H2afx	0.120626	0
	Tubb2b	0.12061	0
	Tardbp	0.120597	0
	Racgap1	0.12044	0
	Akr1b8	0.120359	0
	Emilin2	0.120317	0
	Ddx17	0.120279	0
	Bak1	0.120273	0
	Herpud1	0.120272	0
	Cttn	0.120239	0
	Tmem176a	0.120173	0
	Bnip3	0.120101	0
	Lrrc25	0.120086	0
	1110038B12Rik	0.120073	0
	Sparcl1	0.120054	0
	Igsf6	0.120005	0
	Flnb	0.119998	0
	Odc1	0.119811	0
	Tpp1	0.119799	0
	Fabp4	0.119777	0
	Pira2	0.119717	0
	Fbxo40	0.11953	0
	Trak1	0.119527	0
	Atp6ap1	0.119517	0
	Dnaja1	0.11945	0
	Nop56	0.119202	0
	Cbfb	0.119079	0
	Cand2	0.118898	0
	Pdxk	0.118781	0
	Socs3	0.118634	0
	Rgs5	0.11863	0
	Cd14	0.118591	0
	Gm8797	0.118493	0
	Gadd45g	0.118493	0
	Hibch	0.118276	0
	Prdx5	0.118094	0
	Mrpl34	0.118045	0
	Ufm1	0.117999	0
	Cd37	0.117997	0
	Ppp1r3c	0.11799	0
	Dpp7	0.117988	0
	Hnrnpd	0.117984	0
	Pkd1	0.11772	0
	Fcrls	0.117656	0
	Mtus1	0.117612	0
	Arhgef1	0.117592	0
	Cidea	0.11749	0
	Grsf1	0.117418	0
	Syncrip	0.117397	0
	Rasa4	0.117367	0
	Ubald2	0.117351	0
	Prc1	0.117325	0
	Marco	0.117276	0
	Micos13	0.117272	0
	Eif5	0.11726	0
	Cct6a	0.117259	0
	Dnajb11	0.117089	0
	Lig1	0.117081	0
	S100a16	0.11707	0
	Sf3b3	0.117056	0
	Cd300a	0.116996	0
	Rtn2	0.116971	0
	Prnd	0.116969	0
	Pla2g15	0.116842	0
	Ncln	0.116729	0
	Ece1	0.116715	0
	Slc7a7	0.116666	0
	Hdgf	0.116481	0
	Nisch	0.116379	0
	Trir	0.116326	0
	Phldb2	0.116321	0
	Pik3ap1	0.116283	0
	Nudt7	0.116144	0
	Dnaja4	0.116133	0
	Vcam1	0.116096	0
	Ext1	0.116046	0
	Txndc17	0.116043	0
	Myo1e	0.116007	0
	Srsf9	0.115986	0
	Cct4	0.115952	0
	Prex1	0.115948	0
	Gnpat	0.115742	0
	Esam	0.115696	0
	Ap2a2	0.115695	0
	Os9	0.11568	0
	Dync1h1	0.115532	0
	Ddx39b	0.115531	0
	Arf3	0.115397	0
	Dock2	0.115327	0
	Nsa2	0.115224	0
	Nfam1	0.115133	0
	Sf1	0.115025	0
	5031439G07Rik	0.114696	0
	Hba-a1	0.114622	0
	S1pr2	0.114544	0
	Tcea3	0.114507	0
	Lrrc32	0.114333	0
	F11r	0.114274	0
	Raly	0.11425	0
	Sla	0.114041	0
	Myadml2	0.114001	0
	Irf8	0.113905	0
	Tfdp1	0.113874	0
	Map4k4	0.113858	0
	Fbln1	0.113799	0
	Neurl3	0.113711	0
	Tmem189	0.113691	0
	Gpt	0.113626	0
	Snhg5	0.113539	0
	Gorasp2	0.113211	0
	Atp5g2	0.113128	0
	Npdc1	0.113121	0
	Cacna1g	0.112964	0
	Rgs19	0.112891	0
	Myot	0.11288	0
	Slc7a8	0.112714	0
	Khsrp	0.112578	0
	Pdcd6ip	0.112572	0
	Lman1	0.112567	0
	Btg2	0.11253	0
	Ptpra	0.112381	0
	Vasn	0.112372	0
	Slc20a1	0.112229	0
	Bex3	0.1121	0
	Slc25a5	0.112085	0
	Nt5c	0.112041	0
	Cnpy2	0.111653	0
	Antxr2	0.111583	0
	Il6	0.111562	0
	Il17ra	0.111468	0
	Ppfibp1	0.111444	0
	Diaph1	0.111439	0
	Nfic	0.111413	0
	Jak1	0.111364	0
	Evl	0.111314	0
	Pdlim2	0.11131	0
	Mogs	0.111252	0
	Dpysl2	0.111231	0
	G3bp1	0.111168	0
	Vdac3	0.111148	0
	Pi15	0.111138	0
	Rbms1	0.11099	0
	Ldlrap1	0.110928	0
	Cd276	0.110892	0
	Sf3b5	0.110879	0
	Igf1	0.110809	0
	Hk3	0.110808	0
	Azin1	0.110802	0
	Plekha6	0.110748	0
	Fastk	0.110728	0
	Pycard	0.110506	0
	Ndrg1	0.110444	0
	Pls3	0.110364	0
	P4ha3	0.110295	0
	Ttyh3	0.110232	0
	Tpx2	0.110226	0
	Kcnq1	0.110197	0
	Fuom	0.110113	0
	Renbp	0.110004	0
	Slc9a3r1	0.109948	0
	Snrnp70	0.10991	0
	2310061I04Rik	0.109443	0
	Mcfd2	0.109255	0
	Ldha	0.10922	0
	Cd24a	0.109211	0
	Clec4n	0.109209	0
	Degs1	0.109192	0
	Mypn	0.109172	0
	Comt	0.109054	0
	Sec11a	0.108961	0
	Vamp3	0.108881	0
	Gatad2a	0.108875	0
	Cct3	0.10872	0
	Ddx39	0.108565	0
	Nedd4	0.10856	0
	Pdpn	0.108545	0
	Ski	0.108531	0
	Pa2g4	0.108354	0
	Bok	0.108344	0
	Bcat1	0.108162	0
	Fyb	0.107932	0
	Pnp	0.107858	0
	Hpcal1	0.107782	0
	Ehmt2	0.10776	0
	Fmnl3	0.107713	0
	Paqr9	0.107595	0
	Ccl4	0.107575	0
	Pkia	0.10723	0
	Sfxn1	0.107213	0
	Pold4	0.107156	0
	Praf2	0.107052	0
	Snx2	0.107047	0
	Fam167b	0.107007	0
	Cmpk1	0.106902	0
	Caprin1	0.106887	0
	Mbnl1	0.106886	0
	Ppa2	0.106749	0
	Cap2	0.106668	0
	Cdc37	0.106658	0
	Stx7	0.10663	0
	Xpo1	0.106603	0
	Ces1d	0.106584	0
	Zfas1	0.10658	0
	Ltbp3	0.106497	0
	Sptlc2	0.106478	0
	Tns1	0.106476	0
	Ada	0.106435	0
	Gstm7	0.106387	0
	Pak2	0.106377	0
	Dag1	0.10625	0
	Casp8	0.106241	0
	Incenp	0.106227	0
	Agpat3	0.106162	0
	Tsc22d1	0.106038	0
	Fnip2	0.10603	0
	Uggt1	0.105889	0
	Mmp19	0.105839	0
	Dele1	0.10565	0
	Uba1	0.105618	0
	Cfh	0.105573	0
	Selenok	0.105526	0
	Ubb	0.105484	0
	Gmfg	0.105448	0
	Plod1	0.105433	0
	Rfc2	0.105404	0
	Ubl5	0.105351	0
	Pomp	0.105342	0
	D1Ertd622e	0.105334	0
	Atl3	0.105203	0
	Fam91a1	0.1052	0
	Mcm2	0.105131	0
	Yipf5	0.105103	0
	Scarb2	0.105071	0
	Pcdh1	0.105018	0
	Arf6	0.104987	0
	Snd1	0.104962	0
	Cd300lg	0.104961	0
	Higd1a	0.104822	0
	Nus1	0.104722	0
	Fam3c	0.104695	0
	Atf4	0.104687	0
	Hip1	0.104679	0
	Dazap1	0.104592	0
	Cct7	0.104418	0
	Gars	0.104362	0
	Gmfb	0.104332	0
	Ube2d3	0.104322	0
	Hsd17b12	0.104281	0
	Il1rn	0.104274	0
	Pimreg	0.104262	0
	Cdca3	0.104224	0
	Grpel1	0.10422	0
	Spg21	0.104069	0
	Clptm1l	0.104061	0
	Pmpcb	0.104043	0
	Sel1l	0.103997	0
	Pid1	0.103753	0
	Tbcb	0.103666	0
	Tmem59	0.10356	0
	Zfp36l1	0.103509	0
	Nop58	0.103381	0
	Rpl10-ps3	0.103367	0
	Hist1h2bc	0.103347	0
	Puf60	0.103346	0
	Dek	0.10327	0
	Cd34	0.10322	0
	Arl8a	0.103206	0
	Ergic3	0.103196	0
	Mcm3	0.10311	0
	Fam120a	0.102994	0
	Sox18	0.102798	0
	Bcr	0.102779	0
	Eng	0.102716	0
	Cops9	0.10264	0
	Fen1	0.102568	0
	Cttnbp2nl	0.102553	0
	Pip4k2a	0.102455	0
	Arl11	0.102437	0
	Esrra	0.102356	0
	Cox6a1	0.102353	0
	Slc41a3	0.10226	0
	Sec13	0.102197	0
	Llph	0.102184	0
	Fcgr4	0.102042	0
	Timm10	0.101959	0
	Eif3a	0.101941	0
	Ankrd9	0.101874	0
	Rgcc	0.101805	0
	Cystm1	0.101782	0
	Rbpms	0.101758	0
	Klhl6	0.101731	0
	Slc38a2	0.101702	0
	Tmem165	0.101633	0
	Mmp2	0.101601	0
	Sumo2	0.101593	0
	Snx12	0.101581	0
	AC149090.1	0.101521	0
	Rassf2	0.101495	0
	Galnt1	0.101464	0
	Psma3	0.101443	0
	Lrrc17	0.101344	0
	Cntn2	0.101317	0
	Ugp2	0.101298	0
	Gm42031	0.101211	0
	Prelp	0.101147	0
	Coq7	0.101147	0
	Cmtm7	0.101143	0
	Pmp22	0.101086	0
	Nid2	0.10101	0
	Derl2	0.101003	0
	Cers2	0.100992	0
	Abr	0.100956	0
	Arl1	0.100864	0
	Alyref	0.100854	0
	Gpr153	0.100705	0
	Aldh3b1	0.100645	0
	Srsf6	0.10057	0
	Rad23b	0.100567	0
	Bcam	0.100536	0
	Cyth3	0.100458	0
	Dpep1	0.100437	0
	Trim25	0.100398	0
	Tmem208	0.100327	0
	Fus	0.100325	0
	Msrb1	0.100309	0
	Aldh2	0.100302	0
	Cox8a	0.100301	0
	Tspan9	0.1003	0
	Tmem104	0.100287	0
	Rras	0.100197	0
	Fam43a	0.10015	0
	Igsf1	0.100065	0
	Sirpb1c	0.0999965	0
	Eno1b	0.0999645	0
	Map1lc3b	0.0999167	0
	Nudt5	0.0996793	0
	Tcp1	0.0996627	0
	Knstrn	0.0996171	0
	G0s2	0.0996097	0
	Ssbp4	0.0995862	0
	Leprot	0.0995395	0
	Vcp	0.0995367	0
	Pon2	0.0995089	0
	Tapbp	0.099506	0
	Nucb2	0.0994816	0
	Itgax	0.0993418	0
	Vwf	0.0993341	0
	Wasf2	0.099311	0
	Tmem43	0.0992321	0
	Msrb2	0.0991529	0
	Sec24d	0.0991197	0
	Rnf4	0.0990192	0
	Lmf2	0.098993	0
	Sf3b6	0.098992	0
	Derl1	0.0988886	0
	Pros1	0.0988459	0
	Eif3c	0.0988078	0
	Alg5	0.0987995	0
	Slc35b1	0.0987171	0
	Pptc7	0.0987106	0
	Rasa3	0.0986865	0
	1700017B05Rik	0.0986848	0
	Plbd2	0.0986775	0
	Fibin	0.0986239	0
	Akr1b3	0.0985918	0
	Rab11a	0.0985472	0
	Ube2l3	0.0984659	0
	Lair1	0.0984387	0
	Nadk	0.0984161	0
	Rbpj	0.0983725	0
	Hbegf	0.0983125	0
	Hdac7	0.0982491	0
	Rrp7a	0.0981981	0
	Mesd	0.0981163	0
	Kcnh2	0.0980792	0
	Gyg	0.0979818	0
	Rtn3	0.0979682	0
	Cnih1	0.0979608	0
	Hnrnpc	0.0979406	0
	Mtus2	0.097922	0
	Pgs1	0.0979135	0
	Alpk2	0.0978462	0
	Afg1l	0.0978302	0
	Wsb2	0.0978189	0
	Ube2z	0.0976824	0
	Ptp4a2	0.0976731	0
	Ptgis	0.0974317	0
	Ndfip1	0.0973991	0
	Cdv3	0.0972801	0
	Lrg1	0.097277	0
	Dnajc3	0.097194	0
	Dcaf11	0.097079	0
	Fkbp4	0.097071	0
	Nxpe5	0.0970533	0
	Timm23	0.0970255	0
	Hint1	0.096989	0
	Cited4	0.0968744	0
	Asph	0.0968719	0
	Kctd11	0.0968081	0
	Sf3b1	0.096799	0
	Cdk9	0.0967969	0
	Cd109	0.0967948	0
	Adam19	0.0967687	0
	Col11a1	0.0966389	0
	Filip1l	0.0965414	0
	St6galnac4	0.0964815	0
	Egln3	0.0964767	0
	Pik3cd	0.0964211	0
	Hdlbp	0.0964012	0
	Iigp1	0.0963793	0
[truncated: 7,991 more rows]

## Sheet: Fig. 1ο
Fig. 1ο
underlying data - Spatial autocorrelation
coefficients computed and analyzed		Simulated						Observed
using Fisher's exact test		WT D3 MI #1	WT D3 MI #2	WT D3 MI #3	WT D3 MI F #1	WT D3 MI F #2	WT D3 MI #1	WT D3 MI #2	WT D3 MI #3	WT D3 MI F #1	WT D3 MI F #2	WT D3 IR M #1
comparing Permutated/Simulated	1-3	31.11	11.33	23.33	20.89	15.78	41.67	25	66.67	23.53	36.84	7.14
overlap of ISG clusters with the BZ	4-6	39.11	24.89	33.78	35.11	22.22	33.33	80	50	50	50	100
and the Observed actual frequency	7-9	46.22	33.11	37.78	42.44	28		100	100	100	66.67	66.67
of cluster overlaps at the BZ	10-12	53.78	37.33	44.22	48.67	31.78		100	100		50	100
	>12	59	43.67	48.33	55.67	32.67	100		100	100	100	100

## Sheet: Fig. 1q
Fig. 1q
underlying data - mouse time course % Ifit1+ spots	Sham	D1	D3	D7	D28
over total spots per sample	0.564972	3.87747	6.08618	3.53847	3.80228
	0.37092		2.29885	4.985
			7.8753	6.5689
			7.64105
			5.12104
