# Supplementary material for: Spatially clustered type I interferon responses at injury borderzones
Source: Nature. 2024 Aug 28;633(8028):174–81. doi: 10.1038/s41586-024-07806-1 (PMC11374671; doi:10.1038/s41586-024-07806-1)
Supplement: Supplementary file 8 — Source Data Fig. 2 [file 41586_2024_7806_MOESM8_ESM.xlsx]

## Sheet: Fig. 2h
Fig. 2h
underlying data - MX1+ spots/total	Control	MI
	0.607619	4.78335
	1.80576	3.40184
	7.69755	7.94908
	1.25965	3.05549
	0.187003	3.3514
	0.651466	4.47368
		7.06704
		4.71154

## Sheet: Fig. 2j
Fig. 2j
underlying data - IFIT1+ spots/total	Control	MI
	1.72938	2.1021
	6.53978	10.4536
	3.23569	14.5969
	0.650142	11.2591
	1.7064	2.51355
	3.49423	6.34503
		6.08939
		4.71154

## Sheet: Fig. 2l
Fig. 2l
underlying data - ISG+ spots after neighbors	Control	MI
clustering above ISG score threshold	0.7128	0.7128
	0.9504	0.7128
	0.9504	0.9504
	0.9504	0.7128
	0.9504	0.7128
	0.7128	0.7128
	1.19	0.9504
	0.9504	0.7128
	0.9504	0.7128
		0.7128
	1.6632	1.19
	0.7128	0.9504
	0.7128	0.7128
	0.7128	0.7128
	0.9504	0.7128
	0.9504	0.7128
	0.7128
	0.7128	0.7128
	0.9504	1.423
	0.7128	2.8512
	0.7128	2.1384
	0.7128	1.6632
	0.7128	1.6632
		0.9504
	0.9504	1.423
	0.7128	1.19
	0.9504	2.8512
	2.6136	4.2768
	0.9504	1.19
		0.7128
	0.9504	1.19
	0.7128	1.19
	1.9008	0.9504
	2.6136	0.7128
	0.9504	1.19
	0.9504	0.9504
	1.6632	0.7128
	0.7128	0.9504
	2.376	1.423
	1.423	0.9504
		0.7128
	1.908	0.7128
	0.9504	0.9504
	0.7128
	1.19	1.19
	0.7128	4.752
	0.7128	1.423
		1.6632
	0.7128	0.9504
	0.7128	0.7128
	0.7128	0.9504
	0.7128	2.376
	1.19	0.7128
	0.7128	2.376
	0.7128	0.7128
		0.9504
		2.376
		4.752
		0.7128
		0.7128
		2.376
		1.423
		0.7128
		0.7128
		0.7128
		1.423
		0.9504
		1.19
		2.376
		0.7128
		0.7128
		0.9504
		2.3184
		0.7128
		0.9504
		0.7128
		0.7128
		1.19
		6.6528
		2.6136
		0.7128
		0.7128
		0.7128
		0.7128
		0.7128
		1.19
		1.19
		2.8512
		0.7128
		1.19
		0.7128
		0.7128
		2.376
		1.6632
		0.7128
		3.0888
		0.9504
		0.9504
		1.6632
		0.9504
		0.7128
		4.752
		1.19
		0.7128
		1.9008
		0.7128
		0.9504
		1.19
		0.7128
		2.6136
		1.19
		1.6632
		2.1384
		0.9504
		0.9504
		1.6632
		0.9504
		3.8016
		0.9504
		0.7128
		0.7128
		0.9504
		0.7128
		0.7128
		2.376
		0.7128
		3.3264
		0.7128
		0.7128
		1.19
		3.0888
		5.2272
		4.2768
		3.3264
		0.9504
		2.6136
		0.7128
		0.7128
		2.1384
		1.19
		6.6528
		1.423
		0.7128
		2.376
		2.8512
		0.7128
		0.7128
		0.9504
		0.7128
		0.7128
		1.423
		6.1776
		2.6136
		1.6632
		0.7128
		0.7128
		0.9504
		2.376
		0.7128
		0.9504
		1.6632
		1.19
		2.376
		1.19
		0.7128
		1.9008
		1.6632
		1.9008
		1.19
		0.9504
		1.423
		4.0392
		0.7128
		0.9504
		2.6136
		0.7128
		0.7128

## Sheet: Fig. 2m
Fig. 2m	V17		I	pval_norm_fdr_bh		V14		I	pval_norm_fdr_bh
underlying data - Moran's I Test statistics	acute MI	TTN	0.384722	0		acute MI	MYH6	0.77021	0
Human acute MI		IGKC	0.373864	0			MYL2	0.758006	0
		NPPB	0.349101	0			DES	0.748812	0
		IGHG1	0.317458	0			NPPB	0.742194	0
		IGLC2	0.311233	0			TNNT2	0.73074	0
		IGHG3	0.308103	0			ACTC1	0.726236	0
		IGLC1	0.307568	0			ACTA1	0.723505	0
		ANKRD1	0.304538	0			TNNC1	0.720547	0
		ACTA1	0.301538	0			CRYAB	0.713785	0
		ISG15	0.288641	0			HSPB7	0.713318	0
		MALAT1	0.280161	0			MYL3	0.705326	0
		COMP	0.278147	0			COMP	0.698609	0
		IGHG2	0.265072	0			TPM1	0.687802	0
		C4orf54	0.259244	0			MYH7	0.666751	0
		APOD	0.252248	0			ACTN2	0.660793	0
		IGLC7	0.250067	0			TTN	0.659612	0
		ACTG2	0.232218	0			SLC25A4	0.64295	0
		ACTC1	0.229999	0			TCAP	0.637899	0
		IGHGP	0.219567	0			MT-ATP6	0.627592	0
		XIRP1	0.217435	0			MB	0.627291	0
		HBB	0.209959	0			ANKRD1	0.626899	0
		PLA2G2A	0.208669	0			ACTG2	0.622719	0
		SERPINE1	0.207886	0			SFRP2	0.610745	0
		TAGLN	0.203674	0			MYBPC3	0.607655	0
		RSAD2	0.196993	0			PLN	0.598352	0
		CXCL10	0.196515	0			HSPB1	0.597418	0
		IGHM	0.191118	0			COL1A1	0.595144	0
		IGLC3	0.190695	0			MT-ND3	0.586249	0
		IFI6	0.189759	0			ATP2A2	0.568091	0
		ACTA2	0.188651	0			MT-CO1	0.557051	0
		XIRP2	0.187915	0			MT-ND5	0.540681	0
		MYH7	0.18657	0			NPPA	0.539658	0
		DCN	0.186048	0			IGLC1	0.533117	0
		MYH11	0.185757	0			TGM2	0.530446	0
		CCL21	0.185315	0			APOE	0.529259	0
		MX1	0.183318	0			MT-ND4L	0.528629	0
		HBA2	0.17477	0			POPDC2	0.517145	0
		CCN1	0.174361	0			TECRL	0.511777	0
		FLNC	0.171061	0			MYL7	0.507906	0
		CD163	0.162409	0			FLNC	0.498238	0
		DEFA3	0.162225	0			MYH11	0.489856	0
		IFI44L	0.161395	0			DCN	0.488911	0
		FN1	0.159711	0			NBL1	0.486531	0
		RNASE1	0.157768	0			MALAT1	0.475709	0
		MGP	0.150022	0			NCAM1	0.466275	0
		C1QA	0.148914	0			MYL9	0.464886	0
		C1QB	0.147523	0			IGKC	0.463264	0
		IGHA1	0.138781	0			COL5A1	0.462377	0
		EGR1	0.138315	0			C1R	0.455931	0
		F13A1	0.132796	0			ACTA2	0.450625	0
		CTSB	0.132774	0			RPL13A	0.450513	0
		CXCL11	0.132533	0			PDLIM5	0.449179	0
		HBG2	0.130762	0			VCAN	0.447366	0
		FHL1	0.130012	0			MYLK3	0.447363	0
		IFIT3	0.129942	0			C1QTNF1	0.442828	0
		IFIT1	0.129456	0			AC020909.2	0.435954	0
		SCD	0.128921	0			MGP	0.431112	0
		S100A9	0.127938	0			MFAP4	0.427198	0
		CCL18	0.127636	0			CASQ2	0.422138	0
		HBA1	0.124671	0			SMYD1	0.421056	0
		PRELP	0.123291	0			RPS17	0.414482	0
		LUM	0.122983	0			CDH2	0.408356	0
		FBLN1	0.121699	0			LUM	0.403817	0
		RARRES1	0.118984	0			CRIP2	0.395072	0
		ITGB8	0.117395	0			CD151	0.394354	0
		CFH	0.11618	0			TAGLN	0.393647	0
		HSPB7	0.115703	0			RPS8	0.392204	0
		PLTP	0.1138	0			CD74	0.385799	0
		COL3A1	0.112418	0			UBA52	0.383897	0
		TIMP1	0.111879	0			ENO3	0.379939	0
		CMYA5	0.111632	0			CKM	0.37858	0
		SAA1	0.111627	0			SMPX	0.378351	0
		CSRP3	0.110824	0			IGHM	0.377553	0
		HBG1	0.110395	0			EEF2	0.377191	0
		IGHG4	0.108601	2.96059e-15			FNDC1	0.371068	0
		THBS1	0.106958	5.84328e-15			NEAT1	0.371002	0
		C3	0.105973	1.13869e-14			SERPING1	0.361734	0
		COL1A1	0.105895	1.13869e-14			MXRA7	0.359445	0
		SPP1	0.104731	2.24855e-14			MUSTN1	0.358615	0
		PDK4	0.104194	3.33067e-14			EEF1A2	0.357079	0
		JCHAIN	0.102699	7.94975e-14			C3	0.354058	0
		CIDEC	0.102108	1.11022e-13			KRT18	0.353688	0
		LTF	0.101664	1.44463e-13			PCOLCE	0.347338	0
		CFD	0.100539	2.74912e-13			PKM	0.345937	0
		THRSP	0.09998	3.7617e-13			C1S	0.345121	0
		MRC1	0.0992623	5.65439e-13			CCL21	0.344535	0
		S100A8	0.0966316	2.5114e-12			IGHG3	0.343583	0
		GSN	0.0943819	8.71273e-12			IGHA1	0.339662	0
		EFEMP1	0.092919	1.91881e-11			GNAS	0.339498	0
		LMCD1	0.0913868	4.33431e-11			COL16A1	0.338796	0
		ACKR1	0.0893694	1.24665e-10			RPLP1	0.336858	0
		POSTN	0.0886641	1.78126e-10			ID3	0.335648	0
		TNFRSF12A	0.0875267	3.17034e-10			CD63	0.332856	0
		MUSTN1	0.0860551	6.63436e-10			RPSA	0.327281	0
		MMRN1	0.0843174	1.56538e-09			EZR	0.327049	0
		LYVE1	0.081777	5.35344e-09			C1QC	0.325554	0
		IFI30	0.0816604	5.60376e-09			UBC	0.323293	0
		FOS	0.081059	7.39741e-09			RPS3A	0.32305	0
		TNC	0.0805244	9.44218e-09			LINC00881	0.322802	0
		CXCL9	0.0793389	1.63341e-08			RYR2	0.322651	0
		VSIG4	0.0791062	1.80282e-08			MDK	0.322546	0
		XAF1	0.0787397	2.11692e-08			MYLK	0.318861	0
		FLNA	0.0749461	1.17158e-07			BSG	0.317678	0
		PRTN3	0.0745232	1.39872e-07			RPL17	0.317019	0
		COL1A2	0.074004	1.7403e-07			GPX3	0.31653	0
		CKM	0.0732394	2.40528e-07			PKP2	0.314383	0
		MT1A	0.0716254	4.76265e-07			ABLIM1	0.314124	0
		C1QC	0.0709629	6.24378e-07			ADIRF	0.311124	0
		CCL2	0.0708407	6.51303e-07			SPARCL1	0.30707	0
		SERPINE2	0.0692904	1.22989e-06			PALLD	0.305365	0
		ZNF280C	0.0683671	1.7782e-06			VCL	0.304251	0
		RNU6ATAC35P	0.0680605	1.99579e-06			PRSS23	0.303993	0
		AC114980.1	0.0651059	6.38665e-06			IGLC2	0.302883	0
		IGFBP5	0.0640956	9.34771e-06			PTMA	0.298878	0
		ADH1B	0.064048	9.43685e-06			NUDT4	0.298731	0
		LYZ	0.0631238	1.32939e-05			PENK	0.295793	0
		INPP4B	0.0627076	1.54164e-05			CD36	0.29445	0
		IL1B	0.0605422	3.40123e-05			PDLIM3	0.292147	0
		MMP2	0.0600961	3.96403e-05			CYCS	0.292098	0
		CD74	0.0585074	6.9272e-05			SPP1	0.290544	0
		KCNN3	0.0579309	8.40895e-05			RPS13	0.288634	0
		CLEC1B	0.0551773	0.000213614			RPL8	0.287916	0
		FLVCR1	0.0545333	0.000262425			HBB	0.286345	0
		C7	0.0543473	0.000276793			CAV2	0.284737	0
		HBD	0.0538497	0.000323275			GJA5	0.28356	0
		IL1RN	0.0529639	0.000427464			TENM2	0.283356	0
		CD226	0.0529026	0.000432549			VWF	0.282354	0
		PF4	0.0527901	0.000444972			SERPINA3	0.280082	0
		CYBRD1	0.052611	0.000467599			SYNM	0.279791	0
		LCN2	0.0517681	0.000606509			PLTP	0.278963	0
		RBM20	0.05131	0.000695072			HMOX1	0.277737	0
		MPIG6B	0.0510964	0.000737408			S100A9	0.27519	0
		TRIM58	0.051054	0.000741588			MMP23B	0.274793	0
		DGAT2	0.0509859	0.000751834			HDLBP	0.272142	0
		TPM2	0.050831	0.000783067			MARCKS	0.270513	0
		UBE3D	0.0506442	0.000823626			FOS	0.269099	0
		CHIT1	0.0494749	0.0011696			IGHG1	0.26801	0
		CX3CR1	0.0493279	0.00121393			CLU	0.267046	0
		A2M	0.0482142	0.00167034			C11orf96	0.265858	0
		KDM4A-AS1	0.0481652	0.00167034			IGHG2	0.264964	0
		LINC02405	0.0481652	0.00167034			CAV1	0.263267	0
		ONECUT3	0.0481652	0.00167034			PDK4	0.249763	0
		AZU1	0.0476188	0.00194821			CRIP1	0.249605	0
		VGLL3	0.0467107	0.00251878			CXCL12	0.248543	0
		ACACA	0.0465935	0.00258718			TRIM54	0.245787	0
		ATP6V1FNB	0.0461548	0.00291328			MYOM2	0.245012	0
		CCL13	0.0457377	0.0032573			SERPINH1	0.242445	0
		LINC01359	0.045111	0.00385866			HBA2	0.24109	0
		CTSS	0.0447212	0.0042721			TFPI2	0.240841	0
		SULT1B1	0.0444356	0.00459251			NDUFA1	0.240497	0
		C21orf91	0.0440705	0.00504368			DKK2	0.237607	0
		LAG3	0.0437363	0.00548904			IGFBP5	0.23579	0
		ELANE	0.0435706	0.00570423			PLA2G2A	0.233985	0
		PRKCD	0.0426926	0.007176			SSR4	0.231346	0
		TUBB1	0.0424011	0.00770399			COX6C	0.230548	0
		MMP12	0.0413993	0.00995484			STARD7	0.230099	0
		GPR135	0.0412942	0.0101646			AHSP	0.229118	0
		TUBA1B	0.0411271	0.0105464			HNRNPA1	0.226995	0
		HNRNPA1	0.0404256	0.0124708			MIF	0.225085	0
		ZNF827	0.040424	0.0124708			ATP2B4	0.224309	0
		GNE	0.040183	0.0131749			RBM3	0.222201	0
		PEAK1	0.0400547	0.013525			AK1	0.221946	0
		GOLGA8O	0.0386533	0.019048			RASD1	0.221908	0
		RYR2	0.0385112	0.0196011			CLEC11A	0.221637	0
		CCL4	0.0379513	0.0223194			TYROBP	0.219117	0
		RBPMS-AS1	0.0377577	0.0231039			COX7C	0.218402	0
		COL6A3	0.0372533	0.0259079			HHATL	0.217848	0
		AL662884.3	0.0371037	0.0266855			OLFML2B	0.217096	0
		CRNDE	0.0368974	0.0277905			IGLC3	0.216267	0
		MT1X	0.0368821	0.0277905			DEFA3	0.212394	0
		SLAMF7	0.0367575	0.028451			SAA1	0.210484	0
		DEFA4	0.0359545	0.0341029			LAPTM5	0.20979	0
		MZB1	0.035776	0.0353297			XIRP2	0.20962	0
		AC093157.1	0.0355956	0.0366116			PRTN3	0.209573	0
		FCGR2A	0.0351878	0.0399481			LOX	0.208744	0
		SLC8A1	0.0351548	0.04002			LYZ	0.207395	0
		AC092490.1	0.0345481	0.0456155			ASAH1	0.207213	0
		TLR2	0.0340827	0.0503016			VLDLR	0.206851	0
		TSPAN14	0.0337091	0.0540252			ADIPOQ	0.206283	0
		FCGBP	0.0337076	0.0540252			SULF1	0.206075	0
		AL365361.1	0.0334912	0.0563284			HIGD1A	0.205108	0
		CPVL	0.033338	0.0579183			HLA-DRB5	0.202483	0
		PEX13	0.0325484	0.0678938			COL4A2	0.201195	0
		PYCR1	0.0324897	0.0683773			ITIH3	0.200645	0
		DEDD2	0.0321685	0.0728011			FITM2	0.198104	0
		FLT3LG	0.0319538	0.0757603			NIBAN1	0.198037	0
		SLC30A1	0.0315507	0.0819772			TMEM245	0.1979	0
		UBQLN4	0.0310226	0.0904621			FBLN5	0.196003	0
		MEMO1	0.0306035	0.0980212			MELTF	0.19429	0
		AL583785.1	0.0300469	0.109083			OGDH	0.193899	0
		NBL1	0.0299789	0.110006			ITGB1	0.191647	0
		IL1R2	0.0296969	0.115166			HLA-DPB1	0.191473	0
		ACRBP	0.0295492	0.11798			ITIH4	0.188255	0
		BTBD3	0.0294706	0.119112			HOPX	0.18617	0
		KDELR3	0.0294495	0.119112			APOBEC2	0.184834	0
		DST	0.0293814	0.120115			CLIC4	0.182516	0
		TRDN	0.0292568	0.122477			KIF1C	0.182498	0
		SDF2	0.0291954	0.122741			ADCY5	0.182347	0
		C12orf66	0.0291952	0.122741			CHPF	0.182018	0
		RRN3	0.0290016	0.126844			CFL2	0.181323	0
		LACTB2	0.0283301	0.142986			MT1G	0.180987	0
		DOLPP1	0.028262	0.144158			GALNT1	0.18044	0
		SLCO4A1	0.0281502	0.146556			C14orf180	0.179986	0
		ZNF394	0.0281235	0.146597			PRKAG2	0.17705	0
		AC110611.1	0.028071	0.14736			HBA1	0.176429	0
		MEX3D	0.0279929	0.148852			CD24	0.174589	0
		KCTD12	0.0278141	0.152523			ATP1A3	0.17446	0
		GZMB	0.0271486	0.171914			ATP5F1D	0.173349	0
		RRM1	0.0270816	0.172449			CLDN10	0.172969	0
		PLP1	0.0266795	0.184821			WFDC1	0.172896	0
		MFSD14A	0.026559	0.187603			IRX3	0.172673	0
		CLGN	0.0265054	0.188182			C1QTNF6	0.171078	0
		MCUR1	0.0264503	0.189217			TXNIP	0.170134	0
		SCRN1	0.0263923	0.190246			MX1	0.169755	0
		ABCA6	0.0263707	0.190246			ITM2B	0.169531	0
		AKAP13	0.0262263	0.193681			MYL12A	0.169272	0
		NHLRC2	0.0262224	0.193681			SAA2	0.168953	0
		GPD1	0.0261813	0.194261			ACKR1	0.168521	0
		RPL26	0.0260907	0.196585			MPO	0.16832	0
		HNRNPUL1	0.0260546	0.196996			SYNPO2	0.166951	0
		COL4A4	0.0259745	0.198977			SNTA1	0.166818	0
		TFF3	0.0256343	0.210504			KRT7	0.166628	0
		RPS29	0.025582	0.211547			CBLN1	0.165237	0
		ZNF536	0.0252638	0.222149			IDH3A	0.164755	0
		DDX58	0.025256	0.222149			SOD3	0.164281	0
		PCDH17	0.0251955	0.223562			GPX4	0.162529	0
		AL021368.2	0.0250324	0.228184			COL15A1	0.162463	0
		PCDHGB2	0.0250298	0.228184			LMOD1	0.161865	0
		NUTM2B-AS1	0.0247438	0.23801			JAG1	0.160145	0
		ITIH5	0.0247385	0.23801			UQCRFS1	0.158029	0
		VPS26B	0.0244677	0.247039			NPTN	0.156809	0
		ADAMTS2	0.0244497	0.247039			AKAP6	0.156462	0
		STK17B	0.0243903	0.248537			CTSG	0.155781	0
		AMOT	0.0240812	0.259137			MRAS	0.155523	0
		ASIC1	0.0240601	0.259137			HMCN1	0.154936	0
		ALAS2	0.024049	0.259137			S100A8	0.154863	0
		CCDC112	0.0238371	0.2675			ADAM12	0.153849	0
		CKAP2	0.0237902	0.268532			IFIT3	0.152571	0
		LINC00632	0.0236815	0.272381			JUP	0.151962	0
		VAV3	0.0236101	0.272734			TNS1	0.151844	0
		ACKR3	0.0234761	0.277443			SLC2A4	0.151261	0
		SORCS2	0.0233761	0.277868			MAF	0.150445	0
		THBS4	0.0233676	0.277868			NEK7	0.150313	0
		LRCH1	0.0233649	0.277868			IGHGP	0.150299	0
		PABPC1	0.0233613	0.277868			RRM2	0.149353	0
		FASN	0.0233345	0.277868			CHRDL1	0.148731	0
		AP003392.5	0.023326	0.277868			SPON2	0.146592	0
		CHRDL1	0.0230469	0.285472			TNNI1	0.146419	0
		KLHL6	0.0228881	0.291724			B3GALT2	0.146105	0
		SHISAL1	0.0228689	0.291724			MAFB	0.145591	0
		CHD2	0.0227467	0.296491			NDUFB1	0.14477	0
		FAM214A	0.0226561	0.29866			STAT2	0.143776	0
		SYNJ2	0.0226017	0.300194			UQCRB	0.143666	0
		AP000866.1	0.0222735	0.312883			KLHL31	0.143541	0
		SRBD1	0.0222543	0.312883			PCDH7	0.143234	0
		HS3ST1	0.0221903	0.314964			TNFRSF1A	0.143185	0
		LEPR	0.0220699	0.318772			ADAMTS1	0.143038	0
		ALOX5	0.0219115	0.324573			MAOA	0.140342	0
		BZW2	0.0217785	0.329736			FOSB	0.139725	0
		MTHFR	0.0217385	0.330047			YPEL3	0.138322	0
		PGLYRP1	0.0216796	0.331957			BNIP3	0.138259	0
		ABT1	0.0214168	0.343267			ITGB2	0.137941	0
		ZKSCAN2	0.0213191	0.346374			LMOD3	0.137855	0
		GEM	0.0212165	0.350732			MMRN1	0.137727	0
		TIGD7	0.0210219	0.358983			CYSTM1	0.13758	0
		NINJ2	0.0207584	0.372557			VDAC2	0.137082	0
		ABAT	0.0205545	0.380436			TOMM7	0.136775	0
		IGF1	0.0205542	0.380436			ATP5MG	0.136341	0
		ITCH	0.020476	0.38368			OXCT1	0.132702	0
		DUSP19	0.0203684	0.388675			COQ8A	0.132164	0
		SCGN	0.0203003	0.391265			LBH	0.130724	0
		ITGA9	0.0202799	0.391265			S100A11	0.13011	0
		GDF10	0.0202471	0.391888			TNNT1	0.1297	0
		LINC01285	0.0201447	0.395331			IGHD	0.129404	0
		DTWD2	0.0200981	0.39679			SLC40A1	0.129159	0
		XPA	0.0198319	0.40616			CCN1	0.128981	0
		TTC17	0.019634	0.415543			CXCL9	0.12897	0
		CPA3	0.0195974	0.416453			MGAT5	0.128472	0
		KBTBD6	0.0194811	0.419112			CAMK2D	0.12781	0
		PIKFYVE	0.0194671	0.419112			CAP2	0.127691	0
		OS9	0.0193538	0.424785			TMEM182	0.127107	0
		NID1	0.0192537	0.42732			ATP2A3	0.126909	0
		TMEM86A	0.0190849	0.43561			SPCS3	0.12677	0
		MARCH1	0.0190519	0.43561			MAGED1	0.126318	0
		EPB41L4A-AS1	0.0190333	0.43561			TMBIM6	0.126052	0
		CD2	0.0190113	0.43561			PYGM	0.12483	0
		ZNF623	0.0188306	0.444343			ARG2	0.123769	0
		DDX60L	0.0187854	0.444343			NAV1	0.12308	0
		CDC42SE1	0.0187762	0.444343			DUSP27	0.122977	0
		BDP1	0.0187431	0.444343			AIF1	0.122897	0
		GPM6B	0.0186893	0.446424			RPS26	0.122337	0
		SACS	0.0185747	0.451065			VSTM2L	0.121035	0
		SOD1	0.0185259	0.45149			CPNE5	0.120865	0
		SEPTIN6	0.0184553	0.453333			SEMA3C	0.120799	0
		KANTR	0.0183148	0.457305			DNM3OS	0.120606	0
		ANKRD40	0.0183102	0.457305			BAMBI	0.119541	0
		PLXND1	0.0181943	0.459442			ANXA1	0.119469	0
		PTGDR2	0.0179981	0.469535			NDUFS2	0.119462	0
		PCDHB13	0.017972	0.469605			NDUFS6	0.118985	0
		SLC25A19	0.0178077	0.4755			ZFP36L2	0.118748	0
		BMP8B	0.0178046	0.4755			MYOM3	0.118738	0
		RBM24	0.0177277	0.475853			HBM	0.118366	0
		APBB1IP	0.0177181	0.475853			SH3RF2	0.118094	0
		AC104758.4	0.0176279	0.480029			GUK1	0.118008	0
		ERO1B	0.0175106	0.484189			SMOC2	0.117776	0
		PCDHGB6	0.0174677	0.485694			CPEB4	0.117347	0
		ZNF567	0.0173834	0.489983			TUBB4B	0.11677	0
		DPYSL3	0.0172248	0.497947			CTSC	0.116475	0
		PKM	0.0170862	0.499969			RAB31	0.115843	0
		GLB1L	0.0170675	0.499969			MRPL41	0.115686	0
		LRRC8C	0.0170574	0.499969			CRABP2	0.115564	0
		OLFM4	0.0170488	0.499969			BCAP31	0.114876	0
		CH25H	0.0169594	0.499969			OSTC	0.114763	0
		ZDHHC19	0.0169171	0.499969			HBD	0.114651	0
		LINC00641	0.0169063	0.499969			NID1	0.114333	0
		BORCS5	0.0168637	0.499969			PSMD1	0.114247	0
		SKAP2	0.0167055	0.499969			COL10A1	0.11371	0
		C19orf54	0.0166787	0.499969			SPTBN1	0.113495	0
		GYPC	0.0165479	0.499969			PI16	0.113158	0
		ZNF326	0.0164754	0.499969			ST3GAL1	0.112244	0
		TMEM135	0.0164409	0.499969			LBP	0.111949	0
		SLC16A6	0.0164059	0.499969			TMED9	0.111851	0
		CAST	0.0163739	0.499969			TACC2	0.111638	0
		BACE1-AS	0.0163326	0.499969			KCTD12	0.111577	0
		BBOF1	0.0161451	0.499969			LAPTM4A	0.110643	0
		SNX2	0.0161204	0.499969			PRG4	0.110533	0
		AGAP1	0.0161003	0.499969			JCHAIN	0.109469	0
		AC007743.1	0.0160678	0.499969			PDLIM7	0.108812	0
		DACH1	0.0160475	0.499969			VMP1	0.107913	0
		IRS2	0.0159997	0.499969			VAMP8	0.107292	0
		ASH1L	0.0159876	0.499969			RNASEK	0.10719	0
		SMYD2	0.0159641	0.499969			LIMCH1	0.106569	0
		CR1	0.0159582	0.499969			RAB13	0.106534	0
		LRMP	0.0156815	0.499969			SRPX2	0.106519	0
		RND3	0.0156257	0.499969			OPTN	0.106217	0
		ERV3-1	0.0155474	0.499969			NDUFB3	0.105983	0
		C1orf162	0.0153524	0.499969			TUBA1A	0.10548	0
		MRPS26	0.0153485	0.499969			SLC30A3	0.10461	0
		HADHB	0.0152824	0.499969			MAP4	0.104331	0
		LRRC4	0.015227	0.499969			CA1	0.104277	0
		ZNF879	0.0149698	0.499969			MYOCD	0.104107	0
		SKI	0.014865	0.499969			SYNPO2L	0.103973	0
		WDFY2	0.0148047	0.499969			BICC1	0.102861	0
		GAP43	0.0147987	0.499969			TPSB2	0.102796	0
		GJA3	0.0147831	0.499969			NOMO1	0.102544	0
		NFE2	0.0147322	0.499969			RUNX1	0.102425	0
		CABP1	0.0147062	0.499969			ELANE	0.102003	0
		RNF217	0.0146879	0.499969			THSD4	0.101587	0
		CLIC2	0.0146664	0.499969			RAB9B	0.101557	0
		UFSP2	0.0146019	0.499969			ATPAF1	0.101391	0
		BTBD11	0.0145965	0.499969			TCF4	0.101366	0
		ADRB3	0.0145965	0.499969			NDUFA5	0.101207	0
		ACP6	0.0145456	0.499969			MRPL33	0.10108	0
		IGF2BP3	0.0145005	0.499969			PRKAA2	0.10083	0
		EP300	0.0143925	0.499969			AIFM1	0.100717	0
		MDH2	0.0143891	0.499969			NCF1	0.100604	0
		RIPPLY2	0.014366	0.499969			TFF3	0.100233	0
		AL353796.2	0.014366	0.499969			MRVI1	0.100079	0
		PPBP	0.0143505	0.499969			CD248	0.099711	0
		CYCS	0.0143414	0.499969			RNF115	0.099467	0
		AC026748.3	0.0142889	0.499969			ACE2	0.09928	0
		NLGN4X	0.0141184	0.499969			NUCB1	0.098845	0
		SEC23A	0.0141117	0.499969			MZB1	0.098724	0
		FOXJ3	0.0140787	0.499969			TMEM100	0.098044	0
		POLR2M	0.0140259	0.499969			NR4A1	0.097227	0
		EFCAB11	0.0139275	0.499969			CA4	0.096798	0
		IGSF6	0.0138545	0.499969			NES	0.096735	0
		URGCP	0.0138039	0.499969			IFI27	0.096077	0
		BCAT1	0.0137129	0.499969			MGST3	0.095831	0
		MORN4	0.0137023	0.499969			MRPL15	0.095754	0
		P2RX3	0.013643	0.499969			FADS3	0.095521	0
		AC022509.4	0.0136428	0.499969			ENPP4	0.094876	0
		LINC01284	0.0136428	0.499969			LMO7	0.094768	0
		SLC2A1	0.0135947	0.499969			ITGA8	0.094705	0
		HIGD1A	0.0135898	0.499969			S100A13	0.092994	0
		HIST2H2BE	0.0134324	0.499969			KANK1	0.092256	0
		MMP9	0.0133439	0.499969			HAPLN1	0.092182	0
		AC139768.1	0.0132744	0.499969			CNN3	0.092146	0
		ADGRG3	0.0132741	0.499969			SNHG14	0.092072	0
		ZNF710	0.0132505	0.499969			CYP1A1	0.092031	0
		PMF1	0.0130873	0.499969			NFIC	0.091885	0
		BRCA1	0.0130495	0.499969			TBX1	0.091204	0
		DOCK11	0.0129848	0.499969			ACADVL	0.091061	0
		SLC25A25	0.0129659	0.499969			TMEM258	0.090979	0
		NDUFB5	0.012959	0.499969			ITGB5	0.090727	0
		RRAGD	0.0129381	0.499969			ARHGDIB	0.090493	0
		MBTD1	0.0128297	0.499969			VPS13D	0.090223	0
		SEMA4G	0.0127964	0.499969			CTSH	0.090196	0
		ADH1A	0.0126475	0.499969			DIRAS1	0.08917	0
		GMDS	0.0126411	0.499969			WFS1	0.089073	0
		AL451166.1	0.0125961	0.499969			SUMO2	0.088874	0
		SMS	0.0125587	0.499969			JUNB	0.0883	0
		PHYHIP	0.0125213	0.499969			GALNT17	0.088251	0
		TIE1	0.0125104	0.499969			RPL3L	0.087438	0
		PRG4	0.0124656	0.499969			CAVIN4	0.087349	0
		CTNND2	0.0123568	0.499969			DIO2	0.086849	0
		CD209	0.0121865	0.499969			CTNNAL1	0.086737	0
		TATDN2	0.0121707	0.499969			LGALS3BP	0.086725	0
		AC092376.2	0.0121458	0.499969			PTEN	0.086546	0
		TBC1D10A	0.012134	0.499969			ADAMTS10	0.086243	0
		ZNF660	0.0120752	0.499969			NDUFA6	0.086213	0
		CYP4F3	0.0120732	0.499969			ACTR1A	0.085213	0
		SMIM10L2B	0.0120676	0.499969			CACNA1C	0.084972	0
		TENT5C	0.0120301	0.499969			MEF2A	0.084904	0
		RPL28	0.0120056	0.499969			LTC4S	0.084881	0
		USP48	0.0119847	0.499969			TRDN-AS1	0.084852	0
		NT5DC1	0.0119714	0.499969			MARVELD1	0.084837	0
		LIPA	0.0119551	0.499969			TIMP3	0.084414	0
		AL356020.1	0.0119478	0.499969			GRAMD1B	0.084221	0
		ITPRIPL1	0.0119257	0.499969			PHPT1	0.083533	0
		NUB1	0.0117994	0.499969			MAN2B1	0.083377	0
		BCAR4	0.011761	0.499969			RBFOX1	0.083306	0
		S1PR4	0.011724	0.499969			C5orf46	0.083281	0
		TAF1A	0.0116848	0.499969			EDF1	0.083263	0
		CD177	0.0116269	0.499969			AP001059.3	0.082668	0
		PRKN	0.011623	0.499969			USP13	0.082297	0
		TOGARAM2	0.0116118	0.499969			VDAC3	0.082197	0
		EAF2	0.011522	0.499969			GSTO1	0.082154	0
		BMP7	0.0114867	0.499969			PCDHGB7	0.081887	0
		FGFR2	0.0114766	0.499969			LAMC2	0.08181	0
		OTULIN	0.011442	0.499969			PPP1R1A	0.081805	0
		PARP14	0.0113128	0.499969			EIF1B	0.081709	0
		ATP11B	0.0112915	0.499969			PLIN1	0.081387	0
		PSPN	0.0112324	0.499969			ZNF703	0.081248	0
		RB1	0.0112198	0.499969			C1orf162	0.081228	0
		PIK3C2A	0.0112111	0.499969			ISYNA1	0.081205	0
		CYP4B1	0.0112078	0.499969			RDH5	0.081085	0
		HMOX2	0.0111846	0.499969			DAPK1	0.080806	0
		PDGFD	0.0111198	0.499969			TIMM17A	0.080275	0
		SF3B6	0.0110389	0.499969			LCP1	0.080165	0
		SEC14L4	0.0110159	0.499969			MTUS2	0.080013	0
		TSG101	0.0109805	0.499969			FBXO40	0.079831	0
		COL4A5	0.0109525	0.499969			AC004540.2	0.079654	0
		TIGAR	0.0109525	0.499969			DMD	0.079563	0
		KTI12	0.0109207	0.499969			KLF2	0.079371	0
		CSF3R	0.0108308	0.499969			GPX7	0.079163	0
		AL096870.8	0.010735	0.499969			MAOB	0.079106	0
		GATA3-AS1	0.0107337	0.499969			ADAM23	0.079076	0
		GPAM	0.0106605	0.499969			PRAF2	0.078449	0
		NANP	0.0106541	0.499969			CHI3L1	0.078242	0
		JPT1	0.0105537	0.499969			CIB2	0.07792	0
		ZNF687	0.0105043	0.499969			HAND2	0.076949	0
		HFE	0.0104499	0.499969			RSAD2	0.0768128	0
		MTUS1	0.0104349	0.499969			CXCL8	0.075706	0
		VAPA	0.0103887	0.499969			ARPC2	0.075497	0
		LINC01144	0.0103834	0.499969			DSE	0.075398	0
		HASPIN	0.0103349	0.499969			TMEM37	0.075387	0
		RNF130	0.0103104	0.499969			SLC2A1	0.075202	0
		APOBEC3G	0.0102757	0.499969			KIF21A	0.075115	0
		MRPS30-DT	0.0101887	0.499969			TFRC	0.074688	0
		CELF1	0.0101642	0.499969			PLEKHA7	0.074596	0
		NAGPA-AS1	0.0101579	0.499969			LINC02762	0.07434	0
		CLDN15	0.0101226	0.499969			IFIT1	0.073873	1.21e-15
		WIZ	0.0100857	0.499969			JPH2	0.073524	1.21e-15
		RAPH1	0.0100524	0.499969			ID1	0.073459	1.21e-15
		LINC00472	0.00995156	0.499969			LY6H	0.073341	1.21e-15
		PRC1-AS1	0.0099126	0.499969			SVEP1	0.073242	1.21e-15
		CAMKMT	0.00987601	0.499969			TMED10	0.072869	2.39e-15
		AC126468.1	0.0097858	0.499969			ST3GAL6	0.072717	2.39e-15
		VPS13A-AS1	0.00965923	0.499969			MMP9	0.072622	2.39e-15
		ERBIN	0.00960491	0.499969			CAND2	0.072554	2.39e-15
		IL1RAP	0.00954173	0.499969			CALM2	0.0725	2.39e-15
		MGME1	0.0095326	0.499969			ADSSL1	0.072465	2.39e-15
		DPH6	0.00951259	0.499969			FAM9C	0.072439	2.39e-15
		SCRN3	0.0094871	0.499969			MLLT1	0.07229	3.54e-15
		NEIL2	0.00945969	0.499969			ESAM	0.072202	3.54e-15
		UBE2W	0.00941593	0.499969			SLC4A1	0.072176	3.54e-15
		HEMGN	0.00935025	0.499969			LILRB2	0.072134	3.54e-15
		JUND	0.00934565	0.499969			CXCL10	0.072021	3.54e-15
		PCNX4	0.00923949	0.499969			LPP	0.072021	3.54e-15
		LIN9	0.00918301	0.499969			NDUFB11	0.071837	4.71e-15
		LRRC58	0.00918063	0.499969			MTRNR2L8	0.071516	5.88e-15
		AL031846.2	0.00915365	0.499969			NFATC4	0.071399	7.03e-15
		AC013451.2	0.00912679	0.499969			TANC1	0.071387	7.03e-15
		PCSK6	0.00910329	0.499969			ARF1	0.071196	8.18e-15
		SPRED1	0.00905173	0.499969			KLF6	0.071117	9.31e-15
		ARL13B	0.00902689	0.499969			HSPA1A	0.071088	9.31e-15
		ADAL	0.00900152	0.499969			CCDC47	0.070983	1.05e-14
		APEX2	0.00893612	0.499969			CD4	0.07086	1.16e-14
		GRAP	0.00891018	0.499969			TNNI3K	0.070834	1.16e-14
		PARD3B	0.00884118	0.499969			ARL6IP1	0.070765	1.27e-14
		AL731577.1	0.00883643	0.499969			MIR1-1HG	0.070649	1.38e-14
		CAMLG	0.00881481	0.499969			FKBP3	0.07062	1.38e-14
		SENP6	0.00879067	0.499969			BCL7C	0.070421	1.61e-14
		CHML	0.00875438	0.499969			SAMHD1	0.070417	1.72e-14
		FOXP3	0.00873619	0.499969			TNFRSF14	0.070309	1.82e-14
		HIST1H2AL	0.00873619	0.499969			PTPRC	0.070297	1.82e-14
		LINC01914	0.00873619	0.499969			INHA	0.070268	1.93e-14
		URB2	0.00860238	0.499969			FBXL22	0.069894	2.61e-14
		VPS4A	0.00856409	0.499969			GPD1L	0.069846	2.72e-14
		RANBP6	0.00848319	0.499969			HES4	0.069735	3.05e-14
		TM2D2	0.00843959	0.499969			ABCA1	0.069491	3.72e-14
		AC009163.4	0.00843387	0.499969			LST1	0.069489	3.72e-14
		AC104564.1	0.00843387	0.499969			KCNMA1	0.06931	4.38e-14
		IDH2	0.00842621	0.499969			AZU1	0.069272	4.49e-14
		AL391294.1	0.00837536	0.499969			MPP3	0.068986	5.71e-14
		NECTIN4	0.00837536	0.499969			TNFRSF4	0.068878	6.37e-14
		AC073896.3	0.00837536	0.499969			CD52	0.068814	6.69e-14
		AC087301.1	0.00837536	0.499969			AKAP1	0.068539	8.44e-14
		VLDLR-AS1	0.008371	0.499969			XPO4	0.068537	8.44e-14
		DDX21	0.00835707	0.499969			PRADC1	0.068112	1.22e-13
		KIAA0586	0.0083328	0.499969			C19orf47	0.067459	2.13e-13
		KIF16B	0.00832928	0.499969			ADA2	0.067337	2.36e-13
		CEBPZ	0.00831201	0.499969			ATP6V0E2	0.067026	3.07e-13
		TCEAL8	0.00825281	0.499969			S1PR3	0.066979	3.2e-13
		RBM27	0.00816196	0.499969			H2AFJ	0.066794	3.73e-13
		LINC01060	0.00812956	0.499969			FEM1C	0.06676	3.84e-13
		ELAC1	0.00812392	0.499969			PNRC1	0.066655	4.19e-13
		NSL1	0.00808956	0.499969			GPX8	0.066526	4.66e-13
		KANK2	0.00808313	0.499969			SRPX	0.066519	4.68e-13
		RGS14	0.00803871	0.499969			CLIC1	0.066318	5.53e-13
		AC073111.4	0.00802385	0.499969			LRRC2	0.066214	6.03e-13
		HPGD	0.00797654	0.499969			TSC22D1	0.065859	8.1e-13
		DCAF4	0.00797327	0.499969			CASZ1	0.06571	9.16e-13
		NDUFA5	0.0079276	0.499969			IL32	0.065566	1.03e-12
		RAB3IP	0.00787918	0.499969			DAD1	0.065542	1.05e-12
		ENKUR	0.00786485	0.499969			NID2	0.065106	1.51e-12
		PAM	0.00778536	0.499969			IL10RA	0.06496	1.7e-12
		F11R	0.00774838	0.499969			TNFRSF1B	0.064575	2.32e-12
		SLC35E4	0.00774255	0.499969			SOCS3	0.064571	2.33e-12
		LYPLA1	0.00771544	0.499969			IFITM10	0.064551	2.36e-12
		AC109635.6	0.00768386	0.499969			LINC01752	0.064304	2.88e-12
		NOTUM	0.00763914	0.499969			SLC41A1	0.064113	3.37e-12
		AC011731.1	0.00763914	0.499969			TLN1	0.063807	4.31e-12
		VPREB3	0.00760635	0.499969			GAMT	0.063688	4.73e-12
		C5orf17	0.00760635	0.499969			NHLRC2	0.063581	5.16e-12
		TOE1	0.00760384	0.499969			CALHM2	0.063385	6.03e-12
		P4HA3	0.00754912	0.499969			LIMA1	0.063371	6.09e-12
		CPNE8	0.00749454	0.499969			SLCO2A1	0.063265	6.62e-12
		BRSK1	0.00748363	0.499969			DACT1	0.063248	6.69e-12
		ATP5PD	0.00745958	0.499969			SNHG7	0.063246	6.69e-12
		FSD2	0.00742861	0.499969			MRGPRF	0.06293	8.61e-12
		P2RY6	0.00740163	0.499969			B3GALNT1	0.062927	8.61e-12
		PIP5K1B	0.00738775	0.499969			DMTN	0.062902	8.77e-12
		AC104574.2	0.00733778	0.499969			MAP1LC3B	0.062871	8.98e-12
		SPAG1	0.00730245	0.499969			UBE2C	0.062493	1.21e-11
		NUDT16L1	0.00728834	0.499969			LAMA5	0.062483	1.22e-11
		GTF3C6	0.0072336	0.499969			ABCC5	0.062312	1.39e-11
		GPRC5C	0.00716077	0.499969			45354	0.062225	1.49e-11
		AC091691.3	0.00714769	0.499969			CFI	0.062222	1.49e-11
		WWOX-AS1	0.00709666	0.499969			PLPP1	0.062022	1.74e-11
		TRIQK	0.00709641	0.499969			PPDPF	0.061822	2.04e-11
		ALG13	0.00699021	0.499969			EXOC6B	0.061788	2.09e-11
		PTX3	0.00694513	0.499969			PLCL1	0.061391	2.85e-11
		BPI	0.0068905	0.499969			CCL4L2	0.061366	2.9e-11
		PHACTR1	0.00688361	0.499969			SDCBP	0.061315	3.01e-11
		HLA-DMA	0.00687916	0.499969			KCNJ8	0.061231	3.21e-11
		TXNDC9	0.00683808	0.499969			ACOT7	0.061181	3.33e-11
		HSBP1L1	0.00681263	0.499969			CDK2AP2	0.061132	3.46e-11
		RLIM	0.00672066	0.499969			NDUFA7	0.060943	4e-11
		TIGD4	0.00668535	0.499969			DNM1	0.060811	4.42e-11
		MAGI2	0.00662216	0.499969			NAV2	0.060772	4.55e-11
		SMIM20	0.00660631	0.499969			FITM1	0.060597	5.2e-11
		UBE4A	0.00660005	0.499969			PEBP4	0.060555	5.36e-11
		ANO5	0.00657759	0.499969			CHCHD2	0.060185	7.11e-11
		B4GAT1	0.00655429	0.499969			SLC1A3	0.060143	7.33e-11
		AC093323.1	0.00655136	0.499969			FRMD3	0.06013	7.39e-11
		BACE1	0.00654113	0.499969			OAS1	0.06008	7.67e-11
		CDH4	0.00653083	0.499969			PLCXD3	0.060029	7.96e-11
		ZNF181	0.00651348	0.499969			PLSCR1	0.059904	8.74e-11
		AC012213.2	0.00648929	0.499969			PPP1R16A	0.059865	8.99e-11
		SERPINB1	0.00637039	0.499969			DENND5B	0.059849	9.09e-11
		CAPN3	0.00635066	0.499969			TST	0.059846	9.09e-11
		TMUB1	0.00629111	0.499969			P4HA3	0.059824	9.23e-11
		ZBTB41	0.00626937	0.499969			HCN4	0.059767	9.62e-11
		LINC02829	0.00624778	0.499969			MAP3K7CL	0.059273	1.4e-10
		CCNK	0.00623004	0.499969			SDF4	0.059038	1.67e-10
		FLVCR2	0.00618037	0.499969			CORO1A	0.059036	1.67e-10
		MED24	0.00615612	0.499969			SLC12A7	0.059027	1.67e-10
		MTA3	0.0060819	0.499969			TGFBR2	0.058893	1.85e-10
		OR52K1	0.00608087	0.499969			USP28	0.058847	1.91e-10
		DDX52	0.00607707	0.499969			GYS1	0.05857	2.35e-10
		CCDC38	0.00605337	0.499969			ST13	0.05845	2.56e-10
		AC245297.2	0.00601035	0.499969			CD37	0.058348	2.76e-10
		ADAP2	0.00599875	0.499969			WSB2	0.057999	3.57e-10
		AL356599.1	0.005997	0.499969			TNNT3	0.057975	3.63e-10
		AC004223.4	0.00599692	0.499969			MT1E	0.057905	3.82e-10
		TNFRSF19	0.00593442	0.499969			RHEB	0.057871	3.91e-10
		ANKRD26	0.00592763	0.499969			KCNK6	0.057821	4.05e-10
		CSTB	0.00592535	0.499969			TNFAIP2	0.057536	4.98e-10
		ELOA	0.00591004	0.499969			CARNS1	0.057484	5.17e-10
		DCUN1D4	0.00589963	0.499969			PROX1	0.057397	5.5e-10
		AC011346.1	0.00587577	0.499969			PCNA	0.057158	6.55e-10
		BHMT2	0.00579385	0.499969			TRIOBP	0.057117	6.73e-10
		FAM189A2	0.0057552	0.499969			RGS1	0.057074	6.93e-10
		ALS2CL	0.00573577	0.499969			NDUFB6	0.056928	7.7e-10
		AC007497.1	0.00572819	0.499969			NDUFC2	0.056846	8.16e-10
		HOXD1	0.00571242	0.499969			NDUFA10	0.056836	8.2e-10
		AC007637.1	0.00571242	0.499969			APOA1	0.056514	1.03e-09
		DNAJC9	0.00569345	0.499969			ARL6IP4	0.056458	1.08e-09
		AC245014.1	0.00568405	0.499969			THBD	0.056455	1.08e-09
		PPP1R27	0.00567418	0.499969			ENPP2	0.056366	1.15e-09
		PLA2G6	0.0056007	0.499969			C8orf88	0.056345	1.16e-09
		HNRNPD	0.00557315	0.499969			S100B	0.05629	1.21e-09
		ANKRD24	0.00552683	0.499969			DAZAP2	0.056119	1.36e-09
		TBX21	0.00551342	0.499969			SLCO5A1	0.056078	1.4e-09
		RAB31	0.00547069	0.499969			MRPL20	0.056061	1.41e-09
		ZNF182	0.00541652	0.499969			ID2	0.056045	1.43e-09
		PRMT3	0.00537705	0.499969			AAK1	0.056005	1.47e-09
		EML1	0.00537101	0.499969			NDUFB5	0.055905	1.57e-09
		TRPM3	0.00535533	0.499969			GALNT16	0.055775	1.72e-09
		HMGXB3	0.00531949	0.499969			OAS2	0.055656	1.87e-09
		MED17	0.0053042	0.499969			GLIS2	0.055427	2.2e-09
		AC036108.2	0.00527387	0.499969			GPR83	0.055394	2.25e-09
		ERBB4	0.00525562	0.499969			HNRNPK	0.055389	2.25e-09
		Z99943.1	0.00525392	0.499969			TMEM159	0.055381	2.26e-09
		CACNA1B	0.00525392	0.499969			MYH14	0.055342	2.32e-09
		HPS1	0.00523075	0.499969			ALAS1	0.055026	2.9e-09
		ARHGEF16	0.00520013	0.499969			LMAN1L	0.054942	3.07e-09
		C9orf40	0.00517133	0.499969			PDIA4	0.054775	3.45e-09
		CC2D1A	0.00512624	0.499969			PODNL1	0.0546	3.89e-09
		HMGCS2	0.00507652	0.499969			GPC4	0.054559	4e-09
		GCC2	0.00501203	0.499969			ACSS2	0.054553	4.01e-09
		IRAK1BP1	0.00495042	0.499969			PTX3	0.054281	4.84e-09
		LAMTOR5	0.0049162	0.499969			GLG1	0.054201	5.11e-09
		AC005785.1	0.00488808	0.499969			TRIM22	0.05405	5.66e-09
		ZNF99	0.004875	0.499969			SRF	0.054048	5.66e-09
		NCKIPSD	0.00487143	0.499969			CREG1	0.054014	5.79e-09
		AC093426.1	0.00481771	0.499969			AC129803.1	0.053997	5.85e-09
		STAU2-AS1	0.00480739	0.499969			ENAH	0.053939	6.07e-09
		LINC02234	0.00479831	0.499969			PNCK	0.053894	6.26e-09
		CDH17	0.00478231	0.499969			HIST1H4C	0.053708	7.1e-09
		ZNF236	0.00476651	0.499969			UBE2T	0.053613	7.57e-09
		CMTM5	0.00473976	0.499969			PLLP	0.053595	7.65e-09
		ATG9B	0.00473785	0.499969			MOB4	0.053474	8.3e-09
		MAP3K14-AS1	0.00473656	0.499969			SCD	0.053162	1.03e-08
		SPINT2	0.00468526	0.499969			DOK2	0.05293	1.2e-08
		SUSD1	0.00468408	0.499969			FHL5	0.052846	1.27e-08
		LMTK2	0.00464515	0.499969			CDK1	0.05279	1.32e-08
		TMEM60	0.00460311	0.499969			EMC10	0.052667	1.43e-08
		SYTL2	0.00460296	0.499969			ANGPTL2	0.052198	1.95e-08
		USPL1	0.00460262	0.499969			EPB41L4A-AS1	0.052121	2.06e-08
		AC009961.4	0.00457219	0.499969			MICOS10	0.051952	2.3e-08
		CD70	0.00457219	0.499969			CCNG2	0.051791	2.55e-08
		PRICKLE2	0.0045699	0.499969			PLCG2	0.051708	2.69e-08
		RITA1	0.00455499	0.499969			TNXB	0.051699	2.71e-08
		AL133551.1	0.00449435	0.499969			JAK3	0.051577	2.93e-08
		LINC00929	0.00449435	0.499969			PIN1	0.051455	3.17e-08
		NOLC1	0.00445588	0.499969			EPHX1	0.051353	3.39e-08
		PUS1	0.00444596	0.499969			HSPB2	0.05134	3.41e-08
		COX11	0.00440971	0.499969			TERF2IP	0.051264	3.58e-08
		DNAJC7	0.0043429	0.499969			SLC5A1	0.051091	4.01e-08
		AP001178.3	0.00432622	0.499969			TRIB1	0.050899	4.54e-08
		ZNF460	0.00430886	0.499969			TEK	0.050871	4.61e-08
		TEX29	0.00425807	0.499969			CCPG1	0.050831	4.73e-08
		CA1	0.00423931	0.499969			CELSR1	0.050699	5.15e-08
		AC105052.5	0.0042055	0.499969			AQP7	0.050614	5.43e-08
		AC091917.3	0.0042055	0.499969			RPL36AL	0.0504	6.23e-08
		FBXO38	0.00420009	0.499969			HEYL	0.050357	6.4e-08
		TAF1A-AS1	0.00418009	0.499969			TK1	0.050247	6.86e-08
		BRAT1	0.00417704	0.499969			CYTH4	0.050222	6.96e-08
		AC007786.1	0.00416965	0.499969			SPSB1	0.050044	7.8e-08
		PANX1	0.00416439	0.499969			TBX18	0.049987	8.08e-08
		EIF4ENIF1	0.00414796	0.499969			NGRN	0.049935	8.34e-08
		MIR99AHG	0.0041417	0.499969			PTBP1	0.049914	8.44e-08
		PLEKHF2	0.0041399	0.499969			LGI2	0.049906	8.47e-08
		RCBTB1	0.0041313	0.499969			ACVRL1	0.049796	9.08e-08
		CSF3	0.0041093	0.499969			FRZB	0.049778	9.17e-08
		FAM50B	0.00409763	0.499969			SLC16A7	0.049727	9.46e-08
		SLBP	0.00409724	0.499969			RHOBTB3	0.049593	1.03e-07
		AC108727.1	0.0040888	0.499969			GLT8D2	0.049579	1.04e-07
		ADGRE2	0.00408629	0.499969			IP6K3	0.049458	1.12e-07
		LINC00461	0.00408254	0.499969			ADGRG6	0.049331	1.21e-07
		AP000692.1	0.00405385	0.499969			JAG2	0.049235	1.28e-07
		FIBP	0.00404361	0.499969			MAPK3	0.04923	1.29e-07
		LINC00551	0.00403522	0.499969			LYVE1	0.049218	1.29e-07
		LINC00857	0.00400509	0.499969			ARID5B	0.049196	1.31e-07
		EDF1	0.00399448	0.499969			CCNDBP1	0.049049	1.44e-07
		LHFPL1	0.0039771	0.499969			FAM83D	0.049014	1.47e-07
		AC008641.1	0.00395607	0.499969			CCL4	0.049008	1.47e-07
		S100A12	0.0038953	0.499969			ATG9A	0.048775	1.7e-07
		AL513320.1	0.00386604	0.499969			HAGH	0.048696	1.78e-07
		TPM3	0.00384328	0.499969			MAP1LC3A	0.048657	1.83e-07
		NAT14	0.00383237	0.499969			PPP2R3B	0.048565	1.93e-07
		APOBEC2	0.00381819	0.499969			KIF1B	0.048548	1.95e-07
		AC245060.5	0.00381637	0.499969			SYDE2	0.048525	1.97e-07
		CCAR1	0.00381335	0.499969			NABP1	0.048483	2.02e-07
		CSF2	0.00380675	0.499969			FADS2	0.048423	2.1e-07
		TNIK	0.00379792	0.499969			STK39	0.048405	2.12e-07
		LINC02454	0.00376665	0.499969			MMRN2	0.048403	2.12e-07
		AC096570.1	0.00376497	0.499969			PBX3	0.048266	2.3e-07
		AL356740.3	0.00372468	0.499969			NEDD8	0.048238	2.34e-07
		LINC02252	0.00370091	0.499969			NFKBIZ	0.048052	2.62e-07
		AL591895.1	0.00367349	0.499969			SRSF11	0.048045	2.63e-07
		MGAT4A	0.00364199	0.499969			NFKBIL1	0.047966	2.76e-07
		AIPL1	0.00364185	0.499969			P2RX5	0.047942	2.8e-07
		ARID1B	0.00363982	0.499969			AFG3L2	0.04794	2.8e-07
		DIAPH1	0.00363098	0.499969			SLC11A1	0.047784	3.08e-07
		MELTF	0.00360863	0.499969			SLC39A7	0.047747	3.14e-07
		MAP7D2	0.00359233	0.499969			DACT3	0.04774	3.15e-07
		ACO2	0.00357364	0.499969			MYO1B	0.047657	3.31e-07
		PCDHGA6	0.0035418	0.499969			MAPRE3	0.047655	3.31e-07
		TPT1-AS1	0.00352811	0.499969			CCL22	0.047542	3.54e-07
		PAWR	0.00351198	0.499969			SERTAD4-AS1	0.047507	3.61e-07
		PCMTD1	0.00350603	0.499969			WIPI1	0.04747	3.69e-07
		ADGRF3	0.00350077	0.499969			TMEM45A	0.047179	4.41e-07
		SERP2	0.00347154	0.499969			VEGFA	0.047109	4.59e-07
		SMIM5	0.003467	0.499969			DGAT2	0.047099	4.61e-07
		KPNA2	0.00345117	0.499969			SLC1A5	0.047018	4.84e-07
		PLEKHD1	0.00344257	0.499969			PDE2A	0.046995	4.9e-07
		CYBC1	0.00341903	0.499969			LHFPL6	0.046972	4.96e-07
		ABCC5	0.00341686	0.499969			NRK	0.046776	5.58e-07
		PAPPA-AS1	0.00341278	0.499969			ASPG	0.046749	5.66e-07
		NUMA1	0.00338795	0.499969			SELENOF	0.046591	6.22e-07
		MKLN1	0.00338458	0.499969			NFASC	0.04651	6.52e-07
		TTLL7	0.00336426	0.499969			CAMP	0.046439	6.8e-07
		RGS7BP	0.00335318	0.499969			ME2	0.046183	7.91e-07
		AC116366.1	0.00331998	0.499969			SLPI	0.046183	7.91e-07
		AL807757.2	0.00331998	0.499969			SLC2A10	0.046121	8.19e-07
		CT62	0.00331998	0.499969			YWHAQ	0.046083	8.37e-07
		AC090617.10	0.00331998	0.499969			HSPA9	0.046079	8.37e-07
		EPHA5-AS1	0.00329371	0.499969			CAP1	0.04599	8.82e-07
		AC021491.4	0.00329288	0.499969			PARM1	0.045955	8.99e-07
		NETO1	0.00327382	0.499969			HIGD2A	0.045828	9.68e-07
		TRIM32	0.00318187	0.499969			IGHV1-24	0.045781	9.94e-07
		CEP152	0.00314862	0.499969			TMEM123	0.045692	1.05e-06
		PIAS1	0.00314013	0.499969			PML	0.045643	1.08e-06
		SMYD3	0.00313304	0.499969			ITGA10	0.045627	1.08e-06
		GPR182	0.00307643	0.499969			KCNJ2	0.045572	1.12e-06
		SH2B2	0.00306723	0.499969			FAM107B	0.045553	1.13e-06
		SYNGR3	0.00303468	0.499969			DGLUCY	0.045547	1.13e-06
		OR2B11	0.00298793	0.499969			HIF3A	0.04549	1.17e-06
		AC092953.2	0.00297799	0.499969			BNIP3L	0.045447	1.2e-06
		AC099796.2	0.00297799	0.499969			TCIM	0.045446	1.2e-06
		RAN	0.00296814	0.499969			ARHGAP30	0.045257	1.34e-06
		AL023806.1	0.00290827	0.499969			ALDH1B1	0.045245	1.34e-06
		AL713852.1	0.00288781	0.499969			TMEM165	0.045161	1.41e-06
		AC005899.7	0.00286701	0.499969			SMAD9	0.045096	1.46e-06
		CCL3L1	0.00279829	0.499969			PLXNA3	0.045002	1.54e-06
		METTL26	0.00277383	0.499969			BTNL9	0.044833	1.7e-06
		AC092115.3	0.00270637	0.499969			NRP1	0.04475	1.78e-06
		TMEM164	0.00269206	0.499969			FGL2	0.044537	2.01e-06
		LINC02228	0.00267592	0.499969			HSPA2	0.044484	2.07e-06
		ORM2	0.00267238	0.499969			PBX1	0.044413	2.16e-06
		AP002433.2	0.00262722	0.499969			MED13L	0.044337	2.25e-06
		MAP3K2	0.00261969	0.499969			DAAM1	0.044288	2.31e-06
		GMNC	0.0026129	0.499969			FOXM1	0.044122	2.54e-06
		P2RX5	0.00258644	0.499969			CDH6	0.044109	2.55e-06
		PTGIR	0.00257358	0.499969			LTF	0.044084	2.59e-06
		AL031651.2	0.00256721	0.499969			SARAF	0.044043	2.64e-06
		ZNF410	0.0025214	0.499969			SYN1	0.044016	2.68e-06
		SLC13A5	0.00251732	0.499969			PSMD14	0.044015	2.68e-06
		LCLAT1	0.00251077	0.499969			SPHK1	0.04385	2.94e-06
		FASLG	0.00250451	0.499969			HYAL2	0.04384	2.95e-06
		F7	0.00250451	0.499969			CCL5	0.043737	3.13e-06
		AC107294.1	0.00242943	0.499969			ODF3B	0.043655	3.27e-06
		SMIM7	0.00240072	0.499969			EPB41L2	0.043617	3.34e-06
		AL365181.2	0.00239006	0.499969			MBD3	0.043362	3.85e-06
		AC079414.3	0.00238076	0.499969			SYPL1	0.043303	3.98e-06
		AC008915.1	0.00235387	0.499969			NELFE	0.0433	3.98e-06
		AC092640.1	0.00234713	0.499969			SYCE1L	0.043259	4.07e-06
		AC009464.1	0.00231327	0.499969			ATOH8	0.043239	4.11e-06
		CFAP206	0.00228435	0.499969			PID1	0.043174	4.25e-06
		AC017071.1	0.00228312	0.499969			DDR2	0.042988	4.71e-06
		BBOX1	0.00228309	0.499969			CYP2J2	0.042922	4.89e-06
		SLC16A12	0.0022745	0.499969			DUSP23	0.042917	4.89e-06
		AL627308.3	0.00227187	0.499969			HCST	0.042879	4.99e-06
		PRKG1-AS1	0.00226691	0.499969			KLHL7	0.042757	5.33e-06
		AF131215.7	0.00226549	0.499969			LRSAM1	0.042711	5.47e-06
		SMKR1	0.00226549	0.499969			NDUFAF8	0.042604	5.79e-06
		AC137932.3	0.00224295	0.499969			DUSP6	0.042453	6.29e-06
		AC026471.5	0.00224279	0.499969			PATJ	0.042431	6.36e-06
		RGS19	0.00222054	0.499969			RNF135	0.042414	6.41e-06
		DSG1	0.00219881	0.499969			SHISA5	0.042408	6.42e-06
		AC083805.3	0.00217389	0.499969			LIMD2	0.042407	6.42e-06
		USP27X-AS1	0.00217389	0.499969			SRSF9	0.042375	6.53e-06
		AL135905.1	0.00216485	0.499969			NCEH1	0.042349	6.61e-06
		AL354919.1	0.00214077	0.499969			LCN2	0.042302	6.77e-06
		AC104118.1	0.00214077	0.499969			KLRB1	0.042287	6.82e-06
		ELAVL2	0.00214077	0.499969			TTLL3	0.042264	6.9e-06
		AC008462.1	0.00213732	0.499969			SLIT2	0.042207	7.11e-06
		ACER2	0.00213212	0.499969			GPIHBP1	0.042133	7.4e-06
		AC006460.2	0.00211655	0.499969			CITED4	0.042077	7.62e-06
		AC135178.6	0.00211407	0.499969			PDCD5	0.042062	7.67e-06
		AL035458.2	0.00210469	0.499969			MET	0.042049	7.71e-06
		AC007262.2	0.00209133	0.499969			ECSCR	0.041952	8.12e-06
		AL080276.2	0.00207124	0.499969			PMP22	0.041884	8.42e-06
		AL606537.1	0.00206277	0.499969			DPP7	0.041868	8.48e-06
		MSL1	0.00205697	0.499969			TIMMDC1	0.041841	8.6e-06
		AL590560.2	0.00205363	0.499969			LY96	0.041834	8.62e-06
		VMA21	0.00204847	0.499969			DENND2D	0.041576	9.91e-06
		CCDC36	0.00204732	0.499969			MTFP1	0.041301	1.15e-05
		AC103591.3	0.00204209	0.499969			ATRAID	0.041119	1.26e-05
		FCRL3	0.00203571	0.499969			AC007009.1	0.041106	1.27e-05
		MIR583HG	0.00203203	0.499969			RHOG	0.041013	1.34e-05
		MINAR2	0.00202156	0.499969			DOK7	0.040993	1.35e-05
		USP40	0.0020205	0.499969			CD2	0.040939	1.39e-05
		LXN	0.00201801	0.499969			FAM114A1	0.040891	1.42e-05
		AL356756.1	0.0020157	0.499969			SCP2	0.040859	1.44e-05
		AC130371.2	0.00200852	0.499969			BCL2L11	0.040822	1.47e-05
		AL807752.4	0.00200281	0.499969			ERRFI1	0.040633	1.62e-05
		LINC02166	0.00198138	0.499969			IFIH1	0.040559	1.69e-05
		TTC9B	0.00198131	0.499969			COX16	0.04054	1.7e-05
		TEX14	0.00197986	0.499969			CCNB1	0.040537	1.7e-05
		AC091152.2	0.0019473	0.499969			EVI2A	0.040532	1.7e-05
		AC090186.1	0.00194379	0.499969			FAM20C	0.040495	1.74e-05
		PLEK2	0.00193374	0.499969			PRSS35	0.040492	1.74e-05
		KDR	0.00189591	0.499969			KIRREL1	0.040462	1.76e-05
		LINC01762	0.0018933	0.499969			FOXO3	0.040353	1.86e-05
		AC124068.2	0.0018933	0.499969			TPST1	0.040324	1.89e-05
		LINC00211	0.00188875	0.499969			FUNDC2	0.040204	2.01e-05
		CKMT2	0.001862	0.499969			RAB6A	0.040123	2.1e-05
		ECH1	0.00186177	0.499969			WDR13	0.040099	2.12e-05
		TLE1	0.00182946	0.499969			LMNB2	0.040081	2.14e-05
		SEPTIN7-AS1	0.0018166	0.499969			LPAR1	0.039995	2.23e-05
		AC018690.1	0.00178617	0.499969			RAP1B	0.039991	2.23e-05
		FAM102B	0.00176492	0.499969			ALDH1L1	0.039866	2.38e-05
		LINC02273	0.00176304	0.499969			WTIP	0.039824	2.43e-05
		ZBTB33	0.00176007	0.499969			MSC	0.03975	2.53e-05
		FAM122B	0.00175133	0.499969			PLEKHO1	0.039728	2.55e-05
		AC015802.5	0.00175056	0.499969			RFNG	0.039634	2.67e-05
		AL357518.1	0.00170247	0.499969			MRPS25	0.039634	2.67e-05
		AC068587.4	0.00169181	0.499969			PDXP	0.039532	2.81e-05
		PCDHB7	0.00169178	0.499969			ARHGEF37	0.03945	2.93e-05
		PPP1R17	0.00166224	0.499969			PLEKHA2	0.039402	3e-05
		AC239799.2	0.00163423	0.499969			ELOVL1	0.03922	3.29e-05
		AC131097.2	0.00161705	0.499969			HOOK2	0.039171	3.37e-05
		AC044839.1	0.00159123	0.499969			MATN2	0.039118	3.46e-05
		DNAH10	0.00157216	0.499969			TRMT112	0.039014	3.65e-05
		IQUB	0.0015637	0.499969			PARP10	0.038929	3.8e-05
		AC103702.1	0.00153298	0.499969			GRPEL1	0.038882	3.89e-05
		NIM1K	0.00152946	0.499969			ARL15	0.038874	3.9e-05
		AC078909.2	0.00151919	0.499969			HOMER1	0.038832	3.98e-05
		AC107464.3	0.00151919	0.499969			PKN1	0.038817	4.01e-05
		AC022079.2	0.00151919	0.499969			SCARA5	0.038783	4.07e-05
		CD19	0.00150685	0.499969			VSNL1	0.038766	4.1e-05
		TVP23A	0.00149921	0.499969			UTRN	0.038715	4.21e-05
		AL445259.1	0.00149672	0.499969			AL683813.1	0.038621	4.41e-05
		MGAT5B	0.00149214	0.499969			PLD2	0.038573	4.51e-05
		AC048344.4	0.00147604	0.499969			GASK1B	0.038545	4.57e-05
		AC068870.1	0.00147263	0.499969			C12orf75	0.038495	4.68e-05
		LINC00189	0.00147263	0.499969			H2AFX	0.038476	4.72e-05
		AC040934.1	0.00147263	0.499969			PLXDC1	0.038405	4.89e-05
		OXTR	0.00145386	0.499969			ALDH1L2	0.038383	4.94e-05
		MCM6	0.0014451	0.499969			GLDN	0.038266	5.23e-05
		RPP38-DT	0.00143175	0.499969			CIB1	0.038187	5.43e-05
		LINC02817	0.00143175	0.499969			FGR	0.038174	5.46e-05
		GPX2	0.00143175	0.499969			SPOCD1	0.038157	5.5e-05
		CA5A	0.00143175	0.499969			IFI27L2	0.038149	5.52e-05
		TAFA1	0.00142163	0.499969			NINJ1	0.038076	5.72e-05
		LINC00377	0.00138167	0.499969			DBP	0.038051	5.78e-05
		TRIM36	0.00137409	0.499969			SEC23A	0.037982	5.98e-05
		AL078581.2	0.00135947	0.499969			MT-ND6	0.037963	6.03e-05
		PCOTH	0.00134566	0.499969			TXNDC17	0.037955	6.04e-05
		LINC02087	0.00132786	0.499969			PPP1R12A	0.037876	6.28e-05
		SLC26A8	0.00132356	0.499969			OTOA	0.037848	6.36e-05
		FAF1	0.00130866	0.499969			TNRC18	0.037698	6.84e-05
		P2RY12	0.0013085	0.499969			KLHL21	0.037667	6.94e-05
		BEAN1	0.00130432	0.499969			PSMB6	0.037569	7.28e-05
		AKAP14	0.00130206	0.499969			C16orf58	0.037548	7.34e-05
		ETV1	0.00128203	0.499969			BMT2	0.037466	7.64e-05
		FBXO27	0.0012818	0.499969			ERGIC2	0.03745	7.69e-05
		AC126177.3	0.00127934	0.499969			ALDH1A1	0.037337	8.12e-05
		CAB39	0.00127874	0.499969			BEX3	0.037336	8.12e-05
		AC079766.1	0.00126409	0.499969			GPR34	0.037169	8.8e-05
		LNX2	0.00126301	0.499969			MAP1A	0.037153	8.86e-05
		AC021733.4	0.0012387	0.499969			BNC2	0.037009	9.49e-05
		AL356124.1	0.00123421	0.499969			PTPN6	0.036987	9.59e-05
		CYP2C18	0.00121089	0.499969			KIAA0232	0.036904	9.97e-05
		AL391069.3	0.00121089	0.499969			LDB2	0.036866	0.000101
		HBM	0.00120296	0.499969			RAB11B	0.036781	0.000106
		AC108448.3	0.00118289	0.499969			NPTX2	0.036757	0.000107
		LINC01546	0.00117649	0.499969			MSI2	0.036582	0.000116
		LRPPRC	0.00117394	0.499969			TOMM5	0.036543	0.000118
		TAS2R13	0.00116978	0.499969			NUDT7	0.036432	0.000124
		SGTA	0.00116427	0.499969			S100A12	0.036387	0.000127
		CFAP46	0.00115743	0.499969			HSPA1B	0.036379	0.000127
		RNF213-AS1	0.00114729	0.499969			HNRNPU	0.036338	0.00013
		AC073257.2	0.00113298	0.499969			HAND1	0.036294	0.000132
		AC079062.1	0.00113072	0.499969			GPAT3	0.036226	0.000137
		AC126283.1	0.00112312	0.499969			GIMAP7	0.036211	0.000137
		C8orf37-AS1	0.0011027	0.499969			SELENOH	0.036138	0.000142
		AC108449.2	0.00110037	0.499969			BCKDK	0.03613	0.000142
		AC011472.1	0.00108778	0.499969			EHD4	0.036096	0.000145
		AC008403.3	0.00108036	0.499969			RNASE6	0.036057	0.000147
		ADCY6-DT	0.00108036	0.499969			LMAN1	0.036044	0.000148
		RASA2-IT1	0.00105441	0.499969			CDKN3	0.036001	0.000151
		AL096803.4	0.00105103	0.499969			PIK3R6	0.035956	0.000154
		MYH15	0.00103292	0.499969			AP000525.1	0.035908	0.000157
		ARL6IP6	0.00101187	0.499969			ME1	0.035811	0.000164
		AF131215.2	0.00100838	0.499969			TMEM67	0.035801	0.000165
		ODC1	0.00100608	0.499969			PTPRN	0.035783	0.000166
		RPP38	0.000999186	0.499969			MLYCD	0.035731	0.00017
		LINC01357	0.000994558	0.499969			SEMA3A	0.035661	0.000176
		AC069307.1	0.000960736	0.499969			SLC7A6	0.035574	0.000183
		PCF11	0.000959082	0.499969			DDX5	0.035568	0.000183
		CSDE1	0.000952836	0.499969			HSD17B2	0.035527	0.000187
		AC092171.3	0.000943369	0.499969			PSMB4	0.035475	0.000191
		TMEM11	0.000937689	0.499969			LUC7L3	0.035392	0.000198
		PCDHA4	0.000937327	0.499969			NR1D2	0.035379	0.000199
		JAK2	0.000926406	0.499969			SYNC	0.035363	0.000201
		LINC01127	0.000906306	0.499969			VPS13A	0.035305	0.000206
		CYP26B1	0.000894979	0.499969			SLAMF8	0.035221	0.000214
		PLLP	0.000892714	0.499969			CHCHD3	0.035171	0.000219
		AC092068.2	0.000889012	0.499969			HDAC5	0.035107	0.000225
		MAST4-AS1	0.000889012	0.499969			CXXC5	0.035068	0.000229
		AL034374.1	0.000888858	0.499969			NENF	0.035034	0.000232
		AC013472.3	0.000880954	0.499969			F2RL3	0.034977	0.000238
		ZNF101	0.000869824	0.499969			SMAP2	0.034948	0.000241
		ADIPOQ	0.000852013	0.499969			OLFML2A	0.034919	0.000244
		FRMPD1	0.000848013	0.499969			YIPF3	0.034896	0.000247
		CFAP161	0.000848013	0.499969			PRRC2C	0.034867	0.00025
		SMG7-AS1	0.000846636	0.499969			SETBP1	0.03486	0.00025
		CCDC158	0.000846636	0.499969			FKBP8	0.034852	0.000251
		COASY	0.000821468	0.499969			F8	0.034822	0.000254
		CEBPG	0.000812891	0.499969			HEXB	0.034819	0.000254
		APTR	0.000811879	0.499969			CDKN2D	0.034773	0.000259
		ARMC4	0.00080421	0.499969			CLASP1	0.034763	0.00026
		FBXO22	0.000787418	0.499969			LILRB5	0.034762	0.00026
		Z99716.2	0.000784189	0.499969			MAF1	0.034762	0.00026
		ARHGAP10	0.000774093	0.499969			CDK10	0.034688	0.000268
		FBXL16	0.000767017	0.499969			LGI4	0.034567	0.000283
		AC012313.6	0.000765355	0.499969			IMPAD1	0.034465	0.000297
		AP005264.1	0.000759991	0.499969			AC136475.1	0.034408	0.000304
		AL031775.1	0.000759839	0.499969			ADAMTS9	0.034318	0.000317
		AC090192.2	0.000751066	0.499969			REV3L	0.034223	0.00033
		GPR22	0.000699773	0.499969			BECN1	0.034145	0.000342
		CARD8-AS1	0.000696593	0.499969			MCUB	0.034144	0.000342
		AL353651.1	0.000690431	0.499969			TIMP4	0.034099	0.000348
		AC022075.1	0.000690009	0.499969			HBEGF	0.03407	0.000352
		AC011939.2	0.000678568	0.499969			DDX1	0.034029	0.000359
		RORB-AS1	0.000670698	0.499969			PXK	0.033918	0.000377
		ZNF804B	0.000657107	0.499969			NXNL2	0.033914	0.000377
		AL021154.1	0.000656886	0.499969			ALKBH7	0.033895	0.00038
		AC108463.3	0.000638898	0.499969			AC025857.2	0.033884	0.000381
		ELOB	0.00062673	0.499969			EIF3L	0.03384	0.000389
		ITPR1-DT	0.000600028	0.499969			CIDEC	0.033797	0.000396
		AP000708.1	0.000598563	0.499969			MBNL1-AS1	0.033794	0.000396
		LINC02115	0.000597131	0.499969			AC138904.3	0.033747	0.000404
		BTBD10	0.000594948	0.499969			ATP10A	0.03359	0.000433
		PLCZ1	0.000591287	0.499969			C1orf21	0.033569	0.000436
		PKMYT1	0.00055515	0.499969			AL139393.3	0.033494	0.000451
		AC108457.1	0.000551265	0.499969			MMADHC	0.033439	0.000461
		AL160286.2	0.000551265	0.499969			PDLIM4	0.03337	0.000475
		AC118758.3	0.000548883	0.499969			APLP2	0.033349	0.000479
		AL353748.3	0.000543784	0.499969			BMPR2	0.033327	0.000484
		LINC00884	0.000529598	0.499969			RWDD1	0.033172	0.000517
		MAN2A1	0.000511167	0.499969			MACROD1	0.033171	0.000517
		GGN	0.00046118	0.499969			MAGEH1	0.033144	0.000523
		IMPACT	0.000446238	0.499969			PLIN3	0.033123	0.000527
		WEE2	0.000442958	0.499969			LIX1L	0.033119	0.000527
		HCG22	0.000442958	0.499969			FAM171A1	0.033116	0.000527
		TNFSF13B	0.000423173	0.499969			LAP3	0.033082	0.000535
		PRKD2	0.000389137	0.499969			RNF169	0.033069	0.000537
		NIFK-AS1	0.000383274	0.499969			ROR2	0.033067	0.000537
		RBL2	0.000379707	0.499969			OAT	0.032995	0.000554
		CUZD1	0.000374153	0.499969			RAB15	0.032979	0.000558
		PCED1A	0.000369949	0.499969			ATOX1	0.032931	0.000569
		ITPK1-AS1	0.000367139	0.499969			MAPK12	0.032907	0.000574
		AL136369.2	0.000364686	0.499969			TNFAIP6	0.032905	0.000574
		AC005534.1	0.000341358	0.499969			KANK3	0.032782	0.000605
		GNG8	0.000339619	0.499969			GPR22	0.03274	0.000616
		IPO9-AS1	0.000333774	0.499969			ARHGAP28	0.032725	0.000619
		LINC00426	0.000333546	0.499969			LAMP3	0.032723	0.000619
		AC097505.1	0.000333546	0.499969			RTL8C	0.032569	0.000661
		LRRC15	0.000324121	0.499969			NSUN5	0.032561	0.000663
		AL157871.5	0.000324121	0.499969			KCNQ1OT1	0.03255	0.000665
		ACVR2B	0.000317702	0.499969			MCM2	0.032538	0.000668
		AC005670.1	0.000299799	0.499969			MAGI1-IT1	0.032517	0.000674
		KCNRG	0.000298768	0.499969			DGKG	0.0325	0.000678
		ZCCHC14	0.000296798	0.499969			FBXW11	0.032481	0.000683
		SLC9A5	0.00029236	0.499969			DAPK3	0.032406	0.000705
		OPTN	0.000263948	0.499969			FYCO1	0.032348	0.000722
		AL031118.1	0.000248935	0.499969			DRAM1	0.032337	0.000724
		LGR5	0.000243295	0.499969			PMM1	0.032291	0.000739
		DNAAF3	0.000241435	0.499969			AC020916.1	0.032235	0.000756
		CEP83-DT	0.000240346	0.499969			HIP1R	0.032227	0.000758
		OR11G2	0.000240346	0.499969			AIMP2	0.032101	0.000799
		PTPRT	0.000240025	0.499969			NQO1	0.032091	0.000801
		ZBTB26	0.000230546	0.499969			TBCA	0.032026	0.000824
		CNTLN	0.000227959	0.499969			ECI1	0.031987	0.000837
		AL020996.1	0.000218041	0.499969			DMAC1	0.031882	0.000874
		AC005070.3	0.000201201	0.499969			TRPV2	0.031855	0.000883
		CADM3-AS1	0.000187888	0.499969			MECOM	0.031844	0.000886
		AL355974.2	0.000176757	0.499969			ST14	0.031742	0.000925
		CELF4	0.000164953	0.499969			KPNB1	0.031645	0.000963
		RAD21-AS1	0.000163958	0.499969			AC008875.1	0.031629	0.000968
		ST3GAL6-AS1	0.000160605	0.499969			ITSN1	0.03162	0.000971
		RCAN3	0.000159095	0.499969			SETDB2	0.031596	0.00098
		AC099518.1	0.000147801	0.499969			CYS1	0.031587	0.000983
		FBXO24	0.000130272	0.499969			RFLNB	0.03158	0.000985
		SMC3	0.000127626	0.499969			HNRNPM	0.031547	0.000998
		AL354740.1	0.000118554	0.499969			TPPP3	0.031535	0.001001
		KIF5A	0.000113374	0.499969			ARHGAP4	0.031519	0.001007
		GCNA	9.21819e-05	0.499969			DLL4	0.031517	0.001007
		AP000357.2	7.54356e-05	0.499969			BRD8	0.031515	0.001007
		RAP1GDS1	6.03539e-05	0.499969			AC245060.5	0.031469	0.001026
		FAAH2	5.39846e-05	0.499969			IP6K2	0.031448	0.001034
		AL359258.2	3.88387e-05	0.499969			ADAMTS14	0.031438	0.001037
		AP005205.2	7.94316e-06	0.499969			HEBP1	0.031405	0.001051
		ENOX2	-2.57846e-05	0.499969			NUAK1	0.031387	0.001058
		AC103760.1	-4.8848e-05	0.499969			ADGRG1	0.031355	0.001071
		NPIPA1	-5.22563e-05	0.499969			LYL1	0.031325	0.001083
		AC005089.1	-6.19382e-05	0.499969			TMUB2	0.031255	0.001115
		GPLD1	-7.37577e-05	0.499969			MTHFD1	0.03125	0.001116
		FAM167B	-8.88143e-05	0.499969			CTNND2	0.031248	0.001116
		CRIPT	-8.99054e-05	0.499969			B4GALT2	0.031212	0.001131
		CYP4Z1	-0.000112227	0.499969			WIPF1	0.031174	0.001148
		DROSHA	-0.000117803	0.499969			THOC1	0.031112	0.001178
		GABRR2	-0.00012392	0.499969			DIP2C	0.031108	0.001178
		AC093591.2	-0.00014721	0.499969			ERF	0.031099	0.001182
		TMPO-AS1	-0.00014721	0.499969			RETN	0.031083	0.001188
		AC005523.1	-0.000155856	0.499969			CCN4	0.031069	0.001194
		AC109454.2	-0.000195561	0.499969			MCM4	0.031041	0.001207
		AC073210.3	-0.000203938	0.499969			RPL39L	0.030956	0.001249
		FZD10	-0.000204643	0.499969			GLRB	0.03095	0.001251
		AC000068.2	-0.000207212	0.499969			TRPV4	0.030942	0.001254
		AC107871.2	-0.000216374	0.499969			SCARA3	0.030812	0.001322
		LINC02101	-0.000230825	0.499969			DGKD	0.030692	0.001388
		SLC22A18AS	-0.000237416	0.499969			NPR1	0.030677	0.001395
		GALNT5	-0.000241074	0.499969			FAM107A	0.030669	0.001399
		SCN1A	-0.000250283	0.499969			SGTA	0.030636	0.001416
		SMC5-AS1	-0.000264168	0.499969			CTTN	0.030538	0.001473
		FCRL5	-0.000264663	0.499969			GEM	0.030505	0.001492
		AQP10	-0.000283719	0.499969			FAM50A	0.030465	0.001516
		VCX3A	-0.000286744	0.499969			ZC3H4	0.030454	0.00152
		KLRF1	-0.000289415	0.499969			GALNT18	0.030379	0.001567
		SPDYA	-0.000289637	0.499969			MTRNR2L10	0.030365	0.001574
		PANTR1	-0.000294586	0.499969			EIF4EBP1	0.030348	0.001583
		AL139123.1	-0.000296846	0.499969			ANO5	0.030334	0.001591
		AC090114.2	-0.000298998	0.499969			COPS4	0.030307	0.001607
		AL646090.2	-0.000300896	0.499969			PTTG1	0.030304	0.001608
		SNRNP200	-0.000306597	0.499969			DHRS12	0.030254	0.001639
		GEN1	-0.000326406	0.499969			REEP3	0.030221	0.001659
		AC022007.1	-0.000328245	0.499969			PPM1L	0.030216	0.001661
		AC093462.1	-0.000330416	0.499969			AC005736.1	0.030206	0.001667
		ST18	-0.000338496	0.499969			ADCYAP1	0.030194	0.001673
		LINC01424	-0.000351951	0.499969			C14orf132	0.030181	0.001681
		AC026356.2	-0.000361085	0.499969			CD300A	0.030173	0.001684
		AC010201.2	-0.000361143	0.499969			DSC2	0.030088	0.001742
		ALG1L9P	-0.000371489	0.499969			TMEM91	0.030021	0.001788
		MEI4	-0.000387194	0.499969			MCTP1	0.029942	0.001844
		PLXNB3	-0.000424678	0.499969			LAMB3	0.029888	0.001883
		TMED8	-0.000452471	0.499969			DNAJB4	0.02978	0.001965
		GBP7	-0.000452623	0.499969			PCDH1	0.029732	0.002001
		LILRA4	-0.000452623	0.499969			VBP1	0.029692	0.002032
		MRPL34	-0.000457137	0.499969			FIBCD1	0.029677	0.002043
		ZNF528-AS1	-0.000458057	0.499969			CBX6	0.029626	0.002082
		CYSRT1	-0.000468504	0.499969			ITGA6	0.029607	0.002097
		PPP1CB	-0.000476302	0.499969			AGL	0.02943	0.002248
		DNAAF4	-0.000483594	0.499969			SAR1B	0.029426	0.00225
		WNT2	-0.000492056	0.499969			ITGB8	0.029415	0.002257
		AC090136.3	-0.000502263	0.499969			KPNA4	0.029374	0.002292
		SLC5A10	-0.000507626	0.499969			GADD45A	0.029337	0.002324
		LINC01779	-0.000508172	0.499969			MBTPS1	0.029303	0.002353
		AC013731.1	-0.000509074	0.499969			EIF4A2	0.029255	0.002396
		C9orf135	-0.00052015	0.499969			HAVCR2	0.029202	0.002444
		ANGPTL7	-0.000525712	0.499969			ZNF516	0.02918	0.002463
		AC025280.2	-0.000541629	0.499969			CLDN15	0.029173	0.002468
		AC026401.2	-0.000541629	0.499969			DHH	0.029152	0.002486
		VWA5B1	-0.000551621	0.499969			NFATC2IP	0.029127	0.002508
		AP001439.1	-0.000565417	0.499969			ATP6V0D1	0.02909	0.002543
		ADCY2	-0.000608662	0.499969			CEBPZ	0.029054	0.002577
		LINC02043	-0.00061813	0.499969			LRP6	0.029017	0.002612
		ZNF541	-0.000622995	0.499969			ZMIZ1	0.028998	0.002629
		ZNF479	-0.000625022	0.499969			CENPB	0.028974	0.002651
		AC074029.3	-0.000625022	0.499969			PHACTR2	0.028944	0.002681
		SLC39A5	-0.000625022	0.499969			RBP1	0.028916	0.002708
		ADM5	-0.00062815	0.499969			CHCHD5	0.0289	0.002723
		NPEPL1	-0.000636488	0.499969			BPTF	0.028883	0.002738
		MFSD8	-0.00063757	0.499969			SLC25A41	0.02886	0.00276
		MRPL1	-0.00064974	0.499969			OAS3	0.028836	0.002782
		AC012085.2	-0.000661488	0.499969			MDM2	0.028835	0.002782
		AP002490.1	-0.00066677	0.499969			ECHDC2	0.028823	0.002792
		CYP4F11	-0.000671229	0.499969			CBLB	0.028791	0.002825
		PAQR6	-0.000671266	0.499969			AKAP12	0.028779	0.002835
		AL008721.2	-0.0006918	0.499969			CRYBG1	0.028774	0.002838
		GALNT13	-0.000698905	0.499969			ARL8A	0.028742	0.002871
		KLF7-IT1	-0.000705971	0.499969			SEL1L	0.02874	0.002871
		RPS4Y1	-0.000713603	0.499969			RAB8B	0.028737	0.002872
		TRBC2	-0.000715429	0.499969			HTRA3	0.028704	0.002906
		AP000763.3	-0.000717376	0.499969			SEMA4G	0.0287	0.002908
		AKR1B10	-0.000732937	0.499969			KIF1BP	0.028631	0.002984
		FGF10	-0.000733869	0.499969			TNIP1	0.028616	0.002999
		KCNH8	-0.000743003	0.499969			ITPRID2	0.028595	0.003021
		MRPS28	-0.000755051	0.499969			RASD2	0.028579	0.003037
		LINC02846	-0.000761644	0.499969			OSBPL10	0.028566	0.003049
		HEPACAM	-0.000770321	0.499969			LRRC45	0.028553	0.003063
		PEBP1	-0.000775584	0.499969			SLC17A9	0.028537	0.003078
		FLT3	-0.000776587	0.499969			BTN3A2	0.028502	0.003118
		AC093799.1	-0.000780029	0.499969			CCM2L	0.028475	0.003148
		CD300LB	-0.000785222	0.499969			STEAP1	0.028465	0.003157
		AC021491.1	-0.000797155	0.499969			DEK	0.02844	0.003184
		GPER1	-0.000797711	0.499969			TRAPPC2L	0.028438	0.003184
		AC084756.1	-0.000805554	0.499969			BAG2	0.028435	0.003184
		NAIP	-0.000814529	0.499969			STC1	0.028433	0.003184
		BDKRB1	-0.000821466	0.499969			USP5	0.028365	0.003266
		PCDHGA4	-0.000822632	0.499969			ENPEP	0.028316	0.003325
		C1orf127	-0.000822646	0.499969			KAZN	0.028284	0.003362
		AC004921.1	-0.000838172	0.499969			SLCO3A1	0.028283	0.003362
		EIF3B	-0.000870136	0.499969			BAZ2A	0.028265	0.003382
		FOXP1	-0.000871869	0.499969			IGSF8	0.028237	0.003416
		LINC00670	-0.000879675	0.499969			HRH2	0.028214	0.003443
		CETP	-0.000890368	0.499969			HMOX2	0.028156	0.003516
		AC012467.2	-0.000893073	0.499969			NECAB3	0.028042	0.003671
		AC093675.1	-0.000896784	0.499969			RUSC2	0.028001	0.003724
		CLCN6	-0.000898515	0.499969			MYO1C	0.028	0.003724
		AC087392.5	-0.000944258	0.499969			ALDH3B1	0.027997	0.003724
		RASEF	-0.000947234	0.499969			TWF1	0.027984	0.003739
		AC016575.1	-0.000948427	0.499969			SLC12A4	0.027957	0.003775
		AC018557.2	-0.000948696	0.499969			SLC20A2	0.027918	0.003827
		AC022893.1	-0.00095925	0.499969			NMRK1	0.027849	0.003926
		WASF3-AS1	-0.000969874	0.499969			MAGI1	0.027807	0.003986
		AC013275.1	-0.000979734	0.499969			SCN4B	0.027804	0.003986
		ATL1	-0.00101287	0.499969			SERPINI1	0.0278	0.003989
		IMPG2	-0.00101687	0.499969			NCKAP1L	0.027788	0.004003
		FGF5	-0.00101732	0.499969			EXOC8	0.027778	0.004014
		AC138904.3	-0.00102384	0.499969			GSPT1	0.027774	0.004017
		MTF2	-0.00103093	0.499969			PDE4D	0.027768	0.004022
		MRTFB	-0.0010454	0.499969			GCNT1	0.027745	0.004052
		ALDH7A1	-0.00104808	0.499969			HSBP1L1	0.027744	0.004052
		TRPM6	-0.00104942	0.499969			COL23A1	0.027685	0.00414
		AC105094.2	-0.00105798	0.499969			CCT5	0.027609	0.004257
		ADAMTSL1	-0.00105936	0.499969			LPIN1	0.027552	0.004346
		TTC34	-0.00106658	0.499969			SON	0.027504	0.00442
		Z97192.2	-0.00108002	0.499969			MICALL2	0.027487	0.004444
		EFCAB5	-0.00108028	0.499969			EVI2B	0.027382	0.004616
		GUCA1C	-0.00108246	0.499969			SEC14L1	0.027382	0.004616
		RPS6KA6	-0.00108951	0.499969			NMI	0.027362	0.004645
		HPCAL4	-0.00108956	0.499969			MAPRE1	0.027354	0.004656
		C4B	-0.00111139	0.499969			GIMAP6	0.027341	0.004674
		AC007686.4	-0.00112291	0.499969			POLR1D	0.027323	0.004701
		AL355999.1	-0.00112934	0.499969			AC024933.1	0.027316	0.00471
		AC068790.2	-0.00113429	0.499969			PCED1A	0.027242	0.004837
		C1orf105	-0.00113595	0.499969			LETM1	0.027188	0.004932
		AC087392.3	-0.00114468	0.499969			PIMREG	0.027154	0.00499
		GRIA1	-0.0011479	0.499969			FOXS1	0.027151	0.00499
		TMEM232	-0.00116484	0.499969			IRF7	0.027114	0.005056
		AL158055.1	-0.00116507	0.499969			PNPLA6	0.027096	0.005082
		LIMD1-AS1	-0.00117647	0.499969			SCD5	0.027094	0.005082
		HEXA-AS1	-0.00117784	0.499969			AC007364.1	0.027092	0.005082
		CT66	-0.0011861	0.499969			CDC34	0.02709	0.005082
		LVRN	-0.00119115	0.499969			SIRT2	0.027083	0.005091
		AC099754.1	-0.00119384	0.499969			ITGAM	0.027074	0.005103
		IGHD	-0.00119838	0.499969			CCT3	0.027036	0.005172
		AL021707.8	-0.00120271	0.499969			EIF4E2	0.027026	0.005186
		EMP2	-0.00121549	0.499969			PCBP1-AS1	0.027016	0.005201
		AP002495.1	-0.00121934	0.499969			ALDH1A3	0.026988	0.005251
		AQP11	-0.00122737	0.499969			PLA2R1	0.026967	0.005287
		PRR13	-0.00122946	0.499969			RETREG3	0.026933	0.005349
		AL138694.1	-0.00124231	0.499969			CYHR1	0.026929	0.005352
		CALCR	-0.0012471	0.499969			FRMD5	0.02691	0.005386
		LINC01765	-0.00124987	0.499969			PPT1	0.026903	0.005395
		AP001056.2	-0.00126314	0.499969			LINC01048	0.026896	0.005404
		AC004477.1	-0.00126429	0.499969			GPR183	0.026884	0.005424
		KLHL15	-0.00126678	0.499969			FAM193B	0.026746	0.0057
		TDRD1	-0.00127874	0.499969			MZF1	0.026725	0.00574
		AC025774.1	-0.00129385	0.499969			EGR2	0.026719	0.005747
		YPEL4	-0.00129624	0.499969			FAT4	0.0267	0.005783
		AC011815.1	-0.00129655	0.499969			HIST1H2BC	0.026677	0.005827
		CASC1	-0.00131057	0.499969			CCDC9B	0.026662	0.005853
		AL365330.1	-0.00131167	0.499969			RGMB-AS1	0.026585	0.006015
		FAM151B	-0.00131777	0.499969			LRATD2	0.026576	0.006029
		AC073869.3	-0.00132675	0.499969			ZNF528	0.026549	0.006084
		LINC01422	-0.00133354	0.499969			GPD1	0.026487	0.006219
		AC253572.2	-0.00135209	0.499969			ZNF12	0.026483	0.006221
		FSIP2	-0.0013588	0.499969			CENPW	0.026459	0.006268
		SMC2	-0.00137541	0.499969			PITRM1	0.026457	0.006268
		TPRKB	-0.00138074	0.499969			FAM214A	0.026456	0.006268
		STX19	-0.00138488	0.499969			AC022164.1	0.02643	0.006321
		MRPS2	-0.00139289	0.499969			ARHGEF1	0.026413	0.006355
		AKAP5	-0.00140892	0.499969			FHOD1	0.026404	0.006369
		AC103853.2	-0.00141444	0.499969			CA2	0.026369	0.006446
		LINC02777	-0.00142522	0.499969			MAB21L1	0.02625	0.006726
		AC105020.5	-0.00142537	0.499969			NBEA	0.026222	0.006788
		SERPINB10	-0.00143152	0.499969			PDAP1	0.026215	0.006799
		C16orf74	-0.00143493	0.499969			TNFRSF25	0.026199	0.006831
		KEL	-0.00144246	0.499969			ADAMTS5	0.026158	0.006929
		LINC02066	-0.00145184	0.499969			CEP250	0.026125	0.007006
		RRP12	-0.00146417	0.499969			C8orf33	0.026097	0.007071
		KIRREL3	-0.00147261	0.499969			PHF1	0.02606	0.007159
		AL132822.1	-0.00148128	0.499969			SYF2	0.026015	0.007269
		AC104964.3	-0.00148218	0.499969			MTMR14	0.026007	0.007278
		HBZ	-0.0014939	0.499969			SAE1	0.026007	0.007278
		PRSS35	-0.00149682	0.499969			NKTR	0.025992	0.007311
		FAM163A	-0.00152082	0.499969			SLC52A3	0.025951	0.007412
		AP002992.1	-0.00153922	0.499969			CABP1	0.025928	0.007468
		AL136454.1	-0.0015518	0.499969			NCOR2	0.025879	0.007593
		PTPRR	-0.00155772	0.499969			REX1BD	0.025863	0.007628
		ADAM12	-0.0015611	0.499969			ZNF207	0.025828	0.007719
		AL160272.1	-0.00158598	0.499969			MRPL51	0.025798	0.007794
		ACIN1	-0.0015873	0.499969			MYLIP	0.025773	0.007859
		AL121672.2	-0.00159496	0.499969			FGFR1	0.025723	0.007992
		MALINC1	-0.00161026	0.499969			LILRA2	0.025688	0.008085
		AC110597.1	-0.00161298	0.499969			TMEM121	0.025678	0.008108
		RLN3	-0.00161958	0.499969			CAPN3	0.025665	0.008138
		AL365181.3	-0.00162159	0.499969			ARPP19	0.025631	0.008229
		KMT5A	-0.00162327	0.499969			PIP5K1C	0.025624	0.008244
		PCARE	-0.00162596	0.499969			CSNK1A1	0.025615	0.008263
		THEMIS	-0.00163825	0.499969			NFKB2	0.025575	0.008375
		AC005034.4	-0.00163881	0.499969			45356	0.025544	0.00846
		AL117336.1	-0.00164008	0.499969			WDR77	0.025541	0.008462
		AP000350.6	-0.00165408	0.499969			CCNA2	0.025527	0.008497
		AC011472.4	-0.00166494	0.499969			ARL2BP	0.025519	0.008512
		AC104187.1	-0.00166581	0.499969			RAB14	0.025511	0.008525
		AC087742.1	-0.00169273	0.499969			DNAJC1	0.02551	0.008525
		AL451064.1	-0.0016971	0.499969			TCF7L1	0.0255	0.008549
		AC018809.1	-0.00170029	0.499969			MYBBP1A	0.025476	0.008613
		RAB39B	-0.0017086	0.499969			JPH1	0.025423	0.00877
		AC113410.4	-0.00171885	0.499969			DHRS7B	0.025358	0.008963
		SMIM1	-0.00173051	0.499969			CLK1	0.025354	0.00897
		TRDC	-0.00174603	0.499969			CMTM6	0.025349	0.008978
		AL137802.2	-0.00174986	0.499969			GINS2	0.025344	0.008985
		LINC00517	-0.00175148	0.499969			N4BP2L1	0.025325	0.009039
		AC093912.1	-0.00175241	0.499969			RNF152	0.025323	0.009039
		SKA1	-0.00176161	0.499969			SPG21	0.025306	0.009082
		PRPH2	-0.00176696	0.499969			TMBIM4	0.025304	0.009082
		AC012557.2	-0.00177022	0.499969			CSGALNACT1	0.0253	0.009088
		CXorf21	-0.00177049	0.499969			FMO3	0.025298	0.009088
		PSPC1	-0.0017849	0.499969			IQGAP2	0.025291	0.009102
		LINC02145	-0.00181158	0.499969			TBXAS1	0.02528	0.009128
		EPRS	-0.00181672	0.499969			CCM2	0.025276	0.009133
		TPRG1	-0.00182191	0.499969			TRIM38	0.025273	0.009136
		AC022915.1	-0.00183547	0.499969			TWIST1	0.025253	0.009192
		AC093388.1	-0.00183871	0.499969			ISCA1	0.025195	0.009373
		ZNF726	-0.00183919	0.499969			FNBP1	0.025184	0.009402
		TP63	-0.00186132	0.499969			TMEM60	0.025152	0.009498
		AL353135.2	-0.00186724	0.499969			SZRD1	0.025132	0.009559
		C6orf163	-0.00188011	0.499969			NDUFAF4	0.025127	0.009567
		LINC02614	-0.00188729	0.499969			KPNA6	0.025088	0.00969
		AC131235.2	-0.00188857	0.499969			NDUFAF1	0.025084	0.009697
		SLC11A1	-0.00189911	0.499969			BDKRB1	0.025064	0.009757
		ACADL	-0.00190754	0.499969			ARHGEF25	0.025061	0.009759
		LINC02211	-0.00192018	0.499969			SEMA5B	0.025052	0.009782
		PLEKHG4	-0.00192319	0.499969			SREK1	0.025032	0.00984
		RABEP1	-0.00193181	0.499969			TRPM4	0.025009	0.00991
		LINC01132	-0.00194276	0.499969			GLYR1	0.025005	0.009918
		AL162377.1	-0.00194493	0.499969			RHOBTB2	0.025002	0.009918
		BTBD7	-0.00194954	0.499969			KLF13	0.024989	0.009957
		GRB7	-0.00195665	0.499969			FAM122B	0.024954	0.010069
		IGFBP1	-0.00196182	0.499969			HLF	0.024899	0.010254
		LINC01585	-0.00196748	0.499969			RASGRP2	0.024882	0.010305
		BSN	-0.00197665	0.499969			SIGIRR	0.024871	0.010339
		AL139099.1	-0.00198739	0.499969			SLC12A6	0.024817	0.010505
		SEPTIN3	-0.00199465	0.499969			ASPH	0.024817	0.010505
		AL358780.1	-0.00201518	0.499969			JAM2	0.024816	0.010505
		AC005034.5	-0.00202187	0.499969			TRO	0.024815	0.010505
		CYP2E1	-0.00203896	0.499969			ABHD5	0.024805	0.010532
		CU633906.2	-0.0020482	0.499969			HNRNPA0	0.024775	0.010636
		HM13-AS1	-0.00205269	0.499969			DNAJA1	0.024747	0.01073
		AC004847.1	-0.00205522	0.499969			PHF21A	0.024718	0.010828
		OIP5	-0.00206445	0.499969			CFAP20	0.024644	0.011096
		AC090004.2	-0.00207685	0.499969			OLFM4	0.024627	0.011154
		AC027682.4	-0.00208461	0.499969			SEC22B	0.024622	0.011163
		NUDCD1	-0.00209391	0.499969			TSLP	0.024605	0.01122
		HID1-AS1	-0.00212108	0.499969			ZNF511	0.024598	0.011237
		KIF15	-0.00212195	0.499969			PDE1B	0.024582	0.011289
		BCORL1	-0.00213463	0.499969			KCTD6	0.024574	0.011313
		KIF11	-0.00214097	0.499969			MCCC2	0.024535	0.011453
		AC072028.1	-0.00214164	0.499969			MRPL58	0.02448	0.011661
		AL035681.1	-0.00215641	0.499969			PHF3	0.024438	0.011813
		LINC01703	-0.00216022	0.499969			BRPF3	0.024437	0.011813
		AL583722.1	-0.00218462	0.499969			ANKMY1	0.024435	0.011813
		ARMCX5	-0.00218827	0.499969			RPRD1B	0.024412	0.011898
		AC104211.1	-0.00219593	0.499969			GPR176	0.024408	0.011903
		AC018553.1	-0.00220698	0.499969			EOGT	0.024405	0.011908
		MARF1	-0.00221034	0.499969			ZBTB17	0.02434	0.012165
		AL162390.1	-0.00221496	0.499969			GRIN2C	0.024337	0.012166
		NEIL3	-0.00223866	0.499969			SRSF6	0.024319	0.012232
		ZNF700	-0.00224329	0.499969			GPR155	0.024301	0.012298
		AL132639.2	-0.00224563	0.499969			POP7	0.024245	0.012523
		AC108488.3	-0.00224634	0.499969			KIF3C	0.024242	0.012523
		HSPA4	-0.00224946	0.499969			HDAC4-AS1	0.024188	0.012744
		AC007038.1	-0.00225272	0.499969			DNAJB6	0.024184	0.012755
		SLC13A3	-0.00225568	0.499969			AP3S1	0.024157	0.012858
		TUBB2B	-0.00225973	0.499969			ZP1	0.024115	0.013033
		SYN3	-0.00227714	0.499969			RTL8A	0.024074	0.013202
		POLQ	-0.0022808	0.499969			CSTF1	0.024056	0.013275
		USP44	-0.00228108	0.499969			PRICKLE1	0.024028	0.013389
		SLC17A5	-0.0022832	0.499969			CMPK2	0.02402	0.013412
		LINC01358	-0.00229299	0.499969			ZNF266	0.023987	0.01355
		ANKRD34A	-0.00230669	0.499969			HCN2	0.023983	0.013562
		DBF4B	-0.00230861	0.499969			ZNF467	0.023977	0.013576
		MCM10	-0.00233544	0.499969			EYA2	0.023947	0.013701
		AC139795.3	-0.00234456	0.499969			TMED2-DT	0.023893	0.013942
		DNAJC5G	-0.00238056	0.499969			CDKN2AIPNL	0.023877	0.014006
		RAB30	-0.00238078	0.499969			SNHG12	0.023866	0.014049
		AL162586.1	-0.00239212	0.499969			CXXC1	0.02385	0.014112
		EXOC5	-0.00239435	0.499969			VPS26A	0.023841	0.014142
		CCNA2	-0.00240522	0.499969			ZNF148	0.023828	0.01419
		AL158071.5	-0.00241912	0.499969			LSM6	0.023822	0.01421
		HSD11B1-AS1	-0.00242463	0.499969			PIEZO1	0.023774	0.014426
		FOXO3B	-0.00244214	0.499969			NCOA7	0.023692	0.014813
		AC067930.8	-0.00245894	0.499969			WAS	0.023669	0.014918
		ROCK1	-0.00246935	0.499969			LHX6	0.023618	0.015161
		ZFP62	-0.00247619	0.499969			GMDS-DT	0.023596	0.015259
		ISYNA1	-0.00248223	0.499969			DIO3OS	0.023585	0.015301
		EPHA5	-0.00248921	0.499969			PLK1	0.02355	0.015467
		PSPC1-AS2	-0.00249025	0.499969			TACC3	0.023529	0.015567
		BTBD6	-0.00249456	0.499969			TRAM2	0.023517	0.015614
		APOL1	-0.00249561	0.499969			PREX1	0.02351	0.01564
		CHRNE	-0.00249592	0.499969			TRIM4	0.023473	0.015816
		TTPAL	-0.00250027	0.499969			TCF19	0.023449	0.015929
		PCDHGA5	-0.00251364	0.499969			EGR4	0.023446	0.015936
		ARHGEF39	-0.00252312	0.499969			ADA	0.023443	0.015939
		GLIS1	-0.00253003	0.499969			IFT80	0.023399	0.016156
		AC096586.2	-0.00253394	0.499969			BFAR	0.023381	0.016239
		TRAIP	-0.00256089	0.499969			AC006504.5	0.023328	0.016516
		AL132765.2	-0.00256575	0.499969			AMD1	0.023296	0.016673
		ARMH1	-0.00257808	0.499969			SIK2	0.023289	0.016702
		NPIPB5	-0.00258503	0.499969			CCSAP	0.023268	0.016801
		SLAMF6	-0.00258528	0.499969			SCAMP4	0.023243	0.016926
		LINC02207	-0.00263877	0.499969			ENPP1	0.023239	0.016936
		LRCH3	-0.00266877	0.499969			CSNK2A1	0.023235	0.016946
		AC090772.3	-0.00266965	0.499969			AUP1	0.023224	0.016995
		CATSPERG	-0.00267533	0.499969			NDRG1	0.023191	0.017166
		BCL2A1	-0.0026813	0.499969			ASL	0.023077	0.017804
		PHLPP1	-0.00269157	0.499969			EMC1	0.023052	0.01793
		ZNF687-AS1	-0.00269969	0.499969			ATP1B2	0.023025	0.018075
		ANO10	-0.00271286	0.499969			WDR74	0.023021	0.018084
		ART5	-0.00271353	0.499969			PPM1D	0.022993	0.018236
		RPL39L	-0.00271567	0.499969			BABAM2	0.022958	0.018431
		RELL2	-0.00272761	0.499969			ZNF189	0.022936	0.018545
		ASB4	-0.00273264	0.499969			FOXO4	0.022934	0.018545
		ACTR3C	-0.00273528	0.499969			PSME2	0.02293	0.018554
		DISP2	-0.00273632	0.499969			NLGN4X	0.022917	0.01862
		TRIM59	-0.0027368	0.499969			DDX42	0.022911	0.01863
		IFIH1	-0.00274255	0.499969			MIR3142HG	0.022911	0.01863
		AC068620.2	-0.00275478	0.499969			FAM3C	0.022905	0.01865
		DIRC3	-0.00277255	0.499969			CMTM7	0.022895	0.018694
		SLC26A4	-0.00277455	0.499969			SRP9	0.022887	0.018728
		DCTN5	-0.00278327	0.499969			C8orf82	0.022853	0.018923
		AL121821.2	-0.00278834	0.499969			WDR76	0.022847	0.018946
		ZNF728	-0.00279046	0.499969			ARL11	0.022815	0.019115
		ST6GALNAC5	-0.00279087	0.499969			PACSIN2	0.022815	0.019115
		BDKRB2	-0.00281205	0.499969			CIAO1	0.022794	0.019226
		AL132656.2	-0.00281599	0.499969			HABP4	0.022756	0.019453
		LONP2	-0.00283026	0.499969			UBE2D2	0.022752	0.019462
		ASB6	-0.00283428	0.499969			ZCCHC7	0.022742	0.019505
		SKA3	-0.0028346	0.499969			IRAK3	0.022715	0.019661
		AC015726.1	-0.00283646	0.499969			PGLYRP1	0.022682	0.019857
		AL360178.1	-0.00284779	0.499969			PTCD3	0.022638	0.020122
		AC010332.3	-0.00285562	0.499969			NUBP2	0.022632	0.020147
		KLHL11	-0.00285633	0.499969			NUF2	0.022584	0.020443
		HAND2-AS1	-0.00285876	0.499969			SYK	0.022563	0.020543
		NPHP3-AS1	-0.00286773	0.499969			RNF14	0.022562	0.020543
		CENPA	-0.00287082	0.499969			FAM91A1	0.022539	0.020681
		LINC02605	-0.0028783	0.499969			SHOX2	0.022529	0.020726
		CUL4B	-0.00288158	0.499969			CDCA2	0.022519	0.020781
		AC073862.1	-0.00288629	0.499969			CALCOCO1	0.022499	0.020894
		DDTL	-0.00288753	0.499969			CST7	0.022485	0.020972
		NMRK1	-0.00289421	0.499969			TNFAIP8L1	0.0224	0.021531
		MIR34AHG	-0.00289918	0.499969			RIC3	0.022382	0.021626
		NFKBIZ	-0.00290147	0.499969			MIR22HG	0.022382	0.021626
		ZSWIM5	-0.00290959	0.499969			SP100	0.022379	0.021628
		AC090198.1	-0.00292565	0.499969			TSFM	0.022371	0.02166
		LAT	-0.00293219	0.499969			CNOT11	0.02237	0.02166
		LINC02246	-0.00293571	0.499969			SEMA3B	0.022336	0.021875
		B4GALT1-AS1	-0.00295302	0.499969			AL162458.1	0.022329	0.021911
		BIRC6	-0.00296192	0.499969			ZNF395	0.022321	0.021945
		LINC01618	-0.00302511	0.499969			KLHL9	0.022309	0.022016
		TEDC1	-0.00306584	0.499969			SKA1	0.022303	0.022045
		IGSF21	-0.00307354	0.499969			CNOT8	0.022284	0.022154
		SORBS1	-0.00308921	0.499969			ELK3	0.02228	0.022154
		TTC16	-0.00309303	0.499969			BCR	0.02228	0.022154
		HLA-DQB2	-0.00309432	0.499969			PCSK6	0.022229	0.022481
		AC025165.4	-0.0031051	0.499969			MCTS1	0.022229	0.022481
		AP001033.2	-0.00310745	0.499969			AL078590.2	0.02219	0.022739
		AC107021.2	-0.00312247	0.499969			DENND6A	0.022148	0.023029
		BATF	-0.00313175	0.499969			SLC35G1	0.022125	0.023176
		SERTAD4	-0.00313508	0.499969			NUTF2	0.022092	0.023404
		IDE	-0.00314736	0.499969			CDC42EP4	0.022054	0.023666
		GP9	-0.00315204	0.499969			STXBP5	0.022043	0.02373
		ZNF239	-0.00315719	0.499969			VRK3	0.021994	0.024076
		CASP9	-0.00316922	0.499969			CNIH1	0.021961	0.024309
		CEBPE	-0.00317624	0.499969			UBE2QL1	0.021957	0.024321
		CEND1	-0.00318657	0.499969			GLT8D1	0.021944	0.024406
		AC105429.1	-0.00319505	0.499969			ADAM33	0.021915	0.024609
		AC009269.4	-0.00321384	0.499969			ALS2CL	0.021907	0.024652
		TLCD3A	-0.00321916	0.499969			ZNF22	0.021894	0.024735
		MAP6D1	-0.00322453	0.499969			CROCC	0.021873	0.024874
		AL731569.1	-0.00322716	0.499969			CMTM8	0.021773	0.025624
		AL021368.1	-0.0032311	0.499969			NIPAL3	0.02177	0.025624
		CTSW	-0.00323174	0.499969			SLC7A2	0.021769	0.025624
		RCBTB2	-0.00327337	0.499969			RAPGEF5	0.021747	0.025776
		AC079322.1	-0.003274	0.499969			MRPL57	0.021722	0.02596
		AC006566.1	-0.00328254	0.499969			BTN3A3	0.021695	0.026154
		BCL11B	-0.00329407	0.499969			DDR1	0.021678	0.026254
		LINC01142	-0.00330868	0.499969			FGGY	0.02167	0.026306
		MAGIX	-0.00331226	0.499969			CLIC3	0.021633	0.026588
		LINC01303	-0.00331936	0.499969			NHSL2	0.021607	0.026785
		TRIM72	-0.00332682	0.499969			DPH7	0.021582	0.026968
		APIP	-0.0033375	0.499969			NEURL4	0.021558	0.027151
		AC048382.5	-0.00334254	0.499969			ZDHHC11	0.021524	0.027397
		AC012060.1	-0.00336435	0.499969			CPT1C	0.021518	0.027426
		MAP3K9	-0.00337819	0.499969			HTT	0.021515	0.027436
		RAC3	-0.00337884	0.499969			PDGFA	0.021492	0.027604
		STAC	-0.0033879	0.499969			RCOR1	0.021471	0.027749
		RND1	-0.00339505	0.499969			TAF1C	0.021468	0.027749
		AC156455.1	-0.00339935	0.499969			SAMD12	0.021468	0.027749
		TEX41	-0.00340937	0.499969			NME6	0.021458	0.027816
		FAM210B	-0.00341948	0.499969			RASIP1	0.021382	0.028434
		P2RY10	-0.00342336	0.499969			MEX3C	0.02138	0.028434
		AC016355.1	-0.00343146	0.499969			SALL2	0.021377	0.028434
		AC104836.1	-0.00343204	0.499969			NRDC	0.021377	0.028434
		CCN4	-0.00343317	0.499969			AMPD3	0.021365	0.028522
		LINC01311	-0.00345032	0.499969			TUBB2A	0.021361	0.02853
		RNF150	-0.00346104	0.499969			ADAM17	0.021321	0.028863
		ZNF517	-0.00346291	0.499969			YIF1A	0.02131	0.028935
		PTPRD-AS1	-0.00352559	0.499969			AC072061.1	0.021288	0.02909
		CCL17	-0.00352965	0.499969			RWDD3	0.021288	0.02909
		MMP8	-0.00353606	0.499969			SLC25A38	0.021269	0.029242
		AC117464.1	-0.00354186	0.499969			ACIN1	0.021255	0.029348
		USH2A	-0.00354634	0.499969			CENPI	0.021247	0.029397
		AP000802.1	-0.00354937	0.499969			GAS6-AS1	0.021242	0.029424
		FCN1	-0.00356133	0.499969			PHYH	0.021195	0.029812
		ASPHD2	-0.00356401	0.499969			ATF2	0.021193	0.029812
		TCTEX1D2	-0.00357357	0.499969			H6PD	0.021191	0.029812
		CCL7	-0.003578	0.499969			PIK3C3	0.021161	0.030069
		ITGA2	-0.00362116	0.499969			USE1	0.021156	0.030089
		PI15	-0.0036212	0.499969			ACBD5	0.021149	0.030131
		AC018362.1	-0.00363465	0.499969			GMDS	0.021131	0.030276
		ZNF165	-0.00363905	0.499969			NRIP1	0.021118	0.030351
		AC245452.1	-0.00365818	0.499969			ELAC2	0.021117	0.030351
		DESI1	-0.00370085	0.499969			SLC25A32	0.021116	0.030351
		LINC02139	-0.00371925	0.499969			SMYD3	0.021113	0.030356
		AC131902.1	-0.00372196	0.499969			TRAPPC13	0.021106	0.030398
		SLC2A1-AS1	-0.00373754	0.499969			DCHS1	0.021088	0.030519
		NTF3	-0.00373949	0.499969			DHX40	0.021082	0.030552
		TUBAL3	-0.00374393	0.499969			HERC4	0.02108	0.030552
		RPS6KA5	-0.00374627	0.499969			MED25	0.021067	0.030658
		TEKT3	-0.00375062	0.499969			CCHCR1	0.02106	0.030692
		ZBTB37	-0.00375695	0.499969			XIAP	0.021052	0.030751
		DOC2A	-0.00376366	0.499969			PODXL2	0.021038	0.030846
		RGR	-0.00377565	0.499969			TNFAIP8	0.021033	0.030858
		AL355816.2	-0.00379642	0.499969			SPIN1	0.021022	0.030939
		RNF207	-0.00381934	0.499969			SEMA6A	0.020951	0.031586
		PPP2R5E	-0.00382575	0.499969			MAP2K1	0.020948	0.031597
		PTCRA	-0.00384524	0.499969			COG6	0.020936	0.031692
		FO393401.1	-0.00384578	0.499969			DHRS11	0.020923	0.031789
		LINC02542	-0.00384843	0.499969			GDF15	0.020896	0.032024
		AC244517.1	-0.00387337	0.499969			BAZ1A	0.020875	0.032192
		AC027117.1	-0.00388478	0.499969			C2CD2	0.020874	0.032192
		AC010504.1	-0.00388651	0.499969			DGAT1	0.020869	0.032224
		PMAIP1	-0.00389313	0.499969			ELF1	0.020855	0.032325
		GSTO2	-0.00389535	0.499969			DCUN1D2	0.020854	0.032325
		AL135999.1	-0.00389849	0.499969			HRCT1	0.020794	0.032881
		CD1C	-0.00390127	0.499969			ELFN1	0.020787	0.032931
		TC2N	-0.0039125	0.499969			THAP12	0.020758	0.033198
		AL078590.2	-0.00391459	0.499969			RELB	0.020755	0.033203
		CLK3	-0.00392242	0.499969			EIF2AK4	0.020733	0.033397
		CEACAM6	-0.0039237	0.499969			UBE2J1	0.020723	0.033472
		SPHKAP	-0.00392989	0.499969			MSRB1	0.020716	0.03352
		KBTBD8	-0.00393716	0.499969			TMEM184B	0.020696	0.033698
		CIP2A	-0.0039422	0.499969			MYO9A	0.020693	0.033706
		IFIT1B	-0.00394646	0.499969			CSNK1G1	0.020686	0.033748
		AC097468.3	-0.00397442	0.499969			TMEM19	0.020663	0.033938
		TPSB2	-0.00398909	0.499969			ABHD1	0.020638	0.034171
		C8orf49	-0.00400918	0.499969			SAMSN1	0.020623	0.034299
		KLHL29	-0.00401225	0.499969			FBXW4	0.020587	0.034643
		HIST1H2AE	-0.00403434	0.499969			TMEM243	0.020585	0.034643
		AL355512.1	-0.00405214	0.499969			RHOD	0.020579	0.034675
		ZYG11B	-0.00405303	0.499969			ZNF626	0.020556	0.034891
		AC026471.1	-0.00406183	0.499969			RBM42	0.020542	0.035009
		AC008966.1	-0.00407107	0.499969			PNMA8A	0.020491	0.035516
		HSD17B3	-0.00407999	0.499969			SPN	0.020479	0.035623
		KIF22	-0.00408987	0.499969			ACAD11	0.02047	0.035694
		OGFRP1	-0.00409018	0.499969			DCP2	0.020438	0.036004
		TSPAN1	-0.00409169	0.499969			SCNN1D	0.020385	0.036548
		AC002553.2	-0.00410218	0.499969			ADAM10	0.020375	0.036638
		RAB38	-0.00412172	0.499969			PORCN	0.020372	0.036638
		KIR2DL3	-0.00412564	0.499969			AL512598.1	0.020328	0.037091
		UBXN2A	-0.00414439	0.499969			EZH1	0.020321	0.037147
		AC060766.4	-0.00418145	0.499969			FAXDC2	0.020284	0.037526
		CCDC113	-0.00418393	0.499969			ZNF783	0.020255	0.03782
		GLYR1	-0.00419608	0.499969			GRID1	0.020241	0.037949
		SPATA2L	-0.00421173	0.499969			DIS3	0.020211	0.038253
		CCL22	-0.00421491	0.499969			SEPTIN1	0.020199	0.038358
		DENND4C	-0.00423246	0.499969			OSBPL7	0.020197	0.038358
		SEMA7A	-0.00423408	0.499969			TNFRSF18	0.020167	0.038677
		RNF215	-0.00423513	0.499969			HVCN1	0.020159	0.03873
		ATP6V0E2-AS1	-0.00426846	0.499969			ADD3	0.020157	0.03873
		RHBDL3	-0.004274	0.499969			DARS	0.020146	0.038829
		CDC25B	-0.00429144	0.499969			HPS4	0.020139	0.038884
		FTX	-0.00429572	0.499969			WDR43	0.020097	0.039337
		ROBO4	-0.00430397	0.499969			LYPLA2	0.020082	0.039483
		AC239804.1	-0.00431049	0.499969			CABLES1	0.020063	0.039677
		THRB-IT1	-0.00431837	0.499969			ROBO3	0.020053	0.039767
		TNFSF4	-0.00432683	0.499969			FYN	0.020029	0.040021
		RCOR1	-0.00434437	0.499969			CCDC102B	0.020012	0.040193
		IER3-AS1	-0.00434934	0.499969			GCHFR	0.020002	0.040274
		CBARP	-0.00434971	0.499969			ABCA9	0.019978	0.040505
		PRSS53	-0.00435911	0.499969			CDK5RAP3	0.019963	0.04066
		DUSP2	-0.0043685	0.499969			SPAG4	0.019952	0.040759
		AL080250.1	-0.00437836	0.499969			DENND3	0.019944	0.040796
		ZNF510	-0.00438203	0.499969			CDCA5	0.019925	0.040977
		ST8SIA2	-0.00438372	0.499969			TSN	0.019922	0.040977
		DNAH14	-0.00440404	0.499969			DPYD	0.019922	0.040977
		AC017083.2	-0.00440523	0.499969			ATPSCKMT	0.01989	0.041328
		LINC02019	-0.00441558	0.499969			AL096803.2	0.01988	0.041424
		AC007038.2	-0.00445423	0.499969			BMP5	0.019877	0.041436
		AC002070.1	-0.00447081	0.499969			CCT8	0.019859	0.041622
		AL157813.1	-0.00447846	0.499969			PELO	0.019835	0.04188
		CCSAP	-0.00448318	0.499969			ARFGAP2	0.019811	0.042139
		FAAH	-0.00449963	0.499969			TRAF1	0.019795	0.04231
		DSP	-0.00450275	0.499969			ABCB8	0.019754	0.042777
		ING2	-0.00454737	0.499969			ZDHHC2	0.019752	0.042777
		HES4	-0.00455592	0.499969			IPO4	0.019746	0.042825
		AL845472.1	-0.00455617	0.499969			HEY2	0.019743	0.042834
		AL359762.1	-0.00459341	0.499969			KSR1	0.019717	0.043122
		AC079610.1	-0.00461336	0.499969			RPS6KC1	0.019699	0.04332
		CXCL6	-0.00463512	0.499969			ADORA2B	0.019672	0.043612
		ZNF862	-0.00463989	0.499969			AL596094.1	0.019671	0.043612
		EREG	-0.00464718	0.499969			FLT4	0.019659	0.043739
		Z83843.1	-0.00467271	0.499969			CCL19	0.019638	0.043973
		AL357033.4	-0.00470145	0.499969			HEATR5A	0.019607	0.044327
		ELAVL3	-0.0047171	0.499969			ARF6	0.019576	0.044696
		STAU2	-0.00471811	0.499969			NEK5	0.019562	0.044842
		ICA1	-0.00472524	0.499969			AC026124.1	0.019555	0.044903
		SLC30A6	-0.0047266	0.499969			XPNPEP1	0.019535	0.045133
		VIP	-0.00474421	0.499969			IFI27L1	0.019531	0.04515
		TPX2	-0.00474576	0.499969			LYRM1	0.019483	0.045744
		AL158151.4	-0.00474849	0.499969			RCC2	0.019451	0.04613
		AC005393.1	-0.00477002	0.499969			LANCL1	0.01944	0.046246
		TICAM2	-0.00477369	0.499969			HEMK1	0.01943	0.046346
		C17orf113	-0.00478908	0.499969			ATAD3A	0.019427	0.046362
		LINC01270	-0.0048009	0.499969			CYP4V2	0.019414	0.046471
		LMAN1L	-0.0048408	0.499969			MYO1E	0.019385	0.046825
		DUSP12	-0.00485953	0.499969			CHST1	0.019364	0.047067
		C1QTNF1-AS1	-0.00487746	0.499969			STT3A	0.019346	0.047259
		AC080013.6	-0.00488676	0.499969			UBAC1	0.019343	0.047266
		IL15	-0.00493425	0.499969			PRICKLE2	0.01934	0.047271
		SFTPD-AS1	-0.00494466	0.499969			EBLN3P	0.019335	0.047294
		AC007686.3	-0.00494674	0.499969			ENY2	0.019332	0.047294
		AC136475.9	-0.00497253	0.499969			IRS1	0.019329	0.047294
		PCDHGA7	-0.00499033	0.499969			TMX3	0.019329	0.047294
		LRRC61	-0.00501531	0.499969			AMDHD2	0.01932	0.047386
		LINC00324	-0.00502419	0.499969			DNMT3A	0.019305	0.047551
		RABGAP1L-IT1	-0.00502727	0.499969			NDN	0.019241	0.048389
		AC006449.2	-0.00503483	0.499969			CDT1	0.019237	0.048405
		DHX8	-0.00503778	0.499969			ZNF655	0.019227	0.048512
		ADRA2C	-0.00507024	0.499969			UBR4	0.019222	0.048554
		ECM1	-0.00507444	0.499969			KIF5B	0.019215	0.048621
		FAM66C	-0.00509505	0.499969			PVR	0.019204	0.048727
		SLC26A9	-0.00511269	0.499969			RIT1	0.019202	0.048727
		LINC01560	-0.00511685	0.499969			DPP3	0.019191	0.048807
		C2CD4C	-0.00511705	0.499969			SPAG7	0.019191	0.048807
		AP001062.1	-0.00511921	0.499969			KDM6B	0.01919	0.048807
		DUOX1	-0.00512652	0.499969			NRN1	0.019182	0.04886
		CCDC24	-0.00513588	0.499969			CTDSPL	0.019181	0.04886
		TMEM65	-0.00514095	0.499969			AC124242.1	0.019178	0.048871
		ACER3	-0.00514982	0.499969			TRIP11	0.019165	0.049015
		LEAP2	-0.00517959	0.499969			TOMM40L	0.019138	0.049356
		H1FX-AS1	-0.00518947	0.499969			STRADB	0.019136	0.049356
		KCNJ15	-0.00519029	0.499969			PARVG	0.019131	0.049368
		OSM	-0.00520687	0.499969			KIAA2013	0.019131	0.049368
		AL445426.1	-0.00521019	0.499969			TMSB15A	0.019124	0.049418
		AC093249.6	-0.00525947	0.499969			PPM1H	0.019123	0.049418
		ITSN2	-0.00526419	0.499969			RNF121	0.019117	0.04946
		TCP10L	-0.0052828	0.499969			PPHLN1	0.019072	0.050049
		DENND2C	-0.00529184	0.499969			PAX8-AS1	0.01907	0.050049
		PYHIN1	-0.0053014	0.499969			PDGFB	0.019063	0.050122
		HOXA4	-0.0053089	0.499969			FBXL8	0.01904	0.050391
		KLKB1	-0.00531423	0.499969			ATAD2	0.019039	0.050391
		UTP25	-0.0053231	0.499969			NADK2	0.019036	0.05041
		SLC24A4	-0.00532987	0.499969			MYD88	0.018991	0.05101
		TMEM101	-0.00533301	0.499969			USP25	0.018988	0.051026
		FRAT2	-0.00533583	0.499969			KCNJ5	0.018976	0.051159
		LINC02356	-0.00534446	0.499969			SEC24B	0.018967	0.051248
		UFD1	-0.00534689	0.499969			RSRC1	0.018951	0.051411
		AL138762.1	-0.00535948	0.499969			BDP1	0.018949	0.051413
		AL353807.5	-0.0053626	0.499969			ZNF133	0.018936	0.051565
		AC093635.1	-0.00537528	0.499969			PES1	0.018915	0.051816
		AC025159.1	-0.00538049	0.499969			STYXL1	0.018913	0.051816
		USP15	-0.00539715	0.499969			MIPEP	0.018912	0.051816
		P3H2	-0.0054064	0.499969			TMEM132A	0.018905	0.051885
		AL359715.1	-0.00541825	0.499969			LINC01503	0.0189	0.051923
		FAM27E3	-0.00543985	0.499969			N4BP3	0.01885	0.052602
		HBQ1	-0.00546336	0.499969			DHODH	0.018849	0.052602
		MAFB	-0.00548396	0.499969			CAD	0.018805	0.053176
		AC119674.1	-0.00549893	0.499969			CHRNB1	0.018801	0.053186
		APOOL	-0.00551717	0.499969			FBXL6	0.018787	0.053336
		TOB1-AS1	-0.00553256	0.499969			TFEB	0.018766	0.053549
		NKAP	-0.00555618	0.499969			RNF19A	0.018765	0.053549
		ZNF275	-0.00556219	0.499969			TBX6	0.018764	0.053549
		TLN1	-0.00556762	0.499969			CRYBG3	0.018764	0.053549
		RIMS1	-0.00556845	0.499969			MEA1	0.018751	0.053701
		SLC35D1	-0.0055942	0.499969			PLCE1	0.018722	0.054066
		CHSY3	-0.00560719	0.499969			ANKRD36C	0.018709	0.0542
		FAAP24	-0.00562029	0.499969			SOBP	0.018708	0.0542
		AL162171.3	-0.00563692	0.499969			CYTOR	0.018706	0.0542
		ZRANB1	-0.00564634	0.499969			AP1G2	0.018692	0.054382
		WWOX	-0.00567848	0.499969			CCDC57	0.01867	0.054684
		IKBKE	-0.00568045	0.499969			GLI3	0.018665	0.054712
		GAPLINC	-0.00568812	0.499969			HDAC9	0.018653	0.054869
		EFHC2	-0.00570204	0.499969			LRFN3	0.018649	0.054885
		GPR132	-0.00570514	0.499969			EBF4	0.01864	0.054969
		NABP2	-0.00571251	0.499969			CALCOCO2	0.018639	0.054969
		MCAT	-0.00573906	0.499969			AL391422.4	0.018635	0.055007
		LINC02593	-0.00574593	0.499969			LACTB2	0.01862	0.055187
		CYP2S1	-0.00575319	0.499969			FCGR2B	0.018611	0.055289
		GAS5-AS1	-0.00575773	0.499969			SRGAP2	0.018605	0.055356
		ZNF285	-0.00575942	0.499969			NAPRT	0.018597	0.055433
		ZNF10	-0.00577455	0.499969			TNRC6C	0.018566	0.055881
		CHRNA5	-0.0058209	0.499969			IRAK1	0.018563	0.055887
		AC007878.1	-0.00583148	0.499969			GATAD2A	0.018558	0.055927
		BEND3	-0.00583498	0.499969			ELMO2	0.018545	0.056097
		CD27	-0.00586097	0.499969			RWDD2B	0.018536	0.056199
		PTGDR	-0.00587073	0.499969			FAM174B	0.018534	0.056204
		CREBRF	-0.00587615	0.499969			PA2G4	0.018528	0.056256
		ATP8A1	-0.00588115	0.499969			SUMF2	0.01852	0.056348
		NBPF15	-0.00588242	0.499969			CLIC2	0.018498	0.056651
		PCDH20	-0.00589025	0.499969			KIT	0.018491	0.056717
		ADSL	-0.00592274	0.499969			CDH19	0.018484	0.056803
		PIGL	-0.00593305	0.499969			ACVR2A	0.018479	0.056834
		AL357075.4	-0.00593642	0.499969			GALNT7	0.018446	0.057317
		NR1H2	-0.00594508	0.499969			PRKX	0.018416	0.057747
		C11orf45	-0.00594517	0.499969			TRMT5	0.018408	0.057838
		MKKS	-0.00597094	0.499969			SENP6	0.018396	0.057992
		TSC1	-0.0060088	0.499969			IQCA1	0.018382	0.058179
		E2F8	-0.00601249	0.499969			ZHX2	0.018371	0.058319
		WWC3	-0.00601415	0.499969			FNIP2	0.018356	0.058529
		RNF43	-0.00603518	0.499969			PCSK5	0.018351	0.058565
		CIC	-0.00603828	0.499969			PRRC1	0.018344	0.058639
		MED26	-0.0060483	0.499969			FBXO11	0.018339	0.058695
		PSMD13	-0.00605419	0.499969			RABL2B	0.01833	0.058792
		Z97200.1	-0.00606578	0.499969			LYAR	0.018326	0.058827
		GPA33	-0.00606949	0.499969			CNNM2	0.018309	0.059057
		PPP3CB-AS1	-0.00607163	0.499969			PER3	0.018305	0.059094
		LINC00882	-0.00607422	0.499969			TCEAL1	0.018292	0.059261
		WDPCP	-0.00608456	0.499969			TMEM263	0.018287	0.059305
		COL24A1	-0.00613397	0.499969			ZNF274	0.018273	0.059493
		EXOC1	-0.00617947	0.499969			KIAA0100	0.018238	0.060018
		FCGR3B	-0.00618087	0.499969			RMI2	0.018221	0.060258
		CHMP4A	-0.006196	0.499969			CALCB	0.018214	0.060341
		MYO15B	-0.00622158	0.499969			SNED1	0.018205	0.060457
		GPC4	-0.00622351	0.499969			FOXN2	0.018175	0.0609
		RELN	-0.00625928	0.499969			FUT4	0.018172	0.060919
		RAPGEF2	-0.00626977	0.499969			GOLGA8N	0.018139	0.061387
		TTLL11	-0.00627252	0.499969			HSPD1	0.018127	0.061546
		PSMD9	-0.00629631	0.499969			ZDHHC21	0.018122	0.061597
		ASAP1-IT2	-0.00636114	0.499969			MXD3	0.018114	0.061698
		PRH1	-0.00636238	0.499969			ZNF578	0.018106	0.061784
		COMMD9	-0.00636246	0.499969			ANO1	0.018104	0.06179
		TIPARP-AS1	-0.00636254	0.499969			ZMYM5	0.018044	0.062747
		AC026304.1	-0.00636678	0.499969			TOR1AIP1	0.018039	0.062792
		WDR45	-0.00636923	0.499969			ZNF775	0.018031	0.062899
		NEUROD1	-0.00638863	0.499969			PIN4	0.018015	0.06312
		AC010198.2	-0.00638968	0.499969			NUDT6	0.017993	0.063423
		ARMC9	-0.0063973	0.499969			SIT1	0.017974	0.063708
		SDK1	-0.00640339	0.499969			AC080129.2	0.017932	0.064354
		LINC00899	-0.00640436	0.499969			RGS6	0.017932	0.064354
		MTA2	-0.00640589	0.499969			ATM	0.017924	0.064455
		AKAP17A	-0.00641913	0.499969			LRRC20	0.017921	0.064455
		LRRC37A3	-0.00644104	0.499969			SPCS2	0.017885	0.065041
		AC146944.4	-0.00644208	0.499969			TLE4	0.017879	0.065103
		POLR3G	-0.00644347	0.499969			NUP214	0.017866	0.065297
		FOXP2	-0.00645831	0.499969			CTC1	0.017852	0.065478
		CLBA1	-0.00646613	0.499969			HECA	0.017834	0.06574
		ASPN	-0.00651364	0.499969			PAFAH1B2	0.017823	0.065884
		AC092329.4	-0.00654685	0.499969			VEGFC	0.01782	0.065884
		TRAF3IP2-AS1	-0.00655177	0.499969			WASHC4	0.017819	0.065884
		FAXC	-0.00658105	0.499969			PXDC1	0.017794	0.06629
		DNAJC3-DT	-0.00660676	0.499969			PARP9	0.017767	0.066714
		ASAH2B	-0.00661717	0.499969			BUB1	0.017756	0.06688
		ZNF81	-0.00662539	0.499969			DEDD2	0.017744	0.067047
		KANK3	-0.00663141	0.499969			VSIG2	0.01774	0.067081
		WDR19	-0.00666572	0.499969			MALSU1	0.017719	0.067411
		FSD1L	-0.00667999	0.499969			FAM110A	0.017715	0.06745
		LRRC52-AS1	-0.00668151	0.499969			BMERB1	0.017691	0.067816
		DBX2	-0.00671189	0.499969			RAP2C	0.01769	0.067816
		SEMA3A	-0.00673436	0.499969			FEM1A	0.017683	0.067893
		CHGB	-0.00673485	0.499969			LRP11	0.017664	0.068198
		B3GALNT1	-0.00673513	0.499969			ZNF688	0.017662	0.068202
		P4HA1	-0.00674857	0.499969			ANO6	0.01764	0.068548
		ANKRD36C	-0.00675941	0.499969			MTX2	0.01763	0.068695
		AC007996.1	-0.00676754	0.499969			SLC36A4	0.017618	0.068877
		C9orf64	-0.00677142	0.499969			ARHGAP23	0.017605	0.069065
		L3MBTL3	-0.00678605	0.499969			LINC02363	0.017598	0.069149
		SWT1	-0.00682499	0.499969			RXRA	0.017592	0.069229
		MINCR	-0.00684876	0.499969			AC024060.2	0.017572	0.06954
		AC008915.2	-0.00686193	0.499969			LSM10	0.017567	0.06958
		SLC2A11	-0.00686274	0.499969			PRR23A	0.017566	0.06958
		CDC14B	-0.00686999	0.499969			LY75	0.01754	0.069944
		NAT1	-0.00691237	0.499969			CLCN4	0.017539	0.069944
		Z97989.1	-0.00694177	0.499969			ERICH5	0.017526	0.070139
		MPO	-0.00700592	0.499969			LYPD1	0.017522	0.070178
		ACVR1B	-0.0070102	0.499969			RAPGEF3	0.017519	0.070192
		PRR11	-0.00703505	0.499969			DMXL2	0.017515	0.070222
		KHDC1	-0.00703712	0.499969			AL160006.1	0.017499	0.070478
		PRDX5	-0.00704116	0.499969			FAM106A	0.017489	0.070612
		IGBP1	-0.00705827	0.499969			SASH1	0.017466	0.070987
		ZNF821	-0.00708556	0.499969			PAGR1	0.017465	0.070987
		ZC3H8	-0.00708788	0.499969			C1orf53	0.017457	0.071091
		TMC7	-0.00708859	0.499969			PAQR3	0.017452	0.071141
		NT5C3A	-0.00710518	0.499969			MRPL16	0.017393	0.072214
		FAM192A	-0.00714314	0.499969			AC022387.2	0.017382	0.072377
		CCSER1	-0.00715125	0.499969			SKAP2	0.017374	0.072465
		CD247	-0.00716515	0.499969			SMARCC2	0.017372	0.072465
		SLC2A4RG	-0.00717439	0.499969			SSBP3	0.01737	0.072465
		REEP2	-0.0071855	0.499969			GRAPL	0.017353	0.072748
		FAM167A-AS1	-0.00719176	0.499969			ADIPOR2	0.017319	0.073356
		RGS9	-0.00719254	0.499969			NOTCH2	0.017317	0.073358
		AC090204.1	-0.00720932	0.499969			CSNK2A2	0.017305	0.07353
		LILRA1	-0.00723029	0.499969			AP5M1	0.017245	0.074602
		ZNF738	-0.00723665	0.499969			AC104825.1	0.017226	0.074933
		SWSAP1	-0.00731429	0.499969			MYCBP	0.01718	0.075786
		TGFA	-0.00732927	0.499969			CHI3L2	0.017171	0.075878
		CD200	-0.00735294	0.499969			THAP7	0.017164	0.075972
		AL445524.1	-0.00735351	0.499969			TAF1D	0.017157	0.076055
		SYT15	-0.00746035	0.499969			TGIF1	0.017154	0.076086
		CEP128	-0.0074844	0.499969			CRTC1	0.017145	0.076203
		AL391988.1	-0.00749148	0.499969			GGH	0.017102	0.076971
		ST8SIA5	-0.00750271	0.499969			ARHGEF18	0.017095	0.077063
		AL391684.1	-0.00752171	0.499969			NPEPPS	0.017085	0.077219
		LRP12	-0.00753513	0.499969			MAP9	0.017069	0.077471
		COMMD2	-0.00754803	0.499969			POLR3C	0.017068	0.077471
		EFNB1	-0.00755174	0.499969			CHD7	0.017047	0.077843
		G3BP1	-0.00756349	0.499969			DCP1A	0.01701	0.078551
		GPRASP2	-0.0075924	0.499969			QRICH1	0.017001	0.078684
		NRP1	-0.00761334	0.499969			CHST9	0.016997	0.078724
		PRCP	-0.00762043	0.499969			CREB3	0.016994	0.078738
		KIF7	-0.0076343	0.499969			REV1	0.016967	0.07923
		SNX27	-0.00765136	0.499969			TUT4	0.016953	0.079486
		THAP1	-0.00768644	0.499969			GNS	0.01694	0.079704
		CCDC7	-0.00770106	0.499969			ELP3	0.016935	0.079763
		IRS1	-0.00771226	0.499969			RBM8A	0.016904	0.080336
		ZNF543	-0.0077158	0.499969			REM1	0.016898	0.080412
		SLC16A12-AS1	-0.00773397	0.499969			DCAF8	0.016854	0.081291
		PSTK	-0.0077445	0.499969			DEPDC1B	0.016838	0.081541
		MTMR1	-0.00778979	0.499969			TOB1	0.016837	0.081541
		SDCBP2-AS1	-0.00784809	0.499969			QDPR	0.016819	0.081873
		STK32B	-0.00786798	0.499969			DNAJA3	0.016814	0.081935
		ZMYM2	-0.0078695	0.499969			PTAR1	0.01681	0.081959
		CPLX3	-0.00787665	0.499969			PHYKPL	0.016757	0.082973
		TIPIN	-0.00791271	0.499969			ZNF512B	0.016755	0.082973
		FTSJ1	-0.0079326	0.499969			AC007216.3	0.016749	0.083068
		LACC1	-0.00796724	0.499969			TENM4	0.016696	0.084137
		KANSL1L	-0.00797766	0.499969			NLRC5	0.016678	0.084452
		PRLR	-0.00798284	0.499969			INPP5D	0.016674	0.084452
		AP000873.2	-0.00798969	0.499969			BCL3	0.016673	0.084452
		BIRC5	-0.0079938	0.499969			ZHX1	0.016672	0.084452
		OTUD7A	-0.00805965	0.499969			RUVBL2	0.016662	0.084629
		IGDCC4	-0.00807811	0.499969			CKS1B	0.016635	0.085102
		ETFBKMT	-0.00811877	0.499969			LCAT	0.016625	0.085282
		PARD6G	-0.00813431	0.499969			MAN2C1	0.016616	0.085414
		GVQW3	-0.00814044	0.499969			UGGT2	0.016585	0.086046
		AP000240.1	-0.00818412	0.499969			SLC25A28	0.016571	0.086287
		ZNF571	-0.00821345	0.499969			ARRDC4	0.016569	0.086287
		AL158212.3	-0.00824116	0.499969			PPP1R1C	0.016564	0.086346
		POP1	-0.00828687	0.499969			ANKRD28	0.01656	0.086387
		DBR1	-0.0082913	0.499969			ADORA2A	0.016543	0.086726
		ERFE	-0.00832137	0.499969			PRPF3	0.01652	0.087119
		RNPC3	-0.00838788	0.499969			C20orf194	0.016513	0.087172
		FAM220A	-0.00841962	0.499969			UQCC1	0.01651	0.087195
		PLCXD1	-0.00842292	0.499969			TIGAR	0.016491	0.087561
		BISPR	-0.00843964	0.499969			GJC1	0.016479	0.087771
		NRXN2	-0.00847255	0.499969			MIGA1	0.016477	0.087771
		LIN54	-0.00850907	0.499969			SLC43A3	0.016424	0.088837
		C1QTNF9	-0.00857453	0.499969			TMOD3	0.016417	0.088947
		ZSCAN29	-0.00858428	0.499969			AMMECR1L	0.016413	0.088947
		SNX6	-0.00862191	0.499969			PPIL2	0.016413	0.088947
		ATP8B3	-0.00863423	0.499969			TTLL12	0.016405	0.08908
		CPNE4	-0.00869806	0.499969			SFTPD	0.01638	0.08954
		ZNF41	-0.00870017	0.499969			SNAI1	0.016364	0.089846
		GDPD5	-0.00873559	0.499969			FKBP1B	0.016354	0.09001
		UVSSA	-0.00874214	0.499969			SEPTIN4	0.016343	0.090201
		AL136169.1	-0.00879016	0.499969			SPEN	0.01634	0.090219
		TAF5	-0.00879269	0.499969			SMYD5	0.016318	0.090633
		SIKE1	-0.00879362	0.499969			AAGAB	0.016307	0.090817
		NDE1	-0.00881384	0.499969			TIMM21	0.0163	0.090923
		MAN2B2	-0.00883888	0.499969			COQ10B	0.016297	0.090923
		CUL4A	-0.00892524	0.499969			LRRK2	0.016296	0.090923
		TTF2	-0.00907127	0.499969			ATP6V1C1	0.016279	0.09125
		ARL2	-0.00908152	0.499969			KLF7	0.01627	0.091412
		IL17RD	-0.00908366	0.499969			DHX16	0.016262	0.09154
		DEPTOR	-0.00909844	0.499969			RBM7	0.016257	0.091595
		HENMT1	-0.00912468	0.499969			RRAS2	0.016248	0.091762
		MCTP2	-0.00919071	0.499969			ZC3H6	0.016239	0.091912
		FAM83F	-0.00921979	0.499969			ZNF865	0.016233	0.091999
		ZNF664	-0.00923382	0.499969			AC245297.2	0.016207	0.092502
		PLEKHH1	-0.00938392	0.499969			POLR2A	0.016192	0.092789
		MIR17HG	-0.00939538	0.499969			RANBP6	0.016168	0.093242
		RASSF4	-0.00941361	0.499969			AC009133.4	0.016159	0.093389
		AC004889.1	-0.00943817	0.499969			ZNF687	0.016156	0.093408
		BACH2	-0.00944314	0.499969			PPP3CB	0.016143	0.093652
		PRX	-0.00945292	0.499969			GLIS1	0.016129	0.093936
		ARL8A	-0.00948838	0.499969			CADPS2	0.016123	0.094004
		SP2	-0.00949998	0.499969			ACAP3	0.016121	0.094004
		SNRNP35	-0.00953133	0.499969			GSC	0.016117	0.094047
		KNTC1	-0.00960093	0.499969			SLC12A8	0.016102	0.094357
		TMCC2	-0.00962578	0.499969			PAG1	0.016092	0.094531
		GIMAP1	-0.00965923	0.499969			EIF3D	0.016088	0.094568
		PUS7	-0.0096826	0.499969			SPTY2D1	0.01607	0.094954
		NPIPB4	-0.00975288	0.499969			C11orf65	0.016064	0.095042
		FRA10AC1	-0.00983482	0.499969			NFYC	0.016059	0.095104
		SPEF2	-0.00983945	0.499969			LINC00642	0.016053	0.095195
		DNAAF2	-0.00984949	0.499969			BMP4	0.01605	0.095216
		LINC01550	-0.00986589	0.499969			FAM228B	0.016036	0.095476
		GSR	-0.00986977	0.499969			TMEM255B	0.016018	0.095858
		STRN	-0.00994737	0.499969			UBTD2	0.016014	0.095892
		CENPBD1	-0.00998722	0.499969			RIC8A	0.015983	0.096587
		SLC25A25-AS1	-0.0100005	0.499969			PKN2	0.015958	0.09711
		ZNF70	-0.0100218	0.499969			MBIP	0.01594	0.097493
		EIF1AD	-0.0100353	0.499969			MCU	0.015926	0.097768
		ZNF433	-0.0100447	0.499969			HELLS	0.015924	0.097768
		TPPP	-0.0100672	0.499969			PURB	0.015917	0.097889
		TBX15	-0.0101037	0.499969			ENSA	0.015915	0.097892
		SHC4	-0.0101059	0.499969			UBALD1	0.015912	0.097909
		FAM124B	-0.0101079	0.499969			LINC01366	0.015908	0.097936
		DPF3	-0.0101306	0.499969			FTX	0.015906	0.097936
		CDKAL1	-0.0101322	0.499969			DPYSL4	0.015898	0.09801
		OSGIN2	-0.0101367	0.499969			KHDC4	0.015896	0.09801
		ENOX1	-0.0101995	0.499969			GPR1	0.015881	0.098332
		CD300E	-0.0102331	0.499969			LINC02152	0.015872	0.098442
		MAGEE1	-0.0103634	0.499969			PER2	0.015857	0.098737
		DNAJC16	-0.0104324	0.499969			HMBS	0.015845	0.098921
		MEG8	-0.0104494	0.499969			ZNF674	0.015845	0.098921
		MRPS16	-0.0105341	0.499969			CENPT	0.015831	0.099218
		ZNF658	-0.0105491	0.499969			PBK	0.015817	0.099391
		HYKK	-0.0105512	0.499969			HMGCS1	0.015808	0.099556
		CAPS	-0.0105699	0.499969			NAP1L2	0.015797	0.099769
		ZNF398	-0.0105912	0.499969			BRD2	0.01579	0.099867
		ZNF235	-0.0106129	0.499969			PPM1F	0.015788	0.099867
		HAUS6	-0.0106517	0.499969			E2F1	0.015774	0.100168
		PRDM15	-0.0106549	0.499969			SPINT2	0.015771	0.100192
		ELOA-AS1	-0.0106672	0.499969			RAVER1	0.015753	0.100522
		AC244090.1	-0.0107568	0.499969			FCN1	0.015753	0.100522
		AL590999.1	-0.0108045	0.499969			PRG2	0.015744	0.100681
		NFYB	-0.0108428	0.499969			NSFL1C	0.015741	0.100711
		IL7	-0.0108893	0.499969			SLC46A3	0.015726	0.10095
		CPT1C	-0.0108964	0.499969			TNK2	0.015713	0.101238
		ARPC2	-0.0108986	0.499969			NFE2L3	0.015709	0.101283
		BRI3BP	-0.0110011	0.499969			SYNE1	0.015698	0.101494
		DYNC2LI1	-0.011031	0.499969			MEX3B	0.01568	0.101884
		AL139383.1	-0.0110582	0.499969			WDR5B	0.015672	0.102009
		PPM1J	-0.0111523	0.499969			CETN2	0.015662	0.102225
		ADGRL2	-0.0111535	0.499969			NUTM2A-AS1	0.01565	0.102445
		ANKRD33B	-0.0111678	0.499969			B4GALNT4	0.015625	0.10298
		UBA6-AS1	-0.0112541	0.499969			RNF125	0.015618	0.103089
		MAPRE3	-0.0112598	0.499969			AP1M1	0.015614	0.103127
		KANSL2	-0.0112868	0.499969			PRKAR1B	0.015607	0.103231
		RAB40C	-0.0113059	0.499969			HSPA12B	0.015603	0.103231
		ARL5B	-0.0114801	0.499969			CARNMT1	0.015599	0.10326
		CCDC122	-0.0115693	0.499969			TEX261	0.015598	0.10326
		FANCC	-0.0116393	0.499969			GIGYF1	0.015567	0.103918
		ARHGAP32	-0.0116464	0.499969			ANKS3	0.015562	0.103995
		AL391834.2	-0.0116551	0.499969			FAM174C	0.015516	0.105108
		RAB34	-0.0117036	0.499969			RNMT	0.015502	0.105397
		NUBPL	-0.0117036	0.499969			WDR82	0.015482	0.105836
		PKD1	-0.011824	0.499969			NT5DC3	0.015472	0.106036
		DCAF13	-0.0118686	0.499969			DLG1	0.015465	0.106171
		ZNF225	-0.0118719	0.499969			AIG1	0.01546	0.106237
		KIAA1755	-0.0119169	0.499969			YIPF5	0.015452	0.10639
		HOOK1	-0.0119322	0.499969			CC2D1A	0.015417	0.107222
		GAL3ST4	-0.0119461	0.499969			MIER1	0.015374	0.108164
		SNHG17	-0.0120481	0.499969			MOV10	0.015369	0.108244
		TMEM40	-0.0122294	0.499969			BOD1	0.01536	0.108423
		RAI14	-0.0122722	0.499969			FBXO34	0.015339	0.108901
		STX3	-0.0123252	0.499969			GSDME	0.015336	0.108929
		STMN1	-0.012328	0.499969			FAM199X	0.015308	0.109535
		IKZF2	-0.0123434	0.499969			KNOP1	0.015294	0.109851
		TRAF1	-0.0123466	0.499969			CCRL2	0.015263	0.110531
		CPLX1	-0.0124358	0.499969			TSPAN5	0.015247	0.110885
		STX18	-0.0124365	0.499969			POF1B	0.015246	0.110885
		WDR78	-0.0124565	0.499969			KDM5B	0.015232	0.111199
		LIPE-AS1	-0.0124699	0.499969			ATF6B	0.015228	0.111239
		DNAJC1	-0.0124815	0.499969			PRMT5	0.015205	0.111716
		AC040970.1	-0.0124823	0.499969			TCTEX1D1	0.015176	0.112432
		MAD2L1BP	-0.0125001	0.499969			PER1	0.015169	0.112494
		C2CD5	-0.012513	0.499969			GOLGA8A	0.015168	0.112494
		PTBP3	-0.0125559	0.499969			PPP1R37	0.015167	0.112494
		RBM22	-0.012683	0.499969			TOPORS	0.015155	0.112776
		AC068700.1	-0.0127708	0.499969			ADM5	0.015148	0.112898
		AC074032.1	-0.0127852	0.499969			LDOC1	0.015134	0.11321
		CXXC4	-0.0128134	0.499969			ZNF121	0.015131	0.113236
		NIPAL2	-0.0128195	0.499969			ENOSF1	0.015123	0.113372
		MCF2L	-0.012823	0.499969			DDX58	0.015116	0.113521
		DFFA	-0.0128977	0.499969			MTO1	0.015107	0.113698
		ANKRD16	-0.0129001	0.499969			BHLHE41	0.015098	0.113826
		TRIP4	-0.0129394	0.499969			CD40	0.015098	0.113826
		TUBGCP6	-0.0130731	0.499969			CYB561	0.015093	0.113891
		LRRC6	-0.0131165	0.499969			GOLGA3	0.015077	0.114255
		TBRG4	-0.0131219	0.499969			IFIT5	0.015069	0.114434
		ZNF71	-0.0131903	0.499969			MICA	0.015035	0.11523
		TTC30A	-0.0131963	0.499969			CEP120	0.015011	0.11577
		TMEM33	-0.0132115	0.499969			ACOT2	0.014998	0.116059
		GOLGA3	-0.013236	0.499969			ADNP2	0.01499	0.116215
		PLCD3	-0.0133427	0.499969			TINF2	0.01495	0.11725
		IP6K2	-0.0134798	0.499969			AC064836.3	0.014912	0.118233
		MTRF1	-0.013499	0.499969			ADAMTSL4	0.014904	0.118339
		ZDHHC12	-0.0135223	0.499969			DOP1A	0.014904	0.118339
		FCMR	-0.0135278	0.499969			CUL2	0.014899	0.118418
		ZNF805	-0.0136056	0.499969			ZNF774	0.014884	0.118766
		ARHGAP19	-0.0136068	0.499969			FLJ45513	0.014862	0.119307
		SENP2	-0.0136741	0.499969			ACSL4	0.014855	0.119459
		AC103740.1	-0.0137518	0.499969			PIK3R4	0.014849	0.119544
		TSLP	-0.0137676	0.499969			ITPKC	0.014817	0.120381
		GEMIN2	-0.0138743	0.499969			AJM1	0.014813	0.120381
		NUP37	-0.0139205	0.499969			AHCTF1	0.014804	0.120452
		CCDC18	-0.0139246	0.499969			RAD50	0.014778	0.121117
		SLC35A3	-0.0140094	0.499969			AC092428.1	0.014764	0.12142
		TRMO	-0.0140905	0.499969			TMEM129	0.014763	0.12142
		MATR3-1	-0.0141054	0.499969			STARD9	0.014758	0.121497
		AC092747.4	-0.0141306	0.499969			GMPS	0.014744	0.121771
		ANP32E	-0.0141637	0.499969			RBFA	0.014741	0.121797
		DCUN1D1	-0.0141753	0.499969			FER	0.014716	0.122271
		PTPN20	-0.0142252	0.499969			SOCS2	0.014716	0.122271
		SENP8	-0.0143662	0.499969			LHPP	0.014715	0.122271
		RPAP3	-0.0143862	0.499969			PLPP4	0.014703	0.122546
		GATA3	-0.0144782	0.499969			ACAP2	0.014689	0.12282
		AC087588.2	-0.0145185	0.499969			ANGPTL5	0.014689	0.12282
		GANC	-0.0145354	0.499969			PHYHIP	0.014686	0.122836
		NUP50	-0.0145761	0.499969			FNBP1L	0.014684	0.122836
		SAMD12	-0.0146733	0.499969			ALPK1	0.014673	0.12308
		CCDC18-AS1	-0.014811	0.499969			EAF1	0.01467	0.123126
		TACC2	-0.0149331	0.499969			PLEKHG5	0.014659	0.123378
		HMGCR	-0.01497	0.499969			USP7	0.014637	0.123857
		ZBED3	-0.0151679	0.499969			HIP1	0.014623	0.1242
		DPP9	-0.0152914	0.499969			ATXN7L2	0.014611	0.124464
		TRADD	-0.0154394	0.499969			IFITM1	0.014605	0.12453
		STRAP	-0.0155499	0.499969			SEL1L3	0.014596	0.124729
		LMAN2L	-0.0155687	0.499969			TFPT	0.014577	0.125172
		FAM120AOS	-0.0156362	0.499969			ZNF580	0.014576	0.125172
		MANBAL	-0.0156651	0.499969			CAPN7	0.014562	0.12552
		BBS10	-0.0156762	0.499969			PKP1	0.014545	0.125959
		PLD1	-0.0156813	0.499969			LARP7	0.014536	0.126152
		COCH	-0.0156928	0.499969			MYSM1	0.014463	0.128226
		NEK9	-0.0157067	0.499969			ZDHHC13	0.014454	0.128433
		THAP9-AS1	-0.0157077	0.499969			ATP2B1	0.014442	0.128645
		DYRK1A	-0.0157241	0.499969			DAB2IP	0.014428	0.12899
		TNRC6A	-0.0157669	0.499969			COX10	0.014425	0.129029
		GNAI3	-0.0157937	0.499969			ZNF384	0.014414	0.129269
		LINC01170	-0.0160705	0.499969			RSBN1	0.014412	0.129269
		RPL9	-0.0160906	0.499969			GPCPD1	0.014402	0.129493
		MED8	-0.0161119	0.499969			CIAPIN1	0.014395	0.129629
		AHSP	-0.0161528	0.499969			USP15	0.014393	0.129652
		ZNF143	-0.0161726	0.499969			OXER1	0.014379	0.129975
		ASB3	-0.0163734	0.499969			LAMA3	0.014375	0.13003
		GLIDR	-0.0164668	0.499969			NSRP1	0.014343	0.130876
		THRB	-0.0165145	0.499969			BCAR3	0.01434	0.130881
		ANKRA2	-0.0167007	0.499969			CCDC82	0.014332	0.131003
		SOX6	-0.0167328	0.499969			RCOR2	0.014321	0.131261
		CASQ2	-0.0171276	0.499969			ZNF8	0.014315	0.131382
		ATP6V0A1	-0.0172492	0.499969			BAK1	0.014308	0.131513
		QPCT	-0.0172834	0.499969			ANKRD13C	0.014306	0.131517
		LINC02693	-0.0172913	0.499969			LARP1	0.014275	0.132376
		SNRPD2	-0.0173283	0.499969			TLCD5	0.014266	0.132576
		CAMSAP2	-0.0173481	0.499969			SC5D	0.014262	0.132636
		DACT1	-0.0173641	0.499969			ALOX5	0.014255	0.132777
		GRASP	-0.0174595	0.499969			RBL1	0.014252	0.132814
		CCDC146	-0.0174955	0.499969			BMPER	0.014238	0.133161
		GOT2	-0.0176058	0.499969			G2E3	0.014231	0.133318
		DCK	-0.0177748	0.499969			PDXK	0.014225	0.133425
		HACL1	-0.0178925	0.499969			MCM3	0.014198	0.134096
		IMPDH1	-0.0182735	0.495088			RPRD2	0.014196	0.134096
		AMFR	-0.0185307	0.483277			NPC1	0.01419	0.134206
		CAND2	-0.0185999	0.480029			TAPBPL	0.014185	0.134299
		ADSS	-0.0187038	0.475853			GALK1	0.014164	0.134873
		PPP2R1B	-0.0187595	0.475853			PELI1	0.014152	0.135159
		LAS1L	-0.0188011	0.4755			FMNL1	0.014149	0.135192
		FAM227B	-0.018942	0.469605			OPA1	0.01414	0.135395
		RAB2A	-0.0190225	0.468388			AC007566.1	0.014137	0.135422
		RIMKLA	-0.0191895	0.459442			HDX	0.014134	0.135445
		ZNF586	-0.0192217	0.459442			DYRK1B	0.014116	0.13593
		TNS3	-0.0192539	0.458712			XPO1	0.014108	0.136096
		USP21	-0.0193165	0.457305			MBTPS2	0.014106	0.136096
		COLEC11	-0.0193619	0.457119			MPG	0.014099	0.136238
		RNF144B	-0.01948	0.452206			RABGEF1	0.014097	0.136238
		AL591543.1	-0.0195259	0.45149			SMCO4	0.014094	0.13629
		PUSL1	-0.0196537	0.446464			ADD2	0.014077	0.136727
		TMEM14B	-0.019733	0.444343			ATG4D	0.014071	0.13685
		NDNF	-0.0198048	0.444343			MRS2	0.01405	0.137371
		HYAL1	-0.0199948	0.43561			NPB	0.014033	0.137816
		ALDH1L2	-0.0202344	0.42732			SLC29A3	0.014028	0.137855
		ATMIN	-0.0202452	0.42732			OGFRL1	0.014025	0.13786
		GTDC1	-0.0204875	0.419112			SLC35E3	0.014006	0.138313
		DYNC2H1	-0.0205089	0.419112			PTPN2	0.014	0.138433
		SNRNP40	-0.0206417	0.415543			FAM13A	0.013991	0.138657
		P2RY1	-0.0209263	0.400969			KIAA2026	0.013986	0.13873
		GIPC1	-0.0209791	0.399127			PLP1	0.013973	0.139062
		SLC22A23	-0.0210322	0.39727			RMND5A	0.013953	0.139591
		NFKBIL1	-0.0210445	0.39727			ARHGAP17	0.013952	0.139591
		LINC02334	-0.0211455	0.395331			ZNF835	0.013922	0.140455
		MARCH11	-0.0215637	0.380436			SEPTIN6	0.013901	0.141048
		PHF20L1	-0.0221463	0.352597			PRC1	0.013895	0.141188
		BLOC1S2	-0.0223854	0.343267			LPCAT1	0.013888	0.141322
		S100P	-0.0226173	0.333327			WBP1	0.013877	0.14162
		LRIF1	-0.0227531	0.329736			PCGF1	0.013866	0.141881
		CARD16	-0.0230186	0.319532			MANBA	0.013862	0.141901
		FIP1L1	-0.0231508	0.315117			LIME1	0.013855	0.141944
		PPP5C	-0.023346	0.309879			OTULINL	0.013844	0.142229
		CNOT7	-0.0234324	0.306715			MFSD3	0.013839	0.14233
		KIAA2013	-0.0236631	0.29866			MOB2	0.013833	0.142458
		NAV2-AS2	-0.0240509	0.285472			ATG12	0.013826	0.14261
		DIP2A	-0.0240592	0.285472			NEURL2	0.013821	0.14269
		SF3B3	-0.0242097	0.280459			ACYP1	0.013808	0.143013
		IMMP2L	-0.024281	0.278231			NOL6	0.01379	0.143461
		BMS1	-0.0245885	0.272734			UGCG	0.01377	0.14404
		GPT	-0.0245969	0.272734			MFN1	0.013767	0.144065
		WDR59	-0.0252334	0.25364			FOXN3	0.013744	0.144646
		SERPINB9	-0.0255176	0.245636			FAM120AOS	0.013741	0.144694
		DPM1	-0.0275336	0.187603			AGO3	0.013719	0.145308
		OFD1	-0.0280773	0.172449			FAM131A	0.013708	0.14559
		NUP98	-0.0288596	0.151536			PANK2	0.013696	0.145907
		TTC19	-0.0295815	0.136553			HMGCR	0.013653	0.147156
		TMEM273	-0.0308016	0.113065			ZNF845	0.013645	0.147352
		UBR7	-0.0322265	0.0869569			ANKRD2	0.01364	0.147442
		HELZ	-0.0341115	0.0603184			DIAPH2	0.013601	0.14864
[truncated: 1 more rows]

## Sheet: Fig. 2n
Fig. 2n	RZ		I	pval_norm_fdr_bh
underlying data - Moran's I Test statistics		IGLC2	0.441705	0
Human acute MI		ACTG2	0.437948	0
		IGHG3	0.404881	0
		IGLC1	0.375715	0
		CCL21	0.372818	0
		TNMD	0.328697	0
		TAGLN	0.313661	0
		MYL2	0.312164	0
		PRG4	0.310928	0
		DEFA3	0.306911	0
		ACTA2	0.286456	0
		JCHAIN	0.285117	0
		IGKC	0.2779	0
		ACTA1	0.266201	0
		MYH11	0.265844	0
		PLA2G2A	0.26446	0
		MALAT1	0.263241	0
		COMP	0.25411	0
		IGHA1	0.25289	0
		IGLC3	0.241119	0
		MTRNR2L12	0.206798	0
		TNNT2	0.198203	0
		SAA1	0.196054	0
		HBB	0.191129	0
		PLIN1	0.177849	0
		MYH6	0.176972	0
		DES	0.175875	0
		TNC	0.175451	0
		COX7A1	0.170139	0
		IGHM	0.167909	0
		GATA1	0.166269	0
		NEAT1	0.163745	0
		SPP1	0.161569	0
		TPM1	0.160857	0
		HBA2	0.158203	0
		MGP	0.157885	0
		CHI3L1	0.152869	0
		FTL	0.150981	0
		PRTN3	0.150715	0
		CXCL10	0.147841	0
		HBA1	0.141991	0
		CCDC80	0.139265	0
		APOD	0.138184	0
		IGHG1	0.136288	0
		ACTC1	0.134821	0
		MYL3	0.133163	0
		AEBP1	0.132006	0
		MUSTN1	0.131205	0
		FN1	0.129855	0
		FMOD	0.129183	0
		ACKR1	0.128874	0
		ADIPOQ	0.128036	0
		TUBB1	0.125012	0
		HSPB7	0.122576	0
		NPPA	0.122549	0
		PPBP	0.121017	0
		LTF	0.119574	0
		CFD	0.119439	0
		SERPINE2	0.116419	0
		CCN2	0.115852	0
		NTS	0.112957	0
		MYLK	0.111621	0
		TNNC1	0.110904	0
		S100A9	0.110314	0
		NPPB	0.110165	0
		MPO	0.107348	0
		S100A8	0.105362	0
		CLDN10	0.104737	0
		TPM2	0.103182	0
		ACTB	0.102412	0
		ELANE	0.101671	0
		FHL2	0.0989894	0
		CXCL14	0.0978201	0
		S100A6	0.0968874	0
		CCL18	0.0942475	0
		PRELP	0.0939441	0
		HBD	0.0930377	0
		DCN	0.0927295	0
		BGN	0.0919931	0
		F13A1	0.091976	0
		CMYA5	0.089553	0
		THBS1	0.0895447	0
		LCN2	0.0877788	0
		C1QA	0.087236	0
		PLTP	0.0870696	0
		ID4	0.0862419	0
		EFEMP1	0.0859526	0
		ATP2A2	0.085512	0
		CTSB	0.0834089	0
		CSRP1	0.0829159	0
		CLU	0.0829063	0
		LINC02503	0.0828161	0
		CKM	0.0825627	0
		FBLN1	0.082026	0
		COL1A1	0.0811825	0
		MYL4	0.0805098	1.13288e-14
		EEF1A1	0.0800577	1.13288e-14
		RARRES1	0.0800142	1.13288e-14
		PF4	0.0790948	2.24287e-14
		C1QB	0.0785617	3.29769e-14
		COL1A2	0.0785112	3.29769e-14
		GDF10	0.0783046	4.35382e-14
		MCAM	0.0770236	1.18568e-13
		NEBL	0.0764108	1.92154e-13
		ADIRF	0.075145	5.18104e-13
		IGFBP4	0.0747043	7.33166e-13
		PI16	0.0746477	7.57442e-13
		MARCO	0.074594	7.81268e-13
		ACTN2	0.0743944	9.06512e-13
		CRLF1	0.0734656	1.87729e-12
		COL3A1	0.0731858	2.32047e-12
		CD74	0.072896	2.8846e-12
		TCAP	0.0727034	3.33067e-12
		CFH	0.072398	4.17794e-12
		CRIP1	0.0723563	4.27677e-12
		VIM	0.0721036	5.15871e-12
		RNASE1	0.0715107	8.0847e-12
		PTGDS	0.0712078	1.01049e-11
		LUM	0.0706786	1.49927e-11
		C1QC	0.0706261	1.54691e-11
		PDK4	0.0684384	7.86148e-11
		ITGA8	0.067322	1.76116e-10
		IGFBP5	0.0671322	2.00373e-10
		TIMP1	0.0663421	3.50526e-10
		MYBPC3	0.0662567	3.69571e-10
		TECRL	0.0661663	3.91045e-10
		ABCC8	0.0661058	4.02369e-10
		VWF	0.0661041	4.02369e-10
		FSTL1	0.065973	4.3822e-10
		IGHGP	0.0657992	4.91906e-10
		MFAP4	0.0656285	5.49846e-10
		AC116317.1	0.0656203	5.49846e-10
		RPL28	0.065602	5.52808e-10
		TNNI3	0.0641886	1.46351e-09
		GSN	0.064188	1.46351e-09
		CCDC3	0.0636261	2.13951e-09
		LDB3	0.0623832	4.94301e-09
		FABP4	0.0622183	5.48269e-09
		TNFRSF12A	0.0614479	9.10339e-09
		RBP4	0.0608885	1.30804e-08
		CLEC1B	0.0594215	3.37221e-08
		FLNA	0.0587591	5.11425e-08
		S100A12	0.0587238	5.19373e-08
		MPZ	0.0582486	6.96875e-08
		SERPINF1	0.0582266	7.01745e-08
		CNN1	0.0577306	9.51624e-08
		LGMN	0.0574759	1.10802e-07
		RGS18	0.0574319	1.13116e-07
		COL6A1	0.0567269	1.73807e-07
		LINC00632	0.056085	2.55721e-07
		XCL2	0.0557905	3.03756e-07
		KCNMB1	0.0555572	3.47449e-07
		CD209	0.0554848	3.60584e-07
		ARTN	0.0552273	4.18228e-07
		ADH1B	0.0548107	5.33025e-07
		DLK1	0.0547465	5.50051e-07
		AL591623.1	0.0547364	5.50051e-07
		AK7	0.0542887	7.12604e-07
		C11orf96	0.0541667	7.60962e-07
		SPARCL1	0.0540534	8.08325e-07
		CCN4	0.0540278	8.15512e-07
		AC091982.3	0.0539057	8.70676e-07
		FBN1	0.0537503	9.47766e-07
		LYZ	0.0537137	9.62392e-07
		CALCA	0.0535876	1.0296e-06
		VGLL2	0.0535576	1.04145e-06
		HEMGN	0.053347	1.1702e-06
		CTSG	0.0532591	1.22409e-06
		ASPHD2	0.0532339	1.23474e-06
		RGS5	0.0529591	1.43882e-06
		TPSB2	0.0520901	2.35199e-06
		CA1	0.0513847	3.4815e-06
		ELN	0.0513528	3.52395e-06
		C7	0.0505195	5.56891e-06
		DEFA4	0.0503954	5.92918e-06
		LTBP2	0.0502556	6.36643e-06
		CCL14	0.0500078	7.25107e-06
		COL6A2	0.0499277	7.53261e-06
		CD163	0.0495066	9.41776e-06
		SULF1	0.0491391	1.14203e-05
		CCN3	0.0490234	1.20851e-05
		PLN	0.048657	1.46202e-05
		AQP1	0.0483304	1.72954e-05
		C3	0.0480071	2.03202e-05
		RERGL	0.0480045	2.03202e-05
		C1R	0.0468804	3.62856e-05
		VSIG2	0.0464871	4.41597e-05
		IGFBP6	0.0463972	4.59871e-05
		ANO7	0.0463308	4.73169e-05
		SPARC	0.046302	4.7763e-05
		MYL9	0.0458253	6.04086e-05
		IGFBP7	0.0458177	6.04086e-05
		ST7-OT4	0.0457546	6.20376e-05
		AL020996.1	0.045691	6.37232e-05
		CXCL11	0.0454269	7.2374e-05
		IGF1	0.0451435	8.29385e-05
		C1S	0.0450672	8.57031e-05
		PTX3	0.0449427	9.07025e-05
		MFAP5	0.0447675	9.84134e-05
		MZB1	0.0446687	0.000102807
		FCGR2A	0.0444474	0.000114047
		CYP2D6	0.0443982	0.000116252
		LGALS12	0.0439536	0.000143677
		NNMT	0.0436776	0.000163403
		C2orf49	0.043369	0.000188356
		CBLN1	0.0433618	0.000188356
		ANXA2	0.0432888	0.000194109
		COL6A3	0.0431889	0.000202626
		S100A4	0.0429956	0.000221115
		HLA-DRB5	0.0426031	0.000264923
		CBS	0.0425938	0.000264923
		HLA-DRA	0.0423482	0.000295958
		TMSB10	0.0420336	0.000341248
		CCL19	0.0419123	0.000359366
		RAB27B	0.0418749	0.000363683
		NKD2	0.0418666	0.000363683
		HLCS	0.0418368	0.000367042
		ANKRD1	0.0418053	0.000370733
		HSPA5	0.0417104	0.000385622
		ZBTB37	0.0416095	0.000402196
		MMP2	0.0414488	0.000431162
		AC024060.2	0.0413713	0.000444783
		CXCL12	0.0413209	0.000453155
		SRGAP3	0.0412745	0.00046083
		PRSS23	0.0412434	0.000465362
		ADCYAP1	0.0411389	0.000485987
		PCDHB3	0.0410033	0.000514718
		PTGFR	0.040434	0.000663112
		FCGRT	0.0403769	0.00067737
		LYVE1	0.0399907	0.000801601
		AL353194.1	0.0399162	0.00082506
		MXRA8	0.0397538	0.000882877
		CEACAM8	0.0396264	0.000930041
		EIF3CL	0.0395205	0.000970398
		ZNF783	0.0394722	0.000987026
		HLA-DQA1	0.0394401	0.00099682
		AFDN-DT	0.0393904	0.00101453
		TNNI2	0.0391279	0.0011334
		CDCA3	0.0390981	0.00114341
		CD24	0.038993	0.00119204
		TYROBP	0.038828	0.00127236
		ZNF81	0.0388178	0.00127236
		POSTN	0.0388143	0.00127236
		TMEM100	0.0386817	0.00134202
		HRC	0.0386009	0.00138403
		CXCL9	0.0383677	0.0015239
		PTOV1-AS2	0.0383531	0.00152722
		PABPC5	0.0381616	0.00165103
		LINC01303	0.0379744	0.00178081
		LY96	0.0379651	0.00178081
		PLP1	0.0378999	0.00182351
		ATP5MC3	0.0377637	0.00192422
		PI15	0.0376689	0.00199498
		GBP4	0.0376085	0.00203149
		ZNF136	0.0376013	0.00203149
		TRIP13	0.0375979	0.00203149
		MIR133A1HG	0.0374438	0.00215907
		LRP1	0.0374191	0.0021732
		AC092910.3	0.0373076	0.00226836
		AC004908.3	0.0372903	0.00227604
		AC095057.3	0.0372492	0.00230656
		FCN1	0.0369832	0.00256702
		PPP1R32	0.0366914	0.00288548
		NECAP1	0.0364943	0.00311744
		F3	0.0364134	0.00320799
		SERPINA3	0.036406	0.00320799
		VRK2	0.0362886	0.00335313
		TMSB4X	0.0362751	0.00335564
		PCOLCE2	0.0362685	0.00335564
		LDHB	0.0361846	0.00345966
		HLA-DMA	0.0359421	0.00380362
		PTGIS	0.0358793	0.00388709
		VN1R1	0.0356353	0.00427305
		MAP1B	0.0355606	0.00438711
		ZNF106	0.0354139	0.00463559
		FOS	0.0351716	0.00508694
		GJA5	0.0349601	0.00551171
		CTSC	0.0349434	0.00552824
		PTPRE	0.0348251	0.0057715
		MRC1	0.0345857	0.00631756
		ISG15	0.0344157	0.00672734
		MYL6	0.0343568	0.00685893
		ILKAP	0.0342854	0.00702711
		AC121761.2	0.034275	0.00703058
		TFRC	0.0341152	0.00745354
		COL18A1	0.0340652	0.00757263
		AIF1	0.0340257	0.0076622
		DPYSL3	0.033886	0.00805769
		FBLN2	0.0338046	0.00828471
		GNLY	0.0337539	0.00841839
		FAM81A	0.0337411	0.00843056
		CARMN	0.0335155	0.00915774
		LINC00266-1	0.0334773	0.00925998
		ACSL3	0.0333353	0.00973995
		SH3BGR	0.0329144	0.0113761
		SLC39A14	0.0328854	0.0114615
		NCS1	0.0328088	0.0117552
		GNGT2	0.0327849	0.0118209
		YBX3	0.0327599	0.0118917
		SELP	0.0326942	0.0120804
		CYP1B1	0.0326909	0.0120804
		HSP90AA1	0.0325368	0.012751
		NUDT4	0.0322214	0.0142802
		AL627309.1	0.0321253	0.0147453
		CYCS	0.0320904	0.0148861
		STAB1	0.0320543	0.0150356
		GP9	0.0320198	0.0151774
		CXorf40A	0.031973	0.0153246
		ARHGEF15	0.0319721	0.0153246
		CALD1	0.0319669	0.0153246
		ABI3BP	0.0319485	0.0153436
		KIAA1958	0.0319413	0.0153436
		C9orf163	0.0319372	0.0153436
		PIBF1	0.031775	0.0162264
		LGI4	0.0317402	0.0163812
		AL139393.3	0.0315956	0.0172085
		EPB41L4A-AS1	0.0315737	0.0172905
		CCNB2	0.0315035	0.0176794
		ACRBP	0.0313936	0.0182832
		CD226	0.031393	0.0182832
		ZNF22	0.0312326	0.019307
		PFKM	0.0312179	0.0193483
		LSM11	0.0310911	0.0201332
		HIST1H1D	0.0310895	0.0201332
		LINC02019	0.0310409	0.0204223
		ZSCAN31	0.030985	0.0207693
		GAP43	0.0309389	0.0210481
		CADM2	0.0308841	0.0213966
		AC079322.1	0.030848	0.0216061
		ZNF91	0.0308386	0.0216131
		PAQR5	0.0307132	0.0225254
		C17orf100	0.030622	0.0231925
		VCAN	0.0302343	0.0264873
		CPA3	0.0301761	0.0267591
		CERCAM	0.0301696	0.0267591
		CTLA4	0.030163	0.0267591
		AC137770.1	0.030163	0.0267591
		ZNF827	0.0301623	0.0267591
		MMP25	0.0301316	0.0269098
		VPS52	0.0301206	0.0269098
		PLCL2	0.0301104	0.0269098
		FBXL13	0.0301072	0.0269098
		PDLIM5	0.0300985	0.0269098
		E2F8	0.0300956	0.0269098
		CEBPZOS	0.0300455	0.0273026
		MAFG-DT	0.029945	0.0281384
		BEX1	0.0299418	0.0281384
		AC024075.1	0.0297385	0.0300637
		CYP26B1	0.0297331	0.0300637
		FILIP1L	0.0296628	0.0307106
		SDC4	0.0296081	0.0312022
		FAM162B	0.0295845	0.0313666
		HLA-DPB1	0.0295173	0.0320046
		GPM6B	0.0294853	0.0322649
		ZC3H11A	0.029423	0.0328124
		MTUS2	0.0294194	0.0328124
		AC127164.1	0.0293776	0.0331905
		NFAM1	0.0293604	0.0332915
		AC142472.1	0.0293278	0.0335688
		EFNA5	0.0292099	0.0348416
		C2orf88	0.0291454	0.0355117
		ARID1A	0.0290924	0.0360531
		FXYD1	0.0290573	0.0363465
		THBD	0.029052	0.0363465
		MRPS33	0.0289696	0.0372667
		ADAMTS4	0.0289393	0.0375461
		AL353807.2	0.0289187	0.0376019
		ZNF730	0.0289187	0.0376019
		HOMER1	0.0289036	0.0376903
		SEMA3G	0.0288798	0.03789
		CBX8	0.0288403	0.0382912
		NBR2	0.0287907	0.0388285
		MYO1G	0.0287737	0.0389445
		CD14	0.0287613	0.0390019
		MOCS3	0.0287506	0.0390373
		AL122035.2	0.0287262	0.0392528
		AP002961.1	0.0287179	0.0392569
		LINC02356	0.0286582	0.0398729
		PRF1	0.0286554	0.0398729
		TRDN	0.028524	0.0415443
		LMOD1	0.0285013	0.0417491
		AC119674.1	0.0284653	0.0421393
		ANXA10	0.0284197	0.0426691
		TAFA5	0.0284069	0.0427378
		AL590408.1	0.0282358	0.0451024
		SPC24	0.0282239	0.0451625
		PTPRO	0.028167	0.0458965
		COTL1	0.0281088	0.0466608
		RETN	0.0280105	0.0480628
		RAB23	0.0279767	0.0484724
		DUSP7	0.027951	0.0487559
		AL358852.1	0.0279304	0.0489584
		CA4	0.0279168	0.0490523
		MGST1	0.0278895	0.0493649
		AL022151.1	0.0278606	0.0497051
		ZNF385C	0.0278348	0.0498728
		HCCAT5	0.0278348	0.0498728
		CYBRD1	0.0278261	0.0498882
		CITED4	0.027809	0.0500401
		ZBED5	0.0277998	0.0500654
		MT2A	0.0276568	0.0523091
		MED12L	0.0276367	0.0524046
		PLEK	0.0275715	0.0533727
		MRC2	0.0275548	0.053417
		GAS1	0.0275536	0.053417
		C4orf48	0.0275346	0.053614
		CCNA2	0.0274861	0.0543239
		TPBGL	0.0274389	0.0550198
		SOX10	0.0273977	0.0556171
		AC005884.1	0.0273515	0.0563107
		LAD1	0.0272476	0.0580712
		THBS4	0.0271701	0.0593129
		THBS2	0.0271662	0.0593129
		DSCAS	0.0270685	0.0610378
		PPM1D	0.0269911	0.0621382
		CDC42BPA	0.0269889	0.0621382
		RCC1	0.026982	0.0621382
		USP12	0.0269691	0.0622436
		AC011468.1	0.0269482	0.0625092
		CCNJ	0.0268922	0.063476
		SOX6	0.0268298	0.0645846
		AL158212.1	0.0268052	0.0649355
		RFX2	0.0267602	0.065708
		LSP1	0.0267126	0.0665409
		RGS2	0.0266093	0.0685729
		ZNF469	0.0265812	0.0690166
		CST3	0.0265462	0.0696139
		INMT	0.0265278	0.0698543
		PCDH18	0.0265152	0.0699679
		EGR3	0.026432	0.0716411
		PMCH	0.0263805	0.0724627
		LINC01564	0.0263805	0.0724627
		ZNF681	0.0261893	0.0765379
		TPRKB	0.0261787	0.0766134
		PAX8	0.0261654	0.0767538
		PLVAP	0.0261139	0.0778063
		AOX1	0.0259686	0.0809946
		COX5A	0.0258937	0.0825032
		DAB2	0.0258854	0.082528
		SMAD4	0.0258605	0.082921
		SPIN4	0.0258552	0.082921
		MRPL15	0.0258195	0.0836455
		METTL16	0.025805	0.0838285
		CHRDL1	0.0257887	0.0839766
		ITGA3	0.0257811	0.0839766
		GRPEL1	0.0257774	0.0839766
		CHRM3	0.025748	0.0845462
		TFDP2	0.0257318	0.0847773
		SNED1	0.0256172	0.087592
		PTTG1	0.025589	0.088152
		SEC16A	0.0255095	0.0901026
		PPP2R3B	0.0254653	0.0911078
		SNUPN	0.0254584	0.0911078
		GRB14	0.0254511	0.0911101
		THAP6	0.0254115	0.0920047
		MOG	0.0253641	0.0931286
		TNXB	0.0252929	0.0949381
		FILIP1	0.0252584	0.0957192
		ENPP2	0.0252223	0.0965557
		SEMA3A	0.0251861	0.097397
		CILP	0.0251307	0.0988151
		PPM1K	0.0250077	0.102288
		TCN2	0.0249773	0.102818
		ZNF142	0.0249757	0.102818
		SCARA5	0.0249689	0.102818
		FOLR2	0.0249573	0.102954
		SELENON	0.024914	0.103982
		CLEC4G	0.024908	0.103982
		ERO1A	0.0249025	0.103982
		CD68	0.0248782	0.104515
		SLC2A9	0.024826	0.105696
		MLLT3	0.0248116	0.105709
		SYPL2	0.0247818	0.106423
		PDE12	0.0247426	0.107438
		FAM214A	0.0247299	0.107619
		EPB41L3	0.0247096	0.107815
		RAB11FIP3	0.0247028	0.107815
		NAA25	0.0246918	0.107941
		HMMR	0.0246551	0.108891
		CADM4	0.0246145	0.109975
		FLYWCH1	0.0245972	0.11031
		TCTEX1D1	0.0245746	0.110817
		AC006213.4	0.0245326	0.111963
		AP000766.1	0.0244912	0.113098
		CNTNAP3	0.0244052	0.115744
		FADS3	0.0243195	0.118205
		C9orf85	0.0243192	0.118205
		CYP1A1	0.0243043	0.118479
		C15orf41	0.0242888	0.118777
		TRAPPC11	0.024253	0.119538
		ASH1L	0.0242451	0.119574
		DAGLB	0.0241835	0.12149
		APOC1	0.0241315	0.123087
		ZNF790	0.0240738	0.124885
		AC107068.2	0.0240624	0.124885
		TFF3	0.0240507	0.124885
		MAP3K8	0.0240495	0.124885
		IMMP1L	0.0240423	0.124885
		NDUFAF4	0.0240403	0.124885
		CCDC69	0.0239965	0.126223
		PANTR1	0.0239807	0.126259
		CPE	0.0239782	0.126259
		LINC02608	0.0239751	0.126259
		TMEM40	0.0239605	0.126547
		CASC15	0.0238187	0.131548
		ABCG1	0.0237998	0.132006
		TARS2	0.0237595	0.133276
		MOSMO	0.0237215	0.13434
		GALNT12	0.0237148	0.13434
		TBC1D4	0.0237101	0.13434
		NRTN	0.0237047	0.13434
		KRTAP10-5	0.0236801	0.135024
		MRPL16	0.0236459	0.136088
		AC005342.1	0.0236241	0.13624
		SGCG	0.0236218	0.13624
		RO60	0.0236143	0.136273
		ADIRF-AS1	0.0235946	0.136779
		BCKDHB	0.0235627	0.137762
		CCDC146	0.0235356	0.138564
		RAB2A	0.023496	0.13949
		DPY19L2	0.0234948	0.13949
		VARS	0.0234759	0.139612
		SRPX	0.0234569	0.140102
		SYT7	0.0234365	0.140397
		MAZ	0.023423	0.140666
		ATMIN	0.0233827	0.142013
		ST6GALNAC3	0.0233754	0.142041
		AL355001.2	0.0233629	0.14228
		HSPB3	0.0233549	0.142339
		NSL1	0.0233414	0.142618
		SCG2	0.0233077	0.143716
		GNAI3	0.0232854	0.144354
		PCAT19	0.0232724	0.144617
		FUBP3	0.0232566	0.144995
		SNTB2	0.0232435	0.145267
		NCEH1	0.0232274	0.145658
		AC090559.2	0.0232088	0.146156
		ICAM1	0.0232023	0.146157
		SYNPO2	0.0231921	0.14631
		CDH11	0.0231272	0.148726
		BLCAP	0.0230976	0.149551
		GNA12	0.0230895	0.149551
		AL133410.1	0.0230632	0.150327
		COL15A1	0.0230089	0.152076
		STMN1	0.0229751	0.153241
		SOX5	0.0229564	0.153666
		MIR100HG	0.0229523	0.153666
		OBI1	0.0229282	0.154373
		FHOD3	0.022923	0.154373
		TGFB2	0.0228737	0.156223
		AC092747.4	0.0227892	0.159643
		MAP3K7CL	0.0227638	0.160483
		HMOX1	0.0226538	0.165137
		AC010331.1	0.0226328	0.165532
		GPRIN3	0.0226324	0.165532
		NBEAL1	0.0225912	0.167124
		C1GALT1	0.0225792	0.167383
		PTCRA	0.0225691	0.167556
		SYBU	0.0224765	0.171006
		GEM	0.0224757	0.171006
		KLHL3	0.0224648	0.171219
		NRARP	0.0223944	0.173941
		CYB561D1	0.0223698	0.174809
		HIST1H2AE	0.0223425	0.175811
		CRYM	0.022314	0.176877
		ASB16	0.0222306	0.180623
		CHD2	0.0222206	0.180803
		PRKAG2	0.0221336	0.184797
		SLU7	0.0220696	0.187694
		OXR1	0.0220305	0.189362
		SERPING1	0.022008	0.19019
		TCTN3	0.0219883	0.190764
		RAD51C	0.0219842	0.190764
		AC092803.4	0.0219448	0.19247
		LCAT	0.0219072	0.194094
		FIBIN	0.0218917	0.194245
		JAG1	0.0218774	0.194663
		CSPG4	0.0218551	0.195504
		LILRB5	0.0218452	0.195695
		TYW3	0.021828	0.195947
		FLI1	0.0218279	0.195947
		FGD5	0.0218156	0.195958
		TMEM54	0.0218129	0.195958
		TOM1L1	0.021809	0.195958
		NBL1	0.0217979	0.196218
		FLT3	0.021772	0.197251
		SLC25A23	0.0217554	0.197477
		MARCH8	0.0216966	0.199932
		ZBTB17	0.0216825	0.200355
		AC067817.2	0.0216479	0.201877
		MFSD4B	0.0216256	0.202482
		SCARF1	0.0216195	0.202482
		OSBPL6	0.0216182	0.202482
		GPR155	0.0215927	0.203069
		PRR26	0.0215903	0.203069
		HIVEP1	0.0215832	0.203069
		CTDSPL2	0.0215598	0.20365
		EXD3	0.0215514	0.203779
		SLC49A4	0.0215122	0.205485
		LRRC18	0.0215017	0.205485
		AC006946.2	0.0215017	0.205485
		SNHG14	0.021454	0.207251
		AL136038.5	0.0214301	0.207824
		SARS2	0.0214286	0.207824
		OAT	0.0213457	0.212073
		PIGM	0.0213234	0.212796
		KLF4	0.0213144	0.21281
		DSP	0.0212834	0.213869
		AC007743.1	0.0212586	0.21493
		SMCO1	0.0212464	0.215086
		ODC1	0.0212438	0.215086
		MECOM	0.0212313	0.215413
		FUCA2	0.021226	0.215413
		USPL1	0.0212197	0.215437
		ADAM28	0.0212028	0.216053
		CA12	0.0211877	0.216573
		AL627171.2	0.0211508	0.21833
		CTSZ	0.0211316	0.218408
		C9orf92	0.0211211	0.218475
		SLC25A40	0.0211186	0.218475
		BSCL2	0.021107	0.218743
		ZNF330	0.0211021	0.218743
		AC100756.4	0.0210393	0.222006
		TMEM59L	0.0210225	0.222635
		METTL7A	0.0209999	0.223607
		PRCP	0.0209918	0.22369
		ZNF708	0.0209867	0.22369
		KIF1BP	0.0209792	0.223782
		SOX18	0.020941	0.225186
		HHAT	0.0209375	0.225186
		CLEC4E	0.0209153	0.22614
		GABPB1-AS1	0.0208943	0.227015
		NEDD9	0.0208887	0.227015
		DNM1	0.0208328	0.229311
		ASH1L-AS1	0.0208323	0.229311
		LNX1	0.0208128	0.229641
		TMEM176A	0.0208066	0.229641
		AC110995.1	0.0208035	0.229641
		B4GALT4	0.0207926	0.229685
		MSI1	0.0207847	0.229685
		MS4A6A	0.0207798	0.229685
		KMT5A	0.020774	0.229685
		CD9	0.0207739	0.229685
		ZNF277	0.0207657	0.229831
		NMT1	0.020759	0.229887
		IRF6	0.0207443	0.230416
		RPL18	0.0207363	0.230555
		TFPI2	0.0207126	0.231136
		SLC27A6	0.0207028	0.231136
		GPX8	0.0207022	0.231136
		CADPS2	0.0206961	0.231136
		CDKN2D	0.0206922	0.231136
		RFC4	0.0206811	0.231458
		PTN	0.0206612	0.231873
		MIR193BHG	0.0206462	0.231873
		CREBL2	0.0206453	0.231873
		HTR2B	0.0206421	0.231873
		NABP2	0.0206402	0.231873
		KLF12	0.0205934	0.234331
		ZNF443	0.0205865	0.234404
		ZNF615	0.0205476	0.236276
		FGFBP2	0.0205073	0.237824
		FRMD5	0.0204923	0.238391
		PIGH	0.0204857	0.238454
		LRRC39	0.0204725	0.238917
		DUSP23	0.020454	0.239698
		PMM2	0.0204443	0.239951
		SMCHD1	0.0204312	0.240411
		DNAJC24	0.0204145	0.241093
		USP20	0.020401	0.241365
		NTAN1	0.0203953	0.241365
		GPR176	0.0203933	0.241365
		TUBGCP5	0.0203825	0.241687
		NPIPA3	0.0203371	0.243458
		NXPH3	0.0202718	0.246485
		VSIG4	0.020271	0.246485
		PPP1R26	0.0202434	0.247215
		AC009065.4	0.020225	0.247675
		OMG	0.0201719	0.250666
		ARID5A	0.0201275	0.252427
		CDO1	0.0201051	0.253503
		CASK	0.0200446	0.256673
		APOE	0.0200344	0.256976
		ZFC3H1	0.0200157	0.257828
		AKR1C1	0.0199894	0.258824
		AC010976.2	0.0199415	0.261581
		ZNF229	0.0199356	0.261608
		KANSL1-AS1	0.0199263	0.261862
		RAD50	0.0199071	0.262654
		ZXDA	0.0199033	0.262654
		REEP2	0.0198942	0.262896
		ARL8A	0.0198419	0.264903
		LTB	0.0198274	0.265188
		TNFSF4	0.0198225	0.265188
		TRIM25	0.0197821	0.267425
		TNFSF13	0.0197622	0.268385
		BASP1	0.0197517	0.268631
		LDHD	0.0197477	0.268631
		MRPL35	0.0197422	0.268639
		AUP1	0.0197306	0.268968
		KIF21A	0.0197139	0.269455
		XPO4	0.0196862	0.270653
		MAF	0.0196851	0.270653
		RNF227	0.0196785	0.270653
		DIRAS1	0.0196745	0.270653
		CDH19	0.0196484	0.272044
		FGF12	0.019632	0.272784
		GALNT10	0.0196029	0.27439
		MYO1D	0.0195831	0.275371
		COLGALT1	0.0195681	0.275371
		SPATA6	0.0195671	0.275371
		FGF11	0.0195544	0.275371
		AC121493.1	0.0195458	0.275371
		CLPB	0.0195399	0.275371
		NICN1	0.0195327	0.275371
		EPAS1	0.0195272	0.275371
		STXBP4	0.0195246	0.275371
		PDHA1	0.0195244	0.275371
		PHF19	0.01951	0.275371
		CWF19L2	0.0195077	0.275371
		AC068338.3	0.0194855	0.276151
		FAM204A	0.0194816	0.276151
		SLC33A1	0.0194734	0.27635
		GALK2	0.0194277	0.278235
		COL28A1	0.0194209	0.278235
		PPP1R3A	0.0194168	0.278235
		F2R	0.0194091	0.278235
		C16orf95	0.0193977	0.27865
		ASPN	0.0193927	0.27865
		MAP3K20	0.0192552	0.287116
		TUBA3E	0.0192514	0.287116
		MRPL38	0.0192338	0.287116
		AL137026.1	0.0192336	0.287116
		MDM2	0.0192336	0.287116
		LINC02762	0.0191978	0.288698
		AC004816.1	0.0191796	0.28927
		HIVEP2	0.019158	0.289499
		SH3BGRL3	0.0191461	0.289499
		KRR1	0.0191362	0.289499
		ITPRIPL1	0.0191248	0.289499
		THOC5	0.0191228	0.289499
		NELFE	0.0191223	0.289499
		C1QTNF1-AS1	0.0191173	0.289499
		DZIP3	0.0191	0.290355
		PCDH7	0.0190779	0.291551
		CDH5	0.0190573	0.292643
		ALAS2	0.0190166	0.294215
		AC137056.1	0.0190065	0.294215
		ATL2	0.0190049	0.294215
		ARL15	0.0189952	0.294215
		NLRC5	0.0189501	0.296828
		CDC37L1	0.0189477	0.296828
		TTC17	0.0189294	0.297495
		ORAI2	0.0189198	0.297734
		SMPX	0.0188957	0.298955
		STARD5	0.0188927	0.298955
		SRP19	0.0188514	0.300615
		PPWD1	0.0188495	0.300615
		AC015802.5	0.0188443	0.300634
		DLG5	0.0188384	0.300694
		FAM215B	0.0188231	0.301073
		GNL1	0.0188105	0.301264
		IFI44L	0.0187965	0.301562
		CCNL2	0.0187964	0.301562
		POGK	0.0187885	0.301773
		MIER1	0.0187827	0.301835
		NT5E	0.0187732	0.302119
		LCP2	0.0187571	0.302607
		PLCG2	0.0187195	0.30497
		ACOT9	0.0186991	0.306097
		PTPN6	0.0186824	0.306314
		HIST1H2AC	0.0186763	0.306314
		AC007381.1	0.0186609	0.307075
		DHPS	0.0186389	0.307964
		PRPF31	0.0186245	0.308394
		PHC3	0.0186214	0.308394
		IKZF3	0.0186133	0.308394
		CYGB	0.0185701	0.310487
		AZGP1	0.0185535	0.31127
		SAMD12	0.0185497	0.31127
		AC007009.1	0.018537	0.311843
		PITPNM1	0.0184734	0.314748
		ZNHIT3	0.0184684	0.314756
		RTF1	0.0184548	0.315231
		UBN2	0.0183953	0.319128
		SFRP2	0.0183693	0.320712
		TGFBR3	0.0183533	0.321557
		UBE2A	0.0183369	0.321783
		ZC3H8	0.0183357	0.321783
		DGKZ	0.0183252	0.322211
		SSTR1	0.0182452	0.326064
		CD40	0.0182406	0.326064
		PXDN	0.0182264	0.326685
		KLHL7	0.0182019	0.327211
		SMIM3	0.0181556	0.329901
		RNF207	0.01815	0.329901
		MAP9	0.0181472	0.329901
		ZBED4	0.0181408	0.330004
		CPSF4	0.0181222	0.330725
		SPRTN	0.0180937	0.331039
		LINC00641	0.0180934	0.331039
		DUSP26	0.0180894	0.331039
		IGDCC4	0.0180742	0.331848
		IFI30	0.0180628	0.332361
		ADH1C	0.0180517	0.332487
		FAM43A	0.0180398	0.333041
		CSDE1	0.018027	0.333504
		NR2F2	0.0180243	0.333504
		CTSS	0.0179944	0.335452
		UFD1	0.0179806	0.336162
		PGR-AS1	0.0179165	0.33978
		AL359541.1	0.0179165	0.33978
		ADCY9	0.0179129	0.33978
		NBAS	0.0179082	0.33978
		AL157834.1	0.0178963	0.339797
		KCNH4	0.0178963	0.339797
		NAF1	0.0178841	0.340386
		RPS4X	0.0178765	0.340615
		WIPI1	0.0178603	0.341394
		GNG2	0.0178571	0.341394
		NOP14	0.0178425	0.342181
		MEDAG	0.0178376	0.342198
		BDNF-AS	0.017825	0.342459
		KLHDC1	0.0178202	0.342459
		TMEM267	0.0178099	0.342904
		NPHP1	0.0178047	0.342946
		AL133338.1	0.0177886	0.343318
		MEGF11	0.0177875	0.343318
		C10orf25	0.017786	0.343318
		FAM219B	0.0177682	0.343984
		RAB22A	0.0177626	0.344061
		BACE2	0.0177575	0.344096
		NAP1L3	0.0177475	0.344259
		POLE4	0.0177462	0.344259
		SHOX2	0.0176918	0.348206
		CA2	0.017671	0.349122
		PARD3	0.017661	0.349183
		SMAD1	0.0176439	0.350182
		RBM15B	0.0176286	0.350665
		FPR3	0.0176163	0.351128
		NLRP1	0.0176136	0.351128
		SMIM20	0.0176087	0.35115
		TTYH3	0.0176027	0.351228
		AL022069.3	0.0175986	0.351228
		ACAA1	0.0175807	0.351925
		NFE2	0.0175227	0.35585
		RNF168	0.0175123	0.356322
		BBS1	0.0175013	0.356847
		GPATCH2	0.017494	0.357066
		ST8SIA6	0.0174653	0.357388
		FAM20A	0.017462	0.357388
		MEX3B	0.017454	0.357388
		PPP1R12A-AS1	0.0174517	0.357388
		SBSPON	0.0174504	0.357388
		HOGA1	0.0174492	0.357388
		SUPT7L	0.0174225	0.358793
		ATP2A3	0.0174155	0.35899
		ACSS1	0.0174013	0.359774
		SKP2	0.0173822	0.360738
		AC107208.1	0.0173794	0.360738
		TMX2	0.0173759	0.360738
		SOX7	0.0173503	0.362086
		BTBD8	0.0173341	0.36304
		FGF13	0.0173263	0.363061
		KCNE4	0.0173156	0.363437
		PDE1B	0.0173112	0.363437
		TMEM183A	0.0173065	0.363453
		RGCC	0.0172962	0.36377
		NDUFAF5	0.0172936	0.36377
		LPAR1	0.0172732	0.363981
		LINC01750	0.0172653	0.363981
		ABCA6	0.0172631	0.363981
		NOM1	0.0172588	0.363981
		MSR1	0.017256	0.363981
		BX546450.2	0.0172532	0.363981
		AC112219.2	0.0172532	0.363981
		TPP2	0.0172496	0.363981
		ETFDH	0.017243	0.363981
		TNNI1	0.0172418	0.363981
		FKBP1C	0.0172327	0.364363
		TPD52L1	0.0172163	0.36484
		GPRC5C	0.0172083	0.36484
		JUN	0.0172069	0.36484
		LAPTM5	0.0172046	0.36484
		ASB18	0.0171965	0.365064
		KANSL2	0.017189	0.365064
		TIRAP	0.017176	0.36552
		TM4SF18	0.017172	0.36552
		GP1BB	0.0171648	0.36552
		RDH11	0.017162	0.36552
		FTH1	0.0171609	0.36552
		HIGD1B	0.017152	0.365888
		ERLIN1	0.0171317	0.366834
		FBXO42	0.017115	0.367397
		CEP68	0.0171086	0.367397
		SELE	0.0170868	0.367397
		KDM5C	0.0170822	0.367397
		SLC2A3	0.0170793	0.367397
		PRPF18	0.0170741	0.367397
		SLCO2B1	0.017074	0.367397
		KDM4A	0.0170722	0.367397
		DNAJC9	0.0170536	0.368566
		AC079174.2	0.0170199	0.370624
		ZSWIM4	0.0169963	0.371824
		KIAA0319L	0.0169879	0.371824
		RBPMS-AS1	0.0169742	0.372401
		C6orf163	0.0169686	0.372401
		WDYHV1	0.0169674	0.372401
		ZNF138	0.0169577	0.372529
		CENPV	0.0169237	0.374274
		SYT11	0.0169072	0.37492
		TIMP3	0.0169024	0.374961
		SNAI3-AS1	0.0168925	0.37527
		TMCC2	0.0168901	0.37527
		ALG10B	0.0168744	0.375698
		GDF11	0.0168489	0.376903
		RAB3A	0.0168344	0.377274
		VEGFD	0.01681	0.377844
		PSMB2	0.0168043	0.377844
		UBE3D	0.0168004	0.377844
		TUFT1	0.0167982	0.377844
		CLIP4	0.0167598	0.380253
		CDKL2	0.0167537	0.380253
		STC1	0.0167527	0.380253
		CHST7	0.0167489	0.380253
		BDP1	0.0167312	0.380988
		RASGRP3	0.0167064	0.381432
		NFXL1	0.0167051	0.381432
		NEK6	0.0167005	0.381466
		FCRLB	0.01669	0.381988
		ANKS1A	0.0166743	0.382618
		PIK3C3	0.0166698	0.382618
		HOMER3	0.0166533	0.383294
		GJC1	0.016626	0.385243
		CAPN10	0.0166177	0.385422
		APOBEC3G	0.0165995	0.386233
		POP1	0.0165974	0.386233
		C5orf24	0.0165579	0.388504
		MATN2	0.0165476	0.389022
		CCSER2	0.016528	0.389775
		TSPAN5	0.0165244	0.389775
		AC007938.2	0.0165189	0.389775
		SYNM	0.0165136	0.389775
		ZRSR2	0.0164999	0.390359
		FICD	0.0164984	0.390359
		IP6K3	0.016492	0.390546
		PPP1R12B	0.0164734	0.391462
		HIPK1	0.0164729	0.391462
		CSF1R	0.0164463	0.392399
		IFIT1B	0.0164452	0.392399
		FYB1	0.0164363	0.392801
		RWDD3	0.0164254	0.393134
		AFAP1L1	0.0164199	0.393134
		NF2	0.0163747	0.395553
		PLA2G15	0.0163709	0.395553
		TRIM4	0.0163508	0.396082
		ZMYND19	0.016343	0.396082
		SWT1	0.0163241	0.396884
		JAM3	0.0163223	0.396884
		MARK3	0.0162843	0.399448
		STAM2	0.016276	0.39981
		AL646090.2	0.0162666	0.399907
		PIGZ	0.016251	0.400316
		LINC01278	0.0162378	0.400316
		TMEM9	0.0162337	0.400316
		CCDC61	0.0162333	0.400316
		ULK1	0.0162288	0.400316
		ZDHHC3	0.0162221	0.400316
		TIMP2	0.0162219	0.400316
		MRPL19	0.0162209	0.400316
		UBE4A	0.0161669	0.404278
		AC124067.2	0.0161509	0.404952
		STAMBP	0.0161413	0.405082
		RNF167	0.016136	0.405188
		INTS3	0.0161263	0.405537
		KLHL41	0.0161202	0.405537
		BCORL1	0.0161132	0.405537
		THUMPD2	0.0161092	0.405537
		AC009549.1	0.0160667	0.408747
		MPZL2	0.0160562	0.409318
		ALG5	0.0160505	0.409463
		EMC7	0.0160422	0.409827
		CXCR2	0.0160181	0.41036
		TMEM189	0.0160159	0.41036
		PLPPR2	0.0160057	0.410887
		YLPM1	0.0159978	0.410887
		JADE1	0.0159732	0.412583
		GGA3	0.0159704	0.412583
		COQ4	0.0159574	0.412838
		ARHGAP10	0.0159554	0.412838
		LILRB3	0.0159432	0.412892
		ZNF397	0.0159369	0.413049
		TRIT1	0.0159278	0.413145
		TBC1D16	0.0159204	0.413444
		ALOX5AP	0.0159008	0.414816
		LINC00346	0.0158864	0.414984
		ID1	0.0158858	0.414984
		MYO5A	0.0158796	0.414984
		CHMP4C	0.0158672	0.414984
		OMD	0.0158669	0.414984
		JARID2	0.0158621	0.415058
		RTN4RL1	0.0158569	0.415167
		AGT	0.0158438	0.415963
		CCSAP	0.0158336	0.416511
		DEFB1	0.0158088	0.417269
		KLHL23	0.0158006	0.417269
		SPESP1	0.0157922	0.417269
		ANXA1	0.0157892	0.417269
		ARHGAP5	0.0157855	0.417269
		DOCK4	0.0157838	0.417269
		LINC00909	0.0157814	0.417269
		S100P	0.0157743	0.417548
		ANGPTL4	0.01576	0.418466
		RAC2	0.0157443	0.419153
		ATP11B	0.0157182	0.420108
		AK6	0.0157178	0.420108
		ACAP2	0.0157115	0.420108
		ZNF319	0.0157059	0.420108
		SAFB	0.0156996	0.420108
		STEAP4	0.0156981	0.420108
		CCR2	0.0156942	0.420108
		UBFD1	0.0156755	0.421415
		NAA35	0.0156483	0.421934
		TRAF1	0.0156437	0.421934
		SYNPO2L	0.0156367	0.421934
		LOX	0.0156278	0.421934
		USP16	0.0156207	0.421934
		RGS1	0.0156176	0.421934
		ZNF567	0.0156147	0.421934
		GGA2	0.0156101	0.421934
		COX10	0.0156067	0.421934
		SHLD1	0.0156047	0.421934
		B3GALNT2	0.0155957	0.421934
		AC119673.2	0.0155879	0.421934
		EIF3B	0.0155784	0.422422
		FNDC5	0.0155652	0.422422
		ENOPH1	0.0155592	0.422422
		ATG14	0.0155351	0.423537
		SEMA4D	0.0155159	0.424022
		GALNT6	0.0155005	0.424897
		BCAT1	0.0154958	0.424973
		PPP1R16B	0.0154805	0.425381
		SH3D21	0.015478	0.425381
		MXD1	0.015475	0.425381
		LINC01556	0.0154668	0.425509
		SRM	0.0154348	0.426318
		BX255925.1	0.0154259	0.426434
		RUNX1T1	0.0153981	0.426755
		USB1	0.0153925	0.426755
		STRIT1	0.0153873	0.426755
		TTLL7	0.0153861	0.426755
		PGM5-AS1	0.015386	0.426755
		WRNIP1	0.0153848	0.426755
		INKA2-AS1	0.0153785	0.426755
		CHST11	0.015378	0.426755
		CNNM3	0.0153735	0.426755
		FDXR	0.0153692	0.426755
		RNF216	0.0153441	0.428007
		RNF4	0.0153423	0.428007
		PAXBP1	0.01534	0.428007
		ARID5B	0.015312	0.429667
		TRIM5	0.015311	0.429667
		TRAF3IP2	0.01531	0.429667
		GRIA4	0.0152861	0.430946
		MAN1A2	0.0152842	0.430946
		ING3	0.0152785	0.430946
		PODN	0.0152745	0.430946
		SRPX2	0.0152673	0.430946
		ERBB4	0.0152624	0.430946
		RAPGEF5	0.0152554	0.430946
		MRPS35	0.0152549	0.430946
		DAAM2	0.0152539	0.430946
		LINC00467	0.0152309	0.431822
		FOXP4	0.015213	0.432133
		UXS1	0.0152116	0.432133
		PKD1	0.0152067	0.432133
		FAM189B	0.0152065	0.432133
		ANKRD46	0.0152038	0.432133
		DOP1A	0.0151977	0.432343
		MAPK6	0.0151888	0.432546
		DEPP1	0.0151629	0.433599
		MYO6	0.0151614	0.433599
		RBSN	0.0151554	0.433801
		RYK	0.0151415	0.434377
		NFKB1	0.0151253	0.434589
		SMYD2	0.0151207	0.434589
		TRMT10C	0.0151131	0.434938
		ASH2L	0.0151024	0.435565
		WIZ	0.0150888	0.436119
		WDR31	0.0150759	0.436531
		HCG11	0.0150739	0.436531
		ZNF551	0.0150732	0.436531
		RNASET2	0.0150623	0.437172
		PEAR1	0.0150491	0.437699
		PIK3CA	0.0150334	0.437889
		ZNF609	0.0150298	0.437889
		LACTB2	0.0150227	0.437889
		PRKAR2A	0.0150132	0.437889
		PCDH19	0.0150121	0.437889
		PM20D2	0.0150078	0.437889
		LGR6	0.0150072	0.437889
		MBNL2	0.015007	0.437889
		CHRDL2	0.0150067	0.437889
		PLAA	0.0149945	0.438333
		CPPED1	0.0149736	0.439221
		AEBP2	0.0149648	0.439362
		TGFB3	0.0149345	0.441041
		STARD8	0.0149261	0.441041
		KANSL1	0.0149248	0.441041
		LINC01480	0.014913	0.441041
		CD3EAP	0.0149088	0.441041
		SRPK3	0.0149073	0.441041
		PDE4B	0.0149067	0.441041
		INKA1	0.014903	0.441041
		CASTOR2	0.0148931	0.441041
		KIF3C	0.0148877	0.441041
		GZMB	0.0148757	0.441041
		DPYSL4	0.0148714	0.441041
		HMGXB3	0.0148664	0.441041
		NPTX2	0.0148594	0.441041
		LRP12	0.0148577	0.441041
		TM4SF1	0.0148529	0.441041
		WDR24	0.0148356	0.441041
		ITGAM	0.0148355	0.441041
		TM2D3	0.0148299	0.441041
		HEXD	0.0148284	0.441041
		ZNF528-AS1	0.0148259	0.441041
		PYROXD2	0.0148235	0.441041
		ANGPTL5	0.0148029	0.44129
		DARS2	0.0147786	0.442506
		DACT1	0.0147691	0.443037
		ECHDC2	0.0147598	0.44331
		SERTAD2	0.0147589	0.44331
		EFNB2	0.0147541	0.443426
		ING4	0.0147363	0.444286
		BEX2	0.0147343	0.444286
		COX10-AS1	0.0147333	0.444286
		NMB	0.0147278	0.444286
		AC010632.1	0.0147268	0.444286
		PIGB	0.0147207	0.444511
		ST8SIA4	0.0147104	0.445119
		TMEM234	0.0146925	0.445605
		PRKX	0.0146909	0.445605
		MYPN	0.0146864	0.445674
		C1orf21	0.0146767	0.445899
		ZNF343	0.0146642	0.445899
		ACOX2	0.0146616	0.445899
		TRNT1	0.0146594	0.445899
		CDH24	0.0146555	0.445928
		ADCY3	0.0146476	0.446213
		CR381653.1	0.0146451	0.446213
		SEMA4B	0.0146298	0.446213
		ZCWPW2	0.0146183	0.446213
		SWAP70	0.0146173	0.446213
		PPP2R5E	0.0146092	0.446213
		ELOVL4	0.0146061	0.446213
		LYL1	0.0146017	0.446213
		NUP35	0.0145988	0.446213
		STARD3NL	0.0145942	0.446213
		PALLD	0.0145875	0.446213
		TOPORS	0.0145855	0.446213
		PSMD3	0.0145786	0.446213
		LMOD3	0.0145785	0.446213
		FOXD3-AS1	0.014574	0.446213
		NUBPL	0.0145719	0.446213
		HADH	0.0145656	0.446213
		TMEM45A	0.01454	0.446506
		EMSY	0.0145394	0.446506
		FCER1G	0.0145383	0.446506
		ATOX1	0.0145375	0.446506
		FCGBP	0.0145204	0.447418
		PDE7B	0.0145074	0.448015
		CSNK1G1	0.0144939	0.448556
		RAB9B	0.0144639	0.450121
		GOSR1	0.0144556	0.450448
		HOPX	0.0144507	0.450448
		LRRTM4	0.0144471	0.450448
		EBLN3P	0.0144341	0.450525
		MYNN	0.0144296	0.450625
		DDI2	0.0144204	0.450836
		SAP30L	0.0144051	0.451591
		GCOM1	0.0143962	0.452085
		MUSK	0.0143864	0.452663
		MCEMP1	0.0143659	0.45363
		TSR2	0.0143632	0.45363
		RAB13	0.0143597	0.45363
		LHPP	0.0143566	0.45363
		EDEM3	0.0143409	0.454605
		CTNNBL1	0.0143357	0.454761
		TCF7L2	0.0143272	0.455223
		POLE3	0.0143116	0.455401
		SVEP1	0.0142991	0.455913
		BX664727.3	0.0142858	0.45675
		DHTKD1	0.0142831	0.45675
		FXR2	0.0142788	0.456832
		ZSCAN5A	0.0142747	0.456889
		SUN2	0.0142635	0.457183
		PDIA5	0.0142613	0.457183
		CCDC58	0.0142539	0.457549
		TIGD6	0.0142463	0.457926
		NEK1	0.0142389	0.45829
		NPL	0.0142306	0.458736
		GPBP1	0.0141972	0.461155
		LINC01405	0.0141708	0.462468
		RNPEP	0.0141582	0.462794
		PDLIM7	0.0141531	0.462794
		GRIP2	0.0141521	0.462794
		ERRFI1	0.0141382	0.463446
		TLR1	0.0141324	0.463671
		LINC01943	0.0141228	0.463813
		SMIM19	0.0141111	0.463813
		NOA1	0.0141106	0.463813
		LUC7L3	0.0141032	0.463973
		LRRC3-DT	0.0140987	0.463973
		AC022733.2	0.0140987	0.463973
		GABPB1	0.0140899	0.464474
		P2RX1	0.0140847	0.464643
		LGSN	0.0140809	0.464687
		TSPAN13	0.0140481	0.466396
		ZNF511	0.0140447	0.466396
		C3orf52	0.0140428	0.466396
		ATP8A1	0.0140343	0.466488
		APCDD1	0.0140232	0.466912
		RGS3	0.0140224	0.466912
		PRRT3-AS1	0.0140052	0.467407
		ING2	0.0139942	0.467407
		NPR2	0.0139907	0.467407
		IQCH-AS1	0.0139874	0.467407
		ZFYVE9	0.0139842	0.467407
		ETAA1	0.0139806	0.467432
		PANX1	0.0139692	0.468073
		KIF2A	0.013958	0.468073
		DHX16	0.0139556	0.468073
		ALAD	0.0139441	0.468073
		TCF3	0.0139364	0.468073
		MANSC1	0.0139295	0.468073
		MSH3	0.0139226	0.468073
		FAM207A	0.0139221	0.468073
		LINC00243	0.0139189	0.468073
		PLSCR1	0.0139177	0.468073
		TLR4	0.013912	0.468073
		SEC22A	0.0138828	0.46877
		SLC7A6	0.0138756	0.46877
		CDCA8	0.0138669	0.46877
		SLC16A7	0.0138667	0.46877
		NT5DC3	0.0138618	0.46877
		TENT2	0.0138595	0.46877
		MLLT10	0.0138593	0.46877
		KAT6A	0.0138566	0.46877
		LINC00466	0.0138527	0.46877
		AGGF1	0.0138506	0.46877
		GOLM1	0.0138434	0.468956
		HNRNPLL	0.0138244	0.469666
		MPV17L	0.0138113	0.470173
		PPP1R8	0.0138108	0.470173
		HUWE1	0.0138091	0.470173
		EPN2	0.0137954	0.470801
		AC093525.6	0.0137951	0.470801
		CUL1	0.013792	0.470801
		SNHG7	0.0137859	0.470801
		AC090114.2	0.0137648	0.471253
		LINC02604	0.0137596	0.471253
		CHFR	0.0137534	0.471253
		HAUS8	0.0137517	0.471253
		UAP1	0.0137232	0.473505
		ECPAS	0.0137206	0.473505
		BROX	0.0137165	0.473581
		SLC22A8	0.0137042	0.474194
		CEP78	0.013703	0.474194
		FKBP2	0.0136932	0.474194
		AC004812.2	0.0136856	0.474194
		RARRES2	0.0136797	0.474194
		AC011479.4	0.0136681	0.474194
		PSIP1	0.0136549	0.474194
		UBA6-AS1	0.013651	0.474194
		MAP1A	0.0136417	0.474194
		MXRA5	0.0136369	0.474194
		DENND4C	0.0136347	0.474194
		LSM12	0.0136312	0.474194
		ZBTB44	0.0136218	0.474194
		SF3B2	0.0136181	0.474194
		AP001462.1	0.0136136	0.474194
		IKZF2	0.0136084	0.474194
		AMOTL1	0.0136002	0.474194
		EFNB3	0.0135934	0.474194
		TUT7	0.0135838	0.474194
		RNF8	0.0135743	0.474194
		GTPBP8	0.0135719	0.474194
		NAA15	0.0135564	0.475205
		FAM49A	0.0135513	0.475205
		LINC00997	0.0135314	0.476382
		ZNF433	0.01352	0.47664
		LACC1	0.0134979	0.47664
		GLIPR1	0.0134976	0.47664
		MPP1	0.0134805	0.477118
		AGAP1	0.0134797	0.477118
		CYB5R4	0.0134752	0.477244
		S100A10	0.0134514	0.478548
		SSBP2	0.013435	0.479027
		TNK2	0.0134327	0.479027
		TMEM41A	0.0134215	0.479027
		LARGE1	0.0134198	0.479027
		LST1	0.0134167	0.479027
		ZNRF2	0.0134164	0.479027
		TBC1D23	0.0134047	0.479065
		AC010226.1	0.0134015	0.479065
		CBR4	0.0133977	0.479065
		EMD	0.0133861	0.479133
		USP46	0.0133844	0.479133
		POC1B	0.0133694	0.479721
		ZNF429	0.0133608	0.479951
		AC083862.3	0.0133525	0.48043
		TIGAR	0.0133371	0.480981
		POLR2D	0.0132981	0.482518
		RABGGTA	0.0132868	0.482731
		KIAA1324L	0.0132564	0.483531
		AL035587.2	0.0132505	0.483718
		CYSLTR1	0.0132307	0.484751
		CRIM1-DT	0.0132108	0.485993
		GAS2L3	0.013203	0.485993
		PHF21A	0.0132017	0.485993
		CCDC93	0.0131977	0.486073
		RSRC2	0.0131931	0.486089
		CHMP3	0.0131871	0.486089
		KCNK1	0.0131837	0.486089
		TBC1D2B	0.0131641	0.486924
		TRIM27	0.0131639	0.486924
		ITGB4	0.0131638	0.486924
		CSF1	0.0131478	0.487149
		PLA2G4B	0.0131466	0.487149
		METAP1	0.01314	0.487414
		VPS45	0.0131329	0.48775
		BLZF1	0.0131286	0.48775
		ZNF544	0.013125	0.48775
		AC091978.1	0.0131174	0.48775
		ZNF529	0.0131045	0.48813
		DBR1	0.0131016	0.48813
		BIRC6	0.0131011	0.48813
		MALINC1	0.0130866	0.488415
		POLD1	0.0130771	0.488415
		PHLDB2	0.0130771	0.488415
		TSTA3	0.0130691	0.488584
		RAB30-DT	0.0130555	0.488716
		DNAJA4	0.0130329	0.488716
		LENG8	0.0130329	0.488716
		CDADC1	0.0130301	0.488716
		KIAA0100	0.0130283	0.488716
		PGGT1B	0.0130262	0.488716
		TLL1	0.0130192	0.488716
		GMNC	0.0130148	0.488841
		AVPR1A	0.0129934	0.489969
		DLL1	0.0129816	0.490768
		ASB15	0.0129722	0.491069
		XYLB	0.0129671	0.491069
		CDC42EP1	0.0129639	0.491069
		CHORDC1	0.0129446	0.492494
		NAALAD2	0.0129413	0.492525
		CDH6	0.0129273	0.493116
		PPP2R3A	0.0129241	0.493116
		PKP2	0.0129172	0.493116
		AGPAT3	0.0129147	0.493116
		PIP4P2	0.0129081	0.493116
		RASL11A	0.0128973	0.493552
		NET1	0.0128787	0.49436
		MANEA	0.012878	0.49436
		HSPBP1	0.0128718	0.49436
		SMS	0.0128703	0.49436
		MTMR1	0.0128702	0.49436
		EID2	0.0128635	0.494424
		ENPEP	0.012844	0.495659
		EFNA1	0.0128312	0.495983
		SCN3A	0.0128273	0.495983
		CGNL1	0.0128133	0.496028
		HSBP1L1	0.0127986	0.496028
		DNAJC3-DT	0.0127971	0.496028
		GPR4	0.0127929	0.496028
		CMIP	0.0127916	0.496028
		ZNF445	0.0127904	0.496028
		XRRA1	0.0127898	0.496028
		ARHGAP26	0.0127893	0.496028
		EEF2K	0.0127759	0.496467
		MRPL3	0.0127678	0.496467
		NR5A2	0.0127593	0.496467
		AC005618.1	0.012758	0.496467
		KCTD19	0.0127551	0.496467
		PDE7A	0.0127549	0.496467
		EAPP	0.0127515	0.496504
		TOM1	0.0127445	0.496602
		OSGIN2	0.0127396	0.49678
		TMEM67	0.0127282	0.497282
		UBAC2	0.0127065	0.498327
		FAM149B1	0.0126915	0.498733
		CDKN1A	0.0126879	0.498733
		MAPK14	0.0126872	0.498733
		KIAA0232	0.0126838	0.498733
		DST	0.0126786	0.498733
		SLC16A1-AS1	0.0126753	0.498733
		SSC5D	0.0126695	0.498733
		GPR153	0.0126549	0.499682
		TMEM115	0.0126493	0.499912
		TRAP1	0.0126352	0.499912
		DNAJC1	0.0126208	0.499912
		TRIM16L	0.0126107	0.499912
		MAST2	0.0126054	0.499912
		CCND3	0.0126011	0.499912
		TBC1D30	0.0125971	0.499912
		KIF27	0.0125953	0.499912
		TIPRL	0.0125928	0.499912
		CWC25	0.0125805	0.499912
		ALG6	0.012565	0.499912
		SGK1	0.0125635	0.499912
		CDCA2	0.0125614	0.499912
		NAMPT	0.0125507	0.499912
		CAVIN3	0.0125238	0.499912
		BRCC3	0.0125188	0.499912
		DIP2A	0.0125182	0.499912
		TBK1	0.0125182	0.499912
		AMOTL2	0.0125087	0.499912
		PLEKHO1	0.0125072	0.499912
		ABHD13	0.0124906	0.499912
		GIN1	0.0124853	0.499912
		DEXI	0.0124746	0.499912
		RAMP2	0.0124711	0.499912
		MIR4458HG	0.0124629	0.499912
		ITSN1	0.01246	0.499912
		KRT18	0.0124493	0.499912
		ZNF75A	0.0124458	0.499912
		RPS6KB1	0.0124385	0.499912
		SLITRK2	0.0124264	0.499912
		TTPA	0.0124264	0.499912
		KLF7	0.0124053	0.499912
		NUP43	0.0124	0.499912
		RNF20	0.0123918	0.499912
		TRIM32	0.0123801	0.499912
		PRIM2	0.012375	0.499912
		DDB2	0.0123736	0.499912
		EDC4	0.0123635	0.499912
		C17orf80	0.0123559	0.499912
		COBL	0.0123453	0.499912
		CD99L2	0.0123433	0.499912
		PLEKHA4	0.0123241	0.499912
		CCNJL	0.0123135	0.499912
		GPX7	0.0123132	0.499912
		ZNF224	0.0123101	0.499912
		KAT2A	0.0123029	0.499912
		STARD9	0.0122869	0.499912
		ERICH6-AS1	0.0122828	0.499912
		RALA	0.0122787	0.499912
		MBD2	0.0122784	0.499912
		ENOSF1	0.0122773	0.499912
		FBP1	0.0122719	0.499912
		BCAR1	0.0122696	0.499912
		AL359924.1	0.0122465	0.499912
		AC105999.1	0.0122465	0.499912
		NDRG3	0.012244	0.499912
		EZR	0.0122405	0.499912
		MFAP3L	0.0122376	0.499912
		PSMD10	0.0122043	0.499912
		TMEM141	0.0121967	0.499912
		ZCCHC2	0.0121938	0.499912
		ARHGAP42	0.0121922	0.499912
		ZC3H14	0.0121861	0.499912
		GRIN3A	0.0121578	0.499912
		ADAMTS9-AS2	0.0121532	0.499912
		CMTM8	0.012151	0.499912
		MMAA	0.0121381	0.499912
		CRBN	0.0121322	0.499912
		NCBP2AS2	0.012131	0.499912
		EMC2	0.0121301	0.499912
		ZNF146	0.0121261	0.499912
		RPS6KC1	0.0121236	0.499912
		NYNRIN	0.0121197	0.499912
		LMTK2	0.0121174	0.499912
		ZNF214	0.0121172	0.499912
		CWC15	0.0121171	0.499912
		STK10	0.0121047	0.499912
		ASMTL	0.0121005	0.499912
		NDOR1	0.0120909	0.499912
		GOLPH3	0.0120883	0.499912
		DNAH10OS	0.012073	0.499912
		WDR73	0.0120658	0.499912
		AL357146.1	0.0120603	0.499912
		AL445524.1	0.0120541	0.499912
		LRRC32	0.0120438	0.499912
		LINC01993	0.0120413	0.499912
		ENDOD1	0.0120409	0.499912
		WWC3	0.0120354	0.499912
		POLR2H	0.0120337	0.499912
		TGFBR1	0.0120295	0.499912
		CIAO2A	0.012025	0.499912
		CYTH3	0.0120193	0.499912
		AC026401.3	0.0120175	0.499912
		CALCRL	0.0120161	0.499912
		PARD3B	0.0120146	0.499912
		EFR3A	0.0119829	0.499912
		ZNF675	0.0119819	0.499912
		NRXN3	0.0119753	0.499912
		TDGF1	0.0119661	0.499912
		YTHDC1	0.0119536	0.499912
		SLC25A46	0.0119515	0.499912
		ZCCHC8	0.0119508	0.499912
		TRANK1	0.0119418	0.499912
		UBR7	0.0119337	0.499912
		SFRP1	0.0119318	0.499912
		GPAT3	0.0119256	0.499912
		BCO2	0.0119244	0.499912
		ZDHHC9	0.0119132	0.499912
		SPPL2A	0.011907	0.499912
		HINT3	0.0118911	0.499912
		TBCB	0.0118906	0.499912
		ZNF540	0.0118732	0.499912
		RAB3IP	0.0118579	0.499912
		OSGEPL1	0.0118523	0.499912
		RGS9	0.0118208	0.499912
		FRMD3	0.0118094	0.499912
		FBLN5	0.0117926	0.499912
		PLK1	0.0117888	0.499912
		MRPS17	0.0117875	0.499912
		TRIM2	0.0117847	0.499912
		AC009318.2	0.0117806	0.499912
		MAU2	0.011767	0.499912
		ANGPT1	0.0117663	0.499912
		NPNT	0.0117611	0.499912
		SLFN11	0.0117556	0.499912
		DDAH1	0.0117481	0.499912
		RHOU	0.0117381	0.499912
		SGCD	0.0117377	0.499912
		POLA1	0.0117279	0.499912
		GCNT2	0.0117237	0.499912
		MTREX	0.011723	0.499912
		CRISPLD1	0.0117191	0.499912
		AK4	0.0117015	0.499912
		DSE	0.0117001	0.499912
		MYD88	0.0116985	0.499912
		EBAG9	0.0116977	0.499912
		ZFP14	0.0116875	0.499912
		C5AR2	0.011671	0.499912
		MARCH1	0.0116688	0.499912
		IFT57	0.0116466	0.499912
		NEK7	0.0116465	0.499912
		IREB2	0.0116311	0.499912
		MAP2K5	0.011626	0.499912
		CCL2	0.0116136	0.499912
		GSTM4	0.0115997	0.499912
		IFNAR2	0.0115989	0.499912
		ZNF32	0.0115949	0.499912
		CHUK	0.0115769	0.499912
		ITGA2B	0.01157	0.499912
		NRBP1	0.0115526	0.499912
		CPNE5	0.011521	0.499912
		CEP170	0.0114879	0.499912
		RAE1	0.0114827	0.499912
		AC025048.7	0.011474	0.499912
		USP9X	0.0114726	0.499912
		CHN2	0.0114612	0.499912
		LPP	0.0114588	0.499912
		CCDC144A	0.0114508	0.499912
		KAZN	0.0114499	0.499912
		HEY1	0.0114459	0.499912
		RESF1	0.0114411	0.499912
		EHD1	0.0114385	0.499912
		FAM106A	0.0114353	0.499912
		ANKRD2	0.0114283	0.499912
		USP31	0.0114214	0.499912
		CYB5B	0.0114178	0.499912
		HLA-DOA	0.0114134	0.499912
		MFSD11	0.0114132	0.499912
		ARHGAP19	0.0114027	0.499912
		GSPT2	0.0113998	0.499912
		BLOC1S2	0.0113984	0.499912
		RNF149	0.0113914	0.499912
		EMCN	0.0113897	0.499912
		AC060780.1	0.0113881	0.499912
		EXOSC7	0.011378	0.499912
		ACOX1	0.0113722	0.499912
		CLSTN2	0.0113652	0.499912
		SERPINE1	0.0113637	0.499912
		CRPPA	0.0113497	0.499912
		KIAA2013	0.0113391	0.499912
		BVES-AS1	0.0113355	0.499912
		IFIT3	0.0113304	0.499912
		MFSD8	0.0113256	0.499912
		CETN3	0.0113252	0.499912
		CPED1	0.0113184	0.499912
		REL	0.0113174	0.499912
		AC093702.1	0.0113139	0.499912
		AC010168.2	0.0113133	0.499912
		UBXN6	0.0113131	0.499912
		FBXW7	0.0113082	0.499912
		DSG2	0.0112948	0.499912
		TSPAN7	0.0112877	0.499912
		TMEM161A	0.0112874	0.499912
		GFM2	0.0112805	0.499912
		ELFN1	0.011279	0.499912
		AC104850.2	0.011276	0.499912
		NF1	0.011258	0.499912
		THOC2	0.0112522	0.499912
		VPS37A	0.0112518	0.499912
		ELP1	0.0112285	0.499912
		CACNB2	0.0112148	0.499912
		CDK18	0.0112066	0.499912
		PECR	0.0112028	0.499912
		KLRG1	0.011202	0.499912
		MRPS25	0.0112009	0.499912
		AC093843.2	0.0112006	0.499912
		LIN52	0.0112005	0.499912
		LPAR6	0.0111993	0.499912
		ORAI1	0.0111953	0.499912
		MTIF2	0.0111944	0.499912
		AMT	0.011184	0.499912
		NUP153	0.011179	0.499912
		TRIM37	0.0111777	0.499912
		UACA	0.0111673	0.499912
		TNNT3	0.0111638	0.499912
		RFC1	0.0111617	0.499912
		SELENOP	0.0111546	0.499912
		KCTD10	0.0111434	0.499912
		ID2	0.0111225	0.499912
		OSR2	0.0111179	0.499912
		GNPAT	0.0111117	0.499912
		PPP1R9A	0.0110839	0.499912
		MARCH3	0.0110782	0.499912
		AC009041.2	0.0110621	0.499912
		ANKRD36C	0.0110606	0.499912
		C18orf25	0.0110556	0.499912
		NLRP11	0.0110391	0.499912
		C20orf197	0.0110316	0.499912
		PLAAT1	0.0110282	0.499912
		RASL12	0.0110197	0.499912
		PLK2	0.0110196	0.499912
		GORASP1	0.0110172	0.499912
		PTBP3	0.0110156	0.499912
		PGRMC1	0.0110126	0.499912
		SLC31A1	0.0110031	0.499912
		RPRD1A	0.0109964	0.499912
		DERL3	0.0109932	0.499912
		AC097375.3	0.0109559	0.499912
		NOX4	0.0109396	0.499912
		RPL3	0.0109276	0.499912
		LINC00426	0.0109198	0.499912
		FARSB	0.0109198	0.499912
		ARL13B	0.0109173	0.499912
		SLC7A11	0.0109094	0.499912
		SFRP4	0.0109071	0.499912
		DACH1	0.0109068	0.499912
		SERPINB9	0.0109024	0.499912
		AC083843.3	0.0109013	0.499912
		EGLN1	0.0109003	0.499912
		LGALSL	0.0108971	0.499912
		CCDC74A	0.0108963	0.499912
		ZFHX3	0.0108932	0.499912
		BCL11A	0.0108809	0.499912
		ELMOD2	0.0108808	0.499912
		SLC30A7	0.0108781	0.499912
		MKRN1	0.010867	0.499912
		RSL1D1	0.0108645	0.499912
		CEP97	0.010862	0.499912
		HDGFL3	0.0108563	0.499912
		GATAD1	0.0108295	0.499912
		KANK3	0.0108276	0.499912
		NUP160	0.0108217	0.499912
		DYNLT3	0.0108144	0.499912
		C1orf105	0.0108116	0.499912
		KLHL36	0.0108026	0.499912
		YPEL1	0.0107964	0.499912
		GUCY1A1	0.0107923	0.499912
		TOX	0.0107915	0.499912
		CRIPAK	0.0107857	0.499912
		AGO3	0.0107687	0.499912
		CEBPB-AS1	0.0107665	0.499912
		FRMD4A	0.0107656	0.499912
		TIMM17B	0.0107627	0.499912
		MRPL27	0.0107599	0.499912
		HTATSF1	0.010748	0.499912
		SIN3A	0.01074	0.499912
		DCAF5	0.0107382	0.499912
		SRSF7	0.0107324	0.499912
		NUAK1	0.0107293	0.499912
		EDEM1	0.0107187	0.499912
		EYA1	0.0107084	0.499912
		CCDC92	0.0107079	0.499912
		MARF1	0.0107058	0.499912
		AL139407.1	0.0106969	0.499912
		IRS2	0.0106955	0.499912
		NAPSA	0.0106872	0.499912
		AL139420.1	0.0106834	0.499912
		LDOC1	0.0106782	0.499912
		SLC45A4	0.0106621	0.499912
		ZC3H12D	0.0106592	0.499912
		KLHL6	0.0106456	0.499912
		LANCL2	0.0106424	0.499912
		RTN1	0.0106416	0.499912
		RNF112	0.010636	0.499912
		AP001107.4	0.0106302	0.499912
		FLT1	0.0106273	0.499912
		IL17RA	0.0106235	0.499912
		SLC41A2	0.0106204	0.499912
		SLC38A7	0.0106187	0.499912
		ZNF891	0.0106173	0.499912
		Z95118.2	0.0106156	0.499912
		HMCES	0.0106048	0.499912
		TDRKH	0.0105806	0.499912
		AHNAK2	0.0105788	0.499912
		C19orf33	0.0105712	0.499912
		LINC02169	0.0105564	0.499912
		AP002387.2	0.0105541	0.499912
		CDK12	0.0105534	0.499912
		SFXN5	0.0105528	0.499912
		TCEA3	0.0105492	0.499912
		RABIF	0.0105452	0.499912
		POP4	0.0105447	0.499912
		AC007342.1	0.0105408	0.499912
		JPT2	0.0105379	0.499912
		COIL	0.0105371	0.499912
		LINC02540	0.0105326	0.499912
		ZFP3	0.0105295	0.499912
		KDELR2	0.0105279	0.499912
		SRRT	0.0105236	0.499912
		AC004889.1	0.0105213	0.499912
		DGKA	0.0105159	0.499912
		ZNF100	0.0105155	0.499912
		GCNT1	0.0105091	0.499912
		KPNA5	0.0105048	0.499912
		E2F6	0.0104995	0.499912
		PATZ1	0.0104978	0.499912
		PSEN1	0.0104969	0.499912
		AP001885.2	0.0104889	0.499912
		CD84	0.0104873	0.499912
		FCER1A	0.0104789	0.499912
		MYCBP2	0.0104765	0.499912
		TLL2	0.0104718	0.499912
		CDK5R1	0.0104714	0.499912
		AC114980.1	0.0104698	0.499912
		NPR3	0.0104648	0.499912
		TMEM273	0.0104639	0.499912
		TUSC3	0.0104521	0.499912
		HABP4	0.0104469	0.499912
		MAFB	0.0104442	0.499912
		SNX10	0.0104413	0.499912
		AC004947.1	0.0104399	0.499912
		ROR1	0.0104377	0.499912
		ABCB6	0.0104355	0.499912
		FAH	0.0104257	0.499912
		TMEM200C	0.0104247	0.499912
		SYNJ2	0.0104195	0.499912
		AC022613.1	0.0104194	0.499912
		DUSP12	0.0104142	0.499912
		FAM110A	0.01041	0.499912
		AKAP8	0.010397	0.499912
		SPCS2	0.0103921	0.499912
		PXDC1	0.0103774	0.499912
		GPAT4	0.0103773	0.499912
		DUSP22	0.0103635	0.499912
		HAT1	0.0103553	0.499912
		AL159166.1	0.0103502	0.499912
		RABGAP1	0.010348	0.499912
		SLC6A1	0.0103463	0.499912
		PLEKHA5	0.0103296	0.499912
		PYURF	0.0103201	0.499912
		MKKS	0.0103108	0.499912
		BRD1	0.0103095	0.499912
		ICE1	0.0103072	0.499912
		AL359220.1	0.010306	0.499912
		AC095060.1	0.0103037	0.499912
		ZXDC	0.0102982	0.499912
		LRRC2	0.010289	0.499912
		GPR161	0.010287	0.499912
		C18orf21	0.0102818	0.499912
		VPS4B	0.0102656	0.499912
		CERNA3	0.0102373	0.499912
		PCID2	0.0102359	0.499912
		GABRR1	0.0102215	0.499912
		AL355073.1	0.0102215	0.499912
		KNOP1	0.0102107	0.499912
		PHF2	0.0102102	0.499912
		CBX1	0.0102073	0.499912
		WDR55	0.0101942	0.499912
		KLHL15	0.0101918	0.499912
		AC092353.2	0.0101899	0.499912
		MRS2	0.0101807	0.499912
		CTBP2	0.0101796	0.499912
		PLOD2	0.0101706	0.499912
		NUCB2	0.0101701	0.499912
		ACOT11	0.0101664	0.499912
		PPP3R1	0.0101563	0.499912
		CCDC171	0.010154	0.499912
		AL157895.1	0.0101511	0.499912
		AL590226.1	0.0101468	0.499912
		SNX4	0.0101328	0.499912
		AL034417.3	0.0101318	0.499912
		ATP2B4	0.0101214	0.499912
		GON4L	0.0101194	0.499912
		ALDH1A3	0.0101169	0.499912
		ZNF280D	0.0101125	0.499912
		MINCR	0.0101121	0.499912
		TMCC3	0.0101095	0.499912
		CXADR	0.0101068	0.499912
		FXN	0.0101041	0.499912
		MFSD1	0.0101	0.499912
		FAM89A	0.0100957	0.499912
		CKAP4	0.0100943	0.499912
		PPP1R15B	0.0100897	0.499912
		COA1	0.0100802	0.499912
		BANP	0.0100774	0.499912
		ACOT13	0.010076	0.499912
		ZBTB26	0.0100677	0.499912
		BTN2A2	0.0100647	0.499912
		DCP1A	0.0100646	0.499912
		GRAMD4	0.010062	0.499912
		IGFBP3	0.0100521	0.499912
		CCL13	0.0100505	0.499912
		HAND1	0.0100452	0.499912
		ANKRD52	0.010044	0.499912
		AL109615.4	0.010044	0.499912
		MFSD14B	0.0100418	0.499912
		ASAP1	0.0100367	0.499912
		PRRC1	0.0100344	0.499912
		VPS9D1	0.0100317	0.499912
		GSEC	0.0100281	0.499912
		MCRS1	0.0100269	0.499912
		DIP2C	0.0100234	0.499912
		SMAD5	0.0100124	0.499912
		UCKL1	0.0100124	0.499912
		LNPK	0.0100024	0.499912
		CSPP1	0.0100011	0.499912
		RCL1	0.00999719	0.499912
		NUP54	0.00998781	0.499912
		FAM168B	0.00997748	0.499912
		EEA1	0.00997556	0.499912
		MGAT5	0.00997453	0.499912
		CEP41	0.00996558	0.499912
		NDUFV2	0.00995941	0.499912
		ABHD14A	0.00994921	0.499912
		BOLA2B	0.0099337	0.499912
		FAM171B	0.0099238	0.499912
		IBTK	0.00992344	0.499912
		LYRM2	0.009921	0.499912
		PREPL	0.00991775	0.499912
		AC011603.1	0.00991387	0.499912
		MIR646HG	0.00991328	0.499912
		AL354712.1	0.00989592	0.499912
		TMEM14A	0.00988873	0.499912
		AC009113.1	0.00988834	0.499912
		S1PR2	0.00988625	0.499912
		IGHMBP2	0.00987731	0.499912
		ITGA2	0.00986947	0.499912
		USP8	0.00986933	0.499912
		NBPF9	0.00986868	0.499912
		CBL	0.00986785	0.499912
		SMARCA1	0.00986673	0.499912
		RNF31	0.00986664	0.499912
		RNPC3	0.00985436	0.499912
		ZHX3	0.0098478	0.499912
		NRG4	0.00984684	0.499912
		TTC13	0.00984444	0.499912
		WASL	0.00984372	0.499912
		DIPK2B	0.00984031	0.499912
		AC007952.4	0.00983861	0.499912
		INO80D	0.00983153	0.499912
		ARHGEF7	0.00983121	0.499912
		ZNF594	0.00982961	0.499912
		COBLL1	0.0098253	0.499912
		TMEM203	0.00982023	0.499912
		FAM229A	0.00981601	0.499912
		HDAC7	0.00980963	0.499912
		OXNAD1	0.00979788	0.499912
		GLS	0.00979778	0.499912
		DGAT2	0.00979501	0.499912
		MEN1	0.00978836	0.499912
		PSMD13	0.00977814	0.499912
		NGRN	0.00977256	0.499912
		TGFBR3L	0.00975368	0.499912
		ATP6AP1L	0.00975207	0.499912
		SETD2	0.00975047	0.499912
		ZNF714	0.00973949	0.499912
		ZNF281	0.00972579	0.499912
		RRNAD1	0.00972327	0.499912
		GFOD2	0.00971989	0.499912
		U91328.1	0.00971555	0.499912
		BEX4	0.00971261	0.499912
		CYB5D1	0.00970628	0.499912
		ROCK1	0.00970505	0.499912
		SETDB2	0.00969975	0.499912
		ZNF117	0.00969699	0.499912
		CCL11	0.00967662	0.499912
		GUSB	0.00966101	0.499912
		LRRCC1	0.00964586	0.499912
		UBE3B	0.0096413	0.499912
		C12orf75	0.00963839	0.499912
		METRN	0.00963328	0.499912
		ZNF483	0.00963003	0.499912
		C1orf35	0.00962193	0.499912
		ZFP90	0.00962118	0.499912
		PLXNA3	0.00961167	0.499912
		MAP3K1	0.00961146	0.499912
		LAMTOR3	0.00960299	0.499912
		NSUN6	0.00960098	0.499912
		MED19	0.00959934	0.499912
		ARSG	0.00958802	0.499912
		SETD1B	0.00958717	0.499912
		SMARCC1	0.00958705	0.499912
		THYN1	0.0095734	0.499912
		CDKN2C	0.00957051	0.499912
		CDK16	0.00956294	0.499912
		FAT1	0.00956101	0.499912
		FBXO48	0.00955981	0.499912
		ZNF770	0.00955504	0.499912
		C5AR1	0.00954942	0.499912
		RUFY2	0.00954581	0.499912
		GNPDA2	0.00953578	0.499912
		HUS1	0.00953005	0.499912
		RAB40B	0.00952956	0.499912
		FIGN	0.00952546	0.499912
		AC010980.1	0.00952386	0.499912
		UFL1	0.00951893	0.499912
		AL365272.1	0.00951716	0.499912
		AC007879.2	0.00951716	0.499912
		BCAS3	0.00950894	0.499912
		MAP3K5	0.00950369	0.499912
		RSF1	0.00949993	0.499912
		AGTPBP1	0.00949199	0.499912
		DTD2	0.00949081	0.499912
		RP9	0.00948621	0.499912
		TKTL1	0.00948501	0.499912
		KHDC1	0.00948496	0.499912
		JMJD1C	0.00948272	0.499912
		ST3GAL2	0.009473	0.499912
		DYNC1LI1	0.00946976	0.499912
		AC111182.1	0.00946545	0.499912
		CD247	0.00946406	0.499912
		IPO9	0.00944811	0.499912
		RBMS3	0.00944582	0.499912
		SMIM30	0.00944467	0.499912
		INPP5E	0.0094339	0.499912
		AC090948.4	0.00943062	0.499912
		PRKCI	0.00942979	0.499912
		MSH2	0.0094197	0.499912
		EHBP1L1	0.00941844	0.499912
		AC005332.4	0.0094163	0.499912
		R3HDM2	0.00941371	0.499912
		LCORL	0.00940742	0.499912
		AC091906.1	0.00940603	0.499912
		AVL9	0.00939443	0.499912
		GCFC2	0.00939129	0.499912
		TFDP1	0.00938818	0.499912
		ADPRH	0.00938577	0.499912
		TAP1	0.00938521	0.499912
		ADGRG1	0.00936524	0.499912
		RLF	0.00936287	0.499912
		EDA	0.00935732	0.499912
		MNDA	0.00934902	0.499912
		LINC02035	0.00934872	0.499912
		SLC1A3	0.00934835	0.499912
		FOXO1	0.00934231	0.499912
		PYCARD	0.00933917	0.499912
		PON2	0.0093295	0.499912
		MTX1	0.00930141	0.499912
		PLA2G4C	0.00929448	0.499912
		ZNF585A	0.00929329	0.499912
		KIF3B	0.00928488	0.499912
		APOOL	0.00928145	0.499912
		SAMSN1	0.00927681	0.499912
		LOXL2	0.00926423	0.499912
		RUNX1	0.0092502	0.499912
		RSBN1	0.00924824	0.499912
		ANTXR1	0.00923981	0.499912
		AC006504.5	0.00922967	0.499912
		ZNF761	0.00922487	0.499912
		QRICH1	0.00921146	0.499912
		CSNK2A1	0.00920306	0.499912
		CYFIP2	0.0091805	0.499912
		AC127502.2	0.00917874	0.499912
		CXorf38	0.00917806	0.499912
		HERPUD2	0.00916934	0.499912
		PDXDC1	0.00915874	0.499912
		TNFRSF14	0.00915388	0.499912
		CDK13	0.00914839	0.499912
		ZNF92	0.00914749	0.499912
		CAVIN4	0.00914575	0.499912
		MAML1	0.00914276	0.499912
		ZNF518A	0.00914118	0.499912
		PTPRB	0.00913803	0.499912
		RASGRP2	0.0091374	0.499912
		DCP2	0.00913448	0.499912
		AP000873.2	0.0091321	0.499912
		ZNF549	0.00911881	0.499912
		CENPE	0.00911735	0.499912
		AC009812.1	0.0091106	0.499912
		GPANK1	0.0091069	0.499912
		MYBPC1	0.00910514	0.499912
		STRIP2	0.00908998	0.499912
		AC000067.1	0.0090897	0.499912
		PPP3R2	0.0090897	0.499912
		YY1AP1	0.00908566	0.499912
		USP51	0.00908544	0.499912
		LINC01088	0.0090847	0.499912
		SUMF1	0.00908347	0.499912
		LINC02517	0.00908209	0.499912
		LINC02716	0.00907875	0.499912
[truncated: 3,001 more rows]
