# Supplementary material for: Spatially clustered type I interferon responses at injury borderzones
Source: Nature. 2024 Aug 28;633(8028):174–81. doi: 10.1038/s41586-024-07806-1 (PMC11374671; doi:10.1038/s41586-024-07806-1)
Supplement: Supplementary file 9 — Source Data Fig. 3 [file 41586_2024_7806_MOESM9_ESM.xlsx]

## Sheet: Fig. 3b
Fig. 3b	Irf3-Cm	Gene	I	pval_norm_fdr_bh		Irf3-FB	Gene	I	pval_norm_fdr_bh		Irf3-Mac	Gene	I	pval_norm_fdr_bh		Irf3-Neut	Gene	I	pval_norm_fdr_bh		Irf3-EC	Gene	I	pval_norm_fdr_bh
underlying data - Moran's I Test		Myh6	0.794687	0			Mb	0.821191	0			Spp1	0.798177	0			Mb	0.821191	0			Myh6	0.852631	0
statistic performed on cell-type		Mb	0.78054	0			Myl2	0.809674	0			Myh6	0.776901	0			Myl2	0.809674	0			Actb	0.841689	0
specific Irf3-/-		Fabp3	0.775156	0			Myl3	0.782984	0			Mb	0.758466	0			Myl3	0.782984	0			Mb	0.824048	0
		Myl2	0.7732	0			Tnni3	0.77231	0			Myl2	0.754611	0			Tnni3	0.77231	0			Myl2	0.803476	0
		Actb	0.756819	0			Actb	0.767075	0			Myl3	0.744543	0			Actb	0.767075	0			Fabp3	0.803178	0
		Myl3	0.750808	0			Ftl1	0.765722	0			Tnni3	0.726273	0			Ftl1	0.765722	0			Eef1a1	0.803075	0
		Atp2a2	0.735352	0			Myh6	0.754072	0			Actb	0.718884	0			Myh6	0.754072	0			Timp1	0.801995	0
		Tnni3	0.732636	0			Eef1a1	0.753099	0			Eef1a1	0.693358	0			Eef1a1	0.753099	0			Myl3	0.787938	0
		Spp1	0.732375	0			Cox6a2	0.751159	0			Fabp3	0.679544	0			Cox6a2	0.751159	0			Tnni3	0.782269	0
		Cox6a2	0.723798	0			Spp1	0.747929	0			Timp1	0.677442	0			Spp1	0.747929	0			mt-Nd1	0.780439	0
		Slc25a4	0.718912	0			Slc25a4	0.742722	0			Cox6a2	0.675496	0			Slc25a4	0.742722	0			Spp1	0.78005	0
		Eef1a1	0.714813	0			Col3a1	0.741382	0			Atp2a2	0.670525	0			Col3a1	0.741382	0			Slc25a4	0.750488	0
		Lpl	0.706997	0			Col1a1	0.73925	0			Ftl1	0.669379	0			Col1a1	0.73925	0			Atp2a2	0.745889	0
		Timp1	0.701065	0			Fabp3	0.734778	0			Tmsb4x	0.662079	0			Fabp3	0.734778	0			Ftl1	0.742759	0
		Tnnt2	0.692729	0			Tmsb4x	0.733599	0			Gm42418	0.643899	0			Tmsb4x	0.733599	0			Tmsb4x	0.739852	0
		Pln	0.683327	0			Vim	0.729945	0			mt-Nd3	0.640625	0			Vim	0.729945	0			Cox6a2	0.731774	0
		Tmsb4x	0.681575	0			Atp2a2	0.72161	0			Slc25a4	0.638138	0			Atp2a2	0.72161	0			Actg1	0.731178	0
		Col3a1	0.673742	0			Actg1	0.704013	0			Actc1	0.636247	0			Actg1	0.704013	0			Lpl	0.723123	0
		Ckmt2	0.671971	0			Ckmt2	0.695132	0			Cox8b	0.629384	0			Ckmt2	0.695132	0			mt-Nd3	0.711579	0
		Actc1	0.665015	0			Sparc	0.688382	0			Lpl	0.622425	0			Sparc	0.688382	0			Ckmt2	0.709295	0
		Ftl1	0.65881	0			Col1a2	0.687294	0			Actg1	0.621595	0			Col1a2	0.687294	0			Tcap	0.708916	0
		Col1a1	0.65231	0			Lgals1	0.680978	0			Vim	0.615984	0			Lgals1	0.680978	0			Pln	0.701047	0
		Actg1	0.650275	0			Tmsb10	0.679551	0			Ctsb	0.612642	0			Tmsb10	0.679551	0			Ckm	0.693712	0
		Nppa	0.64374	0			Ctsb	0.678889	0			Fn1	0.602372	0			Ctsb	0.678889	0			Actc1	0.693383	0
		Gm42418	0.639208	0			Pln	0.678451	0			Pln	0.598733	0			Pln	0.678451	0			Tnnt2	0.691087	0
		Ckm	0.636587	0			Ckm	0.677452	0			Tnnt2	0.594705	0			Ckm	0.677452	0			Vim	0.690183	0
		Col1a2	0.635819	0			S100a6	0.675079	0			Tnnc1	0.577455	0			S100a6	0.675079	0			Cox8b	0.688798	0
		Vim	0.62862	0			Cox8b	0.674457	0			Cox7a1	0.573058	0			Cox8b	0.674457	0			Tnnc1	0.673418	0
		Tpm1	0.626298	0			Lpl	0.66435	0			Ckmt2	0.572763	0			Lpl	0.66435	0			Lyz2	0.672287	0
		Cox8b	0.625675	0			Lgals3	0.662681	0			Col3a1	0.563067	0			Lgals3	0.662681	0			Cox7a1	0.671041	0
		Fn1	0.625035	0			Tnnt2	0.661649	0			Col1a1	0.5555	0			Tnnt2	0.661649	0			Tpm1	0.669227	0
		Cox7a1	0.61134	0			Rpl41	0.651585	0			Nppa	0.549115	0			Rpl41	0.651585	0			Ctsb	0.647308	0
		Sparc	0.60437	0			Lyz2	0.645128	0			Tpm1	0.546295	0			Lyz2	0.645128	0			Rplp1	0.637384	0
		Tnnc1	0.596824	0			Apoe	0.642756	0			Col1a2	0.538636	0			Apoe	0.642756	0			Rpl41	0.637076	0
		Lyz2	0.590918	0			Rps12	0.637231	0			Ckm	0.53289	0			Rps12	0.637231	0			Sparc	0.635766	0
		Ptgds	0.585764	0			Timp1	0.63669	0			Lyz2	0.528045	0			Timp1	0.63669	0			Chchd10	0.635365	0
		Ctsb	0.571233	0			Tpm1	0.633665	0			Sparc	0.520836	0			Tpm1	0.633665	0			Col1a1	0.630836	0
		Chchd10	0.570583	0			Postn	0.633462	0			Rpl41	0.518911	0			Postn	0.633462	0			Lgals1	0.615543	0
		Atp5g1	0.568477	0			Rplp1	0.628496	0			mt-Nd5	0.517727	0			Rplp1	0.628496	0			Fn1	0.614189	0
		mt-Nd5	0.558559	0			mt-Nd3	0.627716	0			Atp5g1	0.514631	0			mt-Nd3	0.627716	0			Fhl2	0.614185	0
		Mdh1	0.5342	0			Nppa	0.625549	0			Ankrd1	0.508108	0			Nppa	0.625549	0			Col1a2	0.608222	0
		Rps12	0.530528	0			Chchd10	0.62435	0			Apoe	0.494938	0			Chchd10	0.62435	0			Tmsb10	0.606267	0
		Apoe	0.525825	0			Cox7a1	0.619618	0			Tcap	0.494292	0			Cox7a1	0.619618	0			Col3a1	0.602349	0
		Ldhb	0.515436	0			Cfl1	0.6196	0			Tmsb10	0.491877	0			Cfl1	0.6196	0			Nppa	0.601531	0
		Mybpc3	0.506579	0			Fn1	0.613359	0			Cox6c	0.490437	0			Fn1	0.613359	0			Rps12	0.599672	0
		Hbb-bs	0.506191	0			Tnnc1	0.594568	0			Lgals3	0.489169	0			Tnnc1	0.594568	0			Cfl1	0.590008	0
		Rpl41	0.503571	0			Mdh1	0.58354	0			Mdh1	0.480899	0			Mdh1	0.58354	0			Apoe	0.58862	0
		Serpinh1	0.501248	0			Pf4	0.580651	0			Pabpc1	0.479607	0			Pf4	0.580651	0			Mdh1	0.58274	0
		Fhl2	0.500119	0			Atp5g1	0.58029	0			Acta1	0.473721	0			Atp5g1	0.58029	0			S100a6	0.582348	0
		Postn	0.499857	0			Ldhb	0.572505	0			Chchd10	0.471526	0			Ldhb	0.572505	0			Serpine1	0.575611	0
		Rplp1	0.49685	0			Ppia	0.569488	0			Pf4	0.470711	0			Ppia	0.569488	0			Myl6	0.571037	0
		Tmsb10	0.495199	0			Serpinh1	0.55952	0			Rplp1	0.467639	0			Serpinh1	0.55952	0			Mybpc3	0.566376	0
		Lgals1	0.478289	0			Tcap	0.557905	0			Cfl1	0.467214	0			Tcap	0.557905	0			Acta1	0.565941	0
		mt-Atp8	0.477677	0			Actc1	0.557421	0			Rpsa	0.462548	0			Actc1	0.557421	0			Eno3	0.558188	0
		Serpine1	0.4773	0			Myl6	0.555828	0			Rps12	0.461347	0			Myl6	0.555828	0			Atp5g1	0.556094	0
		Ech1	0.476866	0			mt-Nd5	0.552699	0			Ctss	0.460551	0			mt-Nd5	0.552699	0			Lgals3	0.552909	0
		Cfl1	0.475628	0			Rps19	0.5488	0			Cox7c	0.454378	0			Rps19	0.5488	0			Actn2	0.54397	0
		Hba-a2	0.475386	0			Rps26	0.538086	0			Mybpc3	0.450182	0			Rps26	0.538086	0			Rpl13a	0.543627	0
		Aco2	0.474191	0			Tnc	0.535609	0			Ndufa4	0.444746	0			Tnc	0.535609	0			Ldhb	0.528173	0
		Cox5a	0.472452	0			Ndufa4	0.532059	0			Cox7b	0.444568	0			Ndufa4	0.532059	0			Ankrd1	0.527238	0
		Atp5g3	0.471223	0			Rps8	0.529976	0			Serpinh1	0.442181	0			Rps8	0.529976	0			Rpl13	0.52556	0
		Clu	0.471039	0			Ankrd1	0.527275	0			S100a6	0.44163	0			Ankrd1	0.527275	0			Rps19	0.52485	0
		Ttn	0.469511	0			Ttn	0.527204	0			Lgals1	0.438201	0			Ttn	0.527204	0			Rpsa	0.521179	0
		Tubb5	0.465201	0			Rps20	0.527025	0			Atp5a1	0.436014	0			Rps20	0.527025	0			Rpl32	0.511185	0
		S100a6	0.464782	0			Ctss	0.525604	0			Ech1	0.432268	0			Ctss	0.525604	0			Cox5a	0.510251	0
		Bgn	0.463673	0			Atp5a1	0.521783	0			Fabp5	0.426008	0			Atp5a1	0.521783	0			Ppia	0.506951	0
		Tcap	0.463413	0			Fabp5	0.520458	0			Atp5b	0.421636	0			Fabp5	0.520458	0			Ndufa4	0.502381	0
		Hba-a1	0.458683	0			Tubb5	0.514159	0			Cox4i1	0.420951	0			Tubb5	0.514159	0			Ech1	0.500488	0
		Cox6c	0.458432	0			Rps16	0.513836	0			Serpine1	0.418227	0			Rps16	0.513836	0			Ptgds	0.499356	0
		Myl6	0.457778	0			Mybpc3	0.511466	0			Ptma	0.417478	0			Mybpc3	0.511466	0			Serpinh1	0.496795	0
		Atp5b	0.457727	0			Cox7c	0.508634	0			Ldhb	0.417021	0			Cox7c	0.508634	0			Rps26	0.491625	0
		Atp5a1	0.450939	0			Anxa2	0.507375	0			Fhl2	0.416629	0			Anxa2	0.507375	0			Cox6c	0.491299	0
		Lgals3	0.449698	0			Rpl13a	0.504783	0			Ctsd	0.414926	0			Rpl13a	0.504783	0			Atp5a1	0.489375	0
		Cox7c	0.445138	0			Bgn	0.502995	0			Ttn	0.408097	0			Bgn	0.502995	0			Rps23	0.488113	0
		Hadhb	0.44306	0			Grn	0.502357	0			Rpl13a	0.401674	0			Grn	0.502357	0			Hadhb	0.485207	0
		Eno3	0.438997	0			Cox5a	0.501631	0			Ccl6	0.401321	0			Cox5a	0.501631	0			Rps20	0.482017	0
		Actn2	0.434239	0			Rpsa	0.500769	0			Atp5j2	0.399908	0			Rpsa	0.500769	0			Sprr1a	0.480917	0
		Rtn4	0.433626	0			Rpl32	0.496163	0			Rpl39	0.393462	0			Rpl32	0.496163	0			Rps16	0.479803	0
		Rpsa	0.431226	0			Pabpc1	0.495556	0			Tnc	0.390277	0			Pabpc1	0.495556	0			Uqcr11	0.477204	0
		Idh2	0.431057	0			Atp5g3	0.495349	0			Atp5g3	0.390064	0			Atp5g3	0.495349	0			mt-Nd5	0.476552	0
		Cycs	0.42785	0			Tuba1a	0.491509	0			Atp5k	0.388749	0			Tuba1a	0.491509	0			Rpl37a	0.473952	0
		Acta1	0.425858	0			Eno3	0.491143	0			Ppia	0.386981	0			Eno3	0.491143	0			Aco2	0.473228	0
		Rpl13a	0.425073	0			Ctsd	0.487905	0			Cycs	0.385463	0			Ctsd	0.487905	0			Pf4	0.46944	0
		Cryab	0.424017	0			Atp5b	0.487241	0			Rps19	0.382264	0			Atp5b	0.487241	0			Cox4i1	0.466274	0
		Des	0.423633	0			Cox6c	0.487169	0			Hmox1	0.381939	0			Cox6c	0.487169	0			Tuba1b	0.464676	0
		Ppia	0.4225	0			Rpl39	0.484998	0			Eno3	0.381127	0			Rpl39	0.484998	0			Atp5g3	0.46229	0
		Ndufa5	0.419664	0			Tuba1b	0.48426	0			Lgmn	0.379701	0			Tuba1b	0.48426	0			Ttn	0.461798	0
		Ndufa4	0.415959	0			S100a11	0.482698	0			Myl6	0.378587	0			S100a11	0.482698	0			Atp5b	0.46174	0
		Uqcr11	0.41322	0			C1qb	0.480817	0			Ctsl	0.378239	0			C1qb	0.480817	0			Idh2	0.461531	0
		Cox4i1	0.412478	0			Rps28	0.47996	0			Rpl12	0.375892	0			Rps28	0.47996	0			Ndufa5	0.461371	0
		Pf4	0.41201	0			Rpl13	0.47898	0			Rpl3	0.37575	0			Rpl13	0.47898	0			Casq2	0.460994	0
		Ndufb9	0.41011	0			Rps27a	0.476987	0			Postn	0.37261	0			Rps27a	0.476987	0			Cox7c	0.45825	0
		Cox7b	0.407413	0			Rps23	0.476645	0			Atp5h	0.36958	0			Rps23	0.476645	0			Rpl5	0.458167	0
		Sprr1a	0.407255	0			Ptma	0.476061	0			Rps20	0.36887	0			Ptma	0.476061	0			Tgfbi	0.458013	0
		Tnc	0.404907	0			Idh2	0.473873	0			Rps23	0.366315	0			Idh2	0.473873	0			Rps8	0.456473	0
		Atp5j2	0.401845	0			Aco2	0.473337	0			Uqcr11	0.363294	0			Aco2	0.473337	0			Cox5b	0.452092	0
		Ankrd1	0.399565	0			Ech1	0.473325	0			Rps26	0.362755	0			Ech1	0.473325	0			Rps27a	0.44961	0
		Tagln2	0.396963	0			Cox7b	0.472849	0			Cox5b	0.362122	0			Cox7b	0.472849	0			Atp5md	0.448967	0
		Uqcrb	0.3963	0			Hmox1	0.470827	0			Atp5l	0.361827	0			Hmox1	0.470827	0			Rpl38	0.448704	0
		Cox5b	0.394119	0			Fhl2	0.46886	0			Rps27a	0.361808	0			Fhl2	0.46886	0			S100a11	0.448294	0
		Hrc	0.38993	0			Tagln2	0.467015	0			Idh2	0.361475	0			Tagln2	0.467015	0			Rps24	0.447709	0
		Rps27a	0.387285	0			Rpl38	0.46634	0			Rps8	0.359767	0			Rpl38	0.46634	0			Anxa2	0.446015	0
		Rps20	0.386703	0			Pfn1	0.462815	0			Cox5a	0.35949	0			Pfn1	0.462815	0			Pgam2	0.443884	0
		Uqcrh	0.386393	0			S100a4	0.46062	0			Rpl13	0.356372	0			S100a4	0.46062	0			Cryab	0.439905	0
		Atp5k	0.384454	0			Des	0.458917	0			Tuba1b	0.354619	0			Des	0.458917	0			Rpl37	0.439895	0
		Chil3	0.384298	0			Cycs	0.458579	0			Aco2	0.351273	0			Cycs	0.458579	0			Tagln2	0.438929	0
		Atp5o	0.38246	0			Clu	0.457812	0			Anxa2	0.351164	0			Clu	0.457812	0			Rpl39	0.437887	0
		Atp5l	0.379704	0			Psap	0.457036	0			Csrp3	0.350258	0			Psap	0.457036	0			Bgn	0.437072	0
		Rpl13	0.378652	0			Lgmn	0.456134	0			Ndufa5	0.34852	0			Lgmn	0.456134	0			Des	0.43707	0
		Arg1	0.377304	0			Rpl37a	0.455616	0			Grn	0.348447	0			Rpl37a	0.455616	0			Cycs	0.436138	0
		Rpl32	0.376635	0			Fstl1	0.452431	0			Rpl32	0.347904	0			Fstl1	0.452431	0			Gm15543	0.4355	0
		Uqcrq	0.373358	0			Rps21	0.452022	0			Atp5md	0.346953	0			Rps21	0.452022	0			Atp5j2	0.435455	0
		Atp5h	0.369221	0			Rpl12	0.44934	0			Ndufb9	0.345973	0			Rpl12	0.44934	0			Rpl3	0.435445	0
		Cox6b1	0.36897	0			Rplp0	0.4488	0			Tgfbi	0.345809	0			Rplp0	0.4488	0			Rpl12	0.433191	0
		Pabpc1	0.3688	0			Arpc1b	0.448333	0			Actn2	0.345149	0			Arpc1b	0.448333	0			Uqcrb	0.43307	0
		Ptma	0.365806	0			Sh3bgrl3	0.448182	0			Ccl7	0.344141	0			Sh3bgrl3	0.448182	0			Pabpc1	0.432594	0
		Casq2	0.364912	0			Rpl27a	0.444913	0			Hadhb	0.341944	0			Rpl27a	0.444913	0			Cox7b	0.432394	0
		Ccl6	0.364015	0			Rack1	0.443208	0			Gpnmb	0.341584	0			Rack1	0.443208	0			Rtn4	0.431172	0
		Ogdh	0.363207	0			Atp5k	0.443174	0			Uqcrb	0.340994	0			Atp5k	0.443174	0			Mt2	0.43052	0
		Mpc2	0.36215	0			Cd63	0.439673	0			Tubb5	0.340486	0			Cd63	0.439673	0			Rps28	0.430332	0
		Acadvl	0.361963	0			Ndufb9	0.439326	0			Rack1	0.333641	0			Ndufb9	0.439326	0			Tubb5	0.430215	0
		Atp5c1	0.361803	0			Rps15a	0.436667	0			Rps16	0.332884	0			Rps15a	0.436667	0			Rps21	0.429322	0
		S100a4	0.361138	0			Ndufa5	0.43616	0			B2m	0.332513	0			Ndufa5	0.43616	0			Ccl6	0.427564	0
		Calr	0.360953	0			Myh7	0.433122	0			Rtn4	0.330808	0			Myh7	0.433122	0			Tuba1a	0.425293	0
		Anxa2	0.360733	0			Crip1	0.432552	0			Uqcrq	0.330578	0			Crip1	0.432552	0			Acsl1	0.423245	0
		Atp5j	0.36022	0			Atp5md	0.432047	0			Nppb	0.330123	0			Atp5md	0.432047	0			Tyrobp	0.422882	0
		Csrp3	0.356233	0			Cox4i1	0.431889	0			Hrc	0.328455	0			Cox4i1	0.431889	0			Ptma	0.420114	0
		mt-Nd4l	0.355864	0			Gpnmb	0.431578	0			Ccn2	0.328271	0			Gpnmb	0.431578	0			Rack1	0.419141	0
		Lox	0.353223	0			Rps24	0.43137	0			Mpeg1	0.326342	0			Rps24	0.43137	0			Hrc	0.418556	0
		Fbln2	0.353136	0			Rpl5	0.430655	0			Atp5j	0.324484	0			Rpl5	0.430655	0			Rpl18a	0.417623	0
		Sh3bgrl3	0.350099	0			Cyba	0.430477	0			Arpc1b	0.321289	0			Cyba	0.430477	0			Rps4x	0.416324	0
		Atp5md	0.34939	0			Rpl34	0.430011	0			Rps15a	0.319736	0			Rpl34	0.430011	0			Rps15a	0.415932	0
		Col5a2	0.347026	0			Rtn4	0.429664	0			Ndufc1	0.31933	0			Rtn4	0.429664	0			Atp5l	0.415747	0
		Ldb3	0.346571	0			Atp5j2	0.428881	0			Rpl27a	0.318199	0			Atp5j2	0.428881	0			Fau	0.414429	0
		S100a11	0.346274	0			Acta2	0.428829	0			Rps28	0.317561	0			Acta2	0.428829	0			Ctsl	0.412984	0
		Rps19	0.342356	0			Ctsl	0.428118	0			Cd63	0.316983	0			Ctsl	0.428118	0			Acadvl	0.412098	0
		Cyc1	0.341417	0			Fth1	0.427497	0			Rplp0	0.316407	0			Fth1	0.427497	0			Rps6	0.411104	0
		Rpl5	0.340822	0			Fcer1g	0.427481	0			Rpl37a	0.314392	0			Fcer1g	0.427481	0			Uqcrh	0.407893	0
		Ndufb8	0.340602	0			Rpl18a	0.427309	0			Arg1	0.314006	0			Rpl18a	0.427309	0			S100a4	0.407544	0
		Arpc1b	0.339878	0			Fau	0.426722	0			Psap	0.313984	0			Fau	0.426722	0			Rpl23	0.407369	0
		Hspb7	0.33836	0			Gm15543	0.426236	0			Tpt1	0.3128	0			Gm15543	0.426236	0			Mpc2	0.406965	0
		Gm15543	0.338115	0			Col5a2	0.425828	0			Rps29	0.310851	0			Col5a2	0.425828	0			Myh7	0.405715	0
		Acadm	0.33731	0			Uqcrb	0.425083	0			Cd68	0.310713	0			Uqcrb	0.425083	0			Thbs1	0.405611	0
		Rps4x	0.337043	0			Rps4x	0.424847	0			Rps24	0.308025	0			Rps4x	0.424847	0			Rpl27a	0.405093	0
		Rpl12	0.336254	0			Calr	0.424509	0			Bgn	0.307206	0			Calr	0.424509	0			Rpl11	0.404342	0
		Got1	0.335823	0			Rpl3	0.423997	0			Rpl5	0.306115	0			Rpl3	0.423997	0			Ctss	0.40404	0
		Col4a1	0.335463	0			Ccn2	0.423663	0			Calr	0.305281	0			Ccn2	0.423663	0			Atp5k	0.403336	0
		Rps15a	0.335201	0			Hbb-bs	0.423049	0			Pfn1	0.304913	0			Hbb-bs	0.423049	0			Uqcrfs1	0.401008	0
		Rps8	0.334647	0			Atp5l	0.421719	0			Acadm	0.30395	0			Atp5l	0.421719	0			Rps29	0.399701	0
		Map1lc3a	0.333483	0			Actn2	0.421038	0			Tyrobp	0.303176	0			Actn2	0.421038	0			S100a1	0.398842	0
		Pygm	0.333132	0			Uqcrh	0.418957	0			Ndufb8	0.303149	0			Uqcrh	0.418957	0			Calr	0.397578	0
		Tgfbi	0.332868	0			Cxcl10	0.41888	0			Ogdh	0.303033	0			Cxcl10	0.41888	0			Tnc	0.396864	0
		Hmox1	0.33244	0			Sprr1a	0.418655	0			S100a11	0.302834	0			Sprr1a	0.418655	0			Ccl7	0.396519	0
		Sdhb	0.332228	0			Acta1	0.416372	0			Ndufb1-ps	0.300221	0			Acta1	0.416372	0			Csrp3	0.394026	0
		Ndufab1	0.331391	0			Ccl6	0.415858	0			Rpl34	0.300199	0			Ccl6	0.415858	0			Rpl17	0.393744	0
		Tpm4	0.330906	0			Ifitm3	0.415469	0			Uqcrh	0.297836	0			Ifitm3	0.415469	0			Hbb-bs	0.393334	0
		Igfbp7	0.328274	0			Rps2	0.413896	0			Rps2	0.296416	0			Rps2	0.413896	0			Postn	0.392828	0
		Rpl39	0.328182	0			B2m	0.413097	0			Ptgds	0.296265	0			B2m	0.413097	0			Pfn1	0.391472	0
		Rpl27a	0.326839	0			Col5a1	0.412136	0			Tagln2	0.296019	0			Col5a1	0.412136	0			Ndufb10	0.390429	0
		Rpl4	0.326407	0			Gpx1	0.412	0			Cxcl10	0.295354	0			Gpx1	0.412	0			Clu	0.390247	0
		Rps16	0.326207	0			Cd68	0.411139	0			Ccl9	0.294271	0			Cd68	0.411139	0			Acadm	0.389491	0
		Rps24	0.325689	0			Rps3a1	0.40976	0			Sh3bgrl3	0.293927	0			Rps3a1	0.40976	0			Chil3	0.387185	0
		Uqcrfs1	0.324934	0			Atp5c1	0.409278	0			Cryab	0.293743	0			Atp5c1	0.409278	0			Uqcr10	0.386968	0
		Srl	0.324841	0			Tpt1	0.408531	0			Hsp90b1	0.293735	0			Tpt1	0.408531	0			Ogdh	0.384833	0
		Ndufb10	0.323915	0			Gm42418	0.406706	0			Fcer1g	0.292564	0			Gm42418	0.406706	0			Cd63	0.384826	0
		Ccn2	0.323395	0			Hba-a2	0.406171	0			Ctsz	0.291151	0			Hba-a2	0.406171	0			Sh3bgrl3	0.384034	0
		Rps23	0.322559	0			Rps29	0.405696	0			Wfdc17	0.290499	0			Rps29	0.405696	0			Ndufb9	0.383734	0
		Tuba1b	0.322517	0			Col4a1	0.405189	0			Gpx1	0.290409	0			Col4a1	0.405189	0			Ndufb8	0.383235	0
		Tyrobp	0.321888	0			Rpl17	0.403259	0			P4hb	0.289383	0			Rpl17	0.403259	0			Ctsd	0.382789	0
		Fth1	0.317546	0			Hba-a1	0.402865	0			Rpl18a	0.288406	0			Hba-a1	0.402865	0			Rplp0	0.3823	0
		Plin2	0.316962	0			Cox5b	0.402792	0			Rps4x	0.288173	0			Cox5b	0.402792	0			Arhgdia	0.380295	0
		S100a1	0.315892	0			Atp5j	0.400988	0			Fth1	0.287931	0			Atp5j	0.400988	0			Arpc1b	0.380228	0
		Rpl11	0.315209	0			Rpl37	0.400821	0			Ccl2	0.286615	0			Rpl37	0.400821	0			Ccn2	0.379746	0
		Etfb	0.313728	0			Rplp2	0.399737	0			Calm1	0.283037	0			Rplp2	0.399737	0			Rpl28	0.378721	0
		Hbb-bt	0.31339	0			Rpl4	0.397914	0			C1qb	0.282568	0			Rpl4	0.397914	0			Grn	0.377861	0
		Ctsd	0.312872	0			Serpine1	0.39542	0			Atp5mpl	0.282214	0			Serpine1	0.39542	0			Arg1	0.377541	0
		Rack1	0.312093	0			Rps18	0.394599	0			Cyba	0.281376	0			Rps18	0.394599	0			Rps2	0.376798	0
		Pgam2	0.311794	0			Atp5o	0.394523	0			Atp5e	0.27912	0			Atp5o	0.394523	0			Rps11	0.376766	0
		Ndufc1	0.310232	0			Tyrobp	0.393262	0			Fau	0.278988	0			Tyrobp	0.393262	0			Uqcrq	0.375488	0
		Hadha	0.308936	0			Slc25a3	0.392315	0			Myh7	0.277881	0			Slc25a3	0.392315	0			Ndufc1	0.375443	0
		Acsl1	0.308803	0			Igfbp7	0.390161	0			Atp5f1	0.276537	0			Igfbp7	0.390161	0			Uqcrc1	0.371006	0
		Slc25a3	0.307322	0			P4hb	0.388141	0			Ndufab1	0.275221	0			P4hb	0.388141	0			Atp5o	0.370246	0
		Uqcrc1	0.304245	0			Hadhb	0.385133	0			Atp5o	0.275173	0			Hadhb	0.385133	0			B2m	0.369921	0
		Acaa2	0.303576	0			Cstb	0.383702	0			Rps21	0.274707	0			Cstb	0.383702	0			Ccl9	0.369341	0
		Mgp	0.302802	0			Ogdh	0.382931	0			Eif4a1	0.273269	0			Ogdh	0.382931	0			Srl	0.368894	0
		Col15a1	0.302479	0			Cryab	0.382467	0			Rpl10a	0.272229	0			Cryab	0.382467	0			Fabp5	0.368726	0
		Fau	0.299263	0			Rpl11	0.382384	0			Cox6b1	0.270775	0			Rpl11	0.382384	0			Ndufab1	0.367474	0
		Rpl37a	0.298794	0			Acadl	0.38144	0			S100a4	0.270689	0			Acadl	0.38144	0			Hmox1	0.364323	0
		Acadl	0.298245	0			Atp5f1	0.379813	0			Cstb	0.270548	0			Atp5f1	0.379813	0			Hspa8	0.363613	0
		Rps21	0.297268	0			Rpl28	0.377769	0			Ndufb10	0.270383	0			Rpl28	0.377769	0			Rps18	0.36333	0
		Ctss	0.297222	0			Uqcrq	0.375588	0			Npm1	0.270263	0			Uqcrq	0.375588	0			Fth1	0.363283	0
		Atp5f1	0.29718	0			Mgp	0.375561	0			Rps18	0.269822	0			Mgp	0.375561	0			Map1lc3a	0.363102	0
		Rpl31	0.296914	0			Hrc	0.375232	0			Sprr1a	0.268888	0			Hrc	0.375232	0			Fcer1g	0.362414	0
		C1qb	0.296856	0			Atp5h	0.373931	0			Igfbp3	0.268051	0			Atp5h	0.373931	0			Hspb7	0.360215	0
		Ryr2	0.293984	0			Cyc1	0.373375	0			Plin2	0.266922	0			Cyc1	0.373375	0			Cyc1	0.359378	0
		Lars2	0.293944	0			Uqcr11	0.372953	0			Rps11	0.266752	0			Uqcr11	0.372953	0			Hspb6	0.358371	0
		Ndufa3	0.293876	0			Calm1	0.372804	0			Arhgdia	0.265507	0			Calm1	0.372804	0			Rpl34	0.357818	0
		Rpl3	0.292844	0			Ctsz	0.37156	0			Uqcrc1	0.264722	0			Ctsz	0.37156	0			P4hb	0.356041	0
		Lgmn	0.292593	0			Pgam2	0.371163	0			Rpl14	0.264578	0			Pgam2	0.371163	0			Rps3a1	0.355969	0
		Tuba1a	0.292497	0			Rps11	0.370056	0			Fstl1	0.264223	0			Rps11	0.370056	0			Rpl31	0.355584	0
		Grn	0.291633	0			Rpl19	0.369397	0			Fbln2	0.263512	0			Rpl19	0.369397	0			Acadl	0.355458	0
		Hspb6	0.290402	0			Acadm	0.369222	0			Pgam2	0.263443	0			Acadm	0.369222	0			Rpl8	0.354434	0
		Rpl21	0.290101	0			Ndufb10	0.365995	0			H2afz	0.263006	0			Ndufb10	0.365995	0			C1qb	0.354254	0
		Ndufa11	0.288471	0			Rpl10a	0.364797	0			Gsn	0.261534	0			Rpl10a	0.364797	0			Ldb3	0.354206	0
		Uqcrc2	0.287763	0			Uqcrfs1	0.363874	0			Col5a2	0.261498	0			Uqcrfs1	0.363874	0			Rps10	0.353178	0
		Rps3	0.285342	0			Ndufab1	0.36301	0			Rpl38	0.260426	0			Ndufab1	0.36301	0			Rps15	0.352492	0
		Stab1	0.284533	0			Rpl23	0.36275	0			Des	0.259216	0			Rpl23	0.36275	0			Sdhb	0.352477	0
		Rpl23	0.284406	0			Flna	0.362022	0			Tpm4	0.257888	0			Flna	0.362022	0			Rplp2	0.352017	0
		Gpx1	0.282997	0			Rps3	0.361143	0			Rps3a1	0.257615	0			Rps3	0.361143	0			Atp5mpl	0.351204	0
		P4hb	0.280954	0			Rps10	0.359524	0			Tuba1a	0.257591	0			Rps10	0.359524	0			Pygm	0.350653	0
		Rps18	0.280162	0			Rps9	0.359245	0			Ndufa3	0.257427	0			Rps9	0.359245	0			Rps27	0.349935	0
		Ndufb5	0.280155	0			Nppb	0.358579	0			Uqcr10	0.256197	0			Nppb	0.358579	0			Ndrg2	0.348547	0
		Flna	0.280128	0			Acadvl	0.356821	0			Slc25a3	0.254884	0			Acadvl	0.356821	0			Obscn	0.348448	0
		Rps9	0.280058	0			Tpm4	0.356672	0			Rpl4	0.254878	0			Tpm4	0.356672	0			Nppb	0.347282	0
		Ndufa13	0.279863	0			Rps6	0.356387	0			Sdhb	0.25452	0			Rps6	0.356387	0			Atp5h	0.346018	0
		Acot13	0.279051	0			Ppib	0.352291	0			Ndufa13	0.254432	0			Ppib	0.352291	0			Cyba	0.343992	0
		Clic1	0.278963	0			Rpl18	0.351322	0			Mt2	0.254018	0			Rpl18	0.351322	0			Tpm4	0.343357	0
		Uqcr10	0.278869	0			Myom2	0.351249	0			Fxyd5	0.253541	0			Myom2	0.351249	0			Atp5j	0.343332	0
		Asb2	0.278746	0			Rpl21	0.351186	0			Casq2	0.251703	0			Rpl21	0.351186	0			Lgmn	0.342135	0
		Ndufv2	0.278741	0			Dynll1	0.351052	0			Rpl37	0.251316	0			Dynll1	0.351052	0			Hspb1	0.341775	0
		Rpl14	0.278415	0			Clic1	0.350041	0			Ndufa11	0.249603	0			Clic1	0.350041	0			Rps3	0.340516	0
		Mt2	0.277324	0			Arhgdia	0.349181	0			Rpl23	0.249241	0			Arhgdia	0.349181	0			Acta2	0.339844	0
		Thbs1	0.276079	0			Csrp3	0.349085	0			Cox7a2	0.249142	0			Csrp3	0.349085	0			Rps9	0.338874	0
		Mdh2	0.275761	0			Fbln2	0.348876	0			Ndufs6	0.248415	0			Fbln2	0.348876	0			Rpl21	0.338751	0
		Ndufs6	0.274642	0			Fbn1	0.347796	0			S100a1	0.248027	0			Fbn1	0.347796	0			Pfkm	0.337569	0
		Hspa8	0.274346	0			Pdia6	0.347502	0			Rps9	0.247781	0			Pdia6	0.347502	0			Slc25a3	0.337267	0
		Myoz2	0.274164	0			Rpl14	0.347313	0			Pdia3	0.247709	0			Rpl14	0.347313	0			Got1	0.336871	0
		Msn	0.271723	0			Ptgds	0.346449	0			Crip2	0.247544	0			Ptgds	0.346449	0			Atp5c1	0.335895	0
		Arhgdia	0.271005	0			Crip2	0.346434	0			Rpl8	0.247457	0			Crip2	0.346434	0			Col4a1	0.334697	0
		Cox7a2	0.270367	0			Mpc2	0.345873	0			Cd74	0.246435	0			Mpc2	0.345873	0			Rpl10a	0.33295	0
		Rplp0	0.26955	0			Mpeg1	0.345782	0			Rps15	0.246187	0			Mpeg1	0.345782	0			Tpt1	0.330054	0
		Rps3a1	0.269385	0			C1qa	0.342402	0			Rpl31	0.246036	0			C1qa	0.342402	0			Ccl2	0.328802	0
		Hsp90b1	0.268057	0			Ivns1abp	0.342071	0			Isg15	0.245081	0			Ivns1abp	0.342071	0			Rpl26	0.327203	0
		Fabp5	0.267622	0			Uqcrc1	0.338665	0			Rpl17	0.24494	0			Uqcrc1	0.338665	0			Clic1	0.326075	0
		Pfkm	0.265269	0			Rps5	0.336972	0			Lox	0.244715	0			Rps5	0.336972	0			Ifitm3	0.326064	0
		Obscn	0.264783	0			Wfdc17	0.336424	0			Acadvl	0.243575	0			Wfdc17	0.336424	0			Eif4a1	0.325773	0
		Crip2	0.264509	0			Rpl26	0.335079	0			Atp5c1	0.243355	0			Rpl26	0.335079	0			Cstb	0.325088	0
		Rpl34	0.263678	0			Hopx	0.334886	0			Rpl11	0.243224	0			Hopx	0.334886	0			Rpl19	0.323458	0
		Lcp1	0.263603	0			Ndufb8	0.334376	0			Cyc1	0.242927	0			Ndufb8	0.334376	0			Rps5	0.322977	0
		Tpt1	0.262965	0			C1qc	0.334214	0			Xirp2	0.242425	0			C1qc	0.334214	0			Gpx1	0.321594	0
		Rpl17	0.262429	0			Sec61b	0.333096	0			Capg	0.24136	0			Sec61b	0.333096	0			Ndufa6	0.321307	0
		Rpl7	0.261262	0			Cthrc1	0.332864	0			Rps6	0.24046	0			Cthrc1	0.332864	0			Fxyd5	0.32088	0
		Ccl9	0.261208	0			Cox6b1	0.332622	0			Rpl35a	0.239896	0			Cox6b1	0.332622	0			Coq8a	0.318061	0
		Eif4a1	0.260841	0			Capg	0.329368	0			Eno1	0.23927	0			Capg	0.329368	0			Atp5f1	0.317137	0
		Sdc1	0.260773	0			Rps14	0.32817	0			mt-Nd4l	0.238169	0			Rps14	0.32817	0			Mpeg1	0.317123	0
		Rpl26	0.26061	0			Lox	0.328153	0			Rpl6	0.237825	0			Lox	0.328153	0			Cox6b1	0.316912	0
		Rps2	0.260376	0			Rpl36a	0.326976	0			Ifitm3	0.237784	0			Rpl36a	0.326976	0			Acaa2	0.316362	0
		Gpx3	0.260281	0			Lcp1	0.326229	0			Clic1	0.236427	0			Lcp1	0.326229	0			Msn	0.315082	0
		Cd36	0.260204	0			Emp3	0.324963	0			C1qc	0.236341	0			Emp3	0.324963	0			Fbln2	0.314747	0
		Rpl38	0.259346	0			Uqcrc2	0.324761	0			Ran	0.236093	0			Uqcrc2	0.324761	0			Rpl6	0.313481	0
		Ctsz	0.258952	0			Hspb7	0.323956	0			Lars2	0.235744	0			Hspb7	0.323956	0			Tuba4a	0.313361	0
		Rps15	0.258557	0			Uqcr10	0.323955	0			H2-D1	0.235346	0			Uqcr10	0.323955	0			Rpl4	0.313327	0
		Acta2	0.256421	0			Fxyd5	0.32307	0			Rps7	0.235343	0			Fxyd5	0.32307	0			Plin2	0.311978	0
		Hspb1	0.255821	0			Ccl2	0.322855	0			Mpc1	0.235248	0			Ccl2	0.322855	0			Ndufa11	0.311442	0
		Rps26	0.255805	0			Rpl10	0.321485	0			Actn1	0.234769	0			Rpl10	0.321485	0			Rps14	0.311045	0
		Myh9	0.255701	0			Col15a1	0.320989	0			Ctsc	0.234673	0			Col15a1	0.320989	0			Hba-a2	0.31104	0
		Pdlim5	0.254721	0			Isg15	0.320101	0			Acaa2	0.23438	0			Isg15	0.320101	0			Ndufv3	0.310918	0
		Ltbp2	0.253905	0			Rps7	0.318618	0			Sec61b	0.234191	0			Rps7	0.318618	0			Rpl18	0.309259	0
		Atp5d	0.253204	0			Atp5mpl	0.318601	0			Ifit1	0.233815	0			Atp5mpl	0.318601	0			Ryr2	0.309224	0
		Cd63	0.252846	0			Rps15	0.317431	0			Ldb3	0.233404	0			Rps15	0.317431	0			S100a10	0.308799	0
		Pdia6	0.252488	0			Ndufa6	0.316948	0			Rpl28	0.233194	0			Ndufa6	0.316948	0			Xirp2	0.308076	0
		B2m	0.251917	0			Mfap5	0.316718	0			Ifi30	0.231864	0			Mfap5	0.316718	0			Ctsz	0.307619	0
		Rps6	0.251884	0			Rpl35	0.316448	0			Uqcrfs1	0.23043	0			Rpl35	0.316448	0			Crip2	0.307533	0
		Mpeg1	0.251308	0			Ndufc1	0.315853	0			Ccl8	0.230158	0			Ndufc1	0.315853	0			Hba-a1	0.307422	0
		Gsn	0.250604	0			Col8a1	0.315633	0			Hspb6	0.228354	0			Col8a1	0.315633	0			Ndufv2	0.306384	0
		Rpl15	0.250465	0			Got1	0.315577	0			Map1lc3a	0.228243	0			Got1	0.315577	0			Ndufb5	0.30625	0
		Ctsl	0.250254	0			Pfkm	0.315548	0			Hspb7	0.228114	0			Pfkm	0.315548	0			Psap	0.305541	0
		Rpl8	0.247252	0			Rpl35a	0.314877	0			Etfb	0.22738	0			Rpl35a	0.314877	0			Capg	0.304799	0
		Myh7	0.246792	0			Obscn	0.314221	0			Rps14	0.22696	0			Obscn	0.314221	0			Srgn	0.304038	0
		Rps11	0.245833	0			Rpl22	0.314178	0			Cotl1	0.226492	0			Rpl22	0.314178	0			Rps7	0.30349	0
		Ndufv3	0.245625	0			Rps27	0.313729	0			Ndufb4	0.22644	0			Rps27	0.313729	0			Mgp	0.303225	0
		Igfbp3	0.245577	0			H2afz	0.313191	0			Rpl19	0.226366	0			H2afz	0.313191	0			Flna	0.302285	0
		Col5a1	0.245503	0			Rpl8	0.312994	0			Rpl7	0.225153	0			Rpl8	0.312994	0			Rpl14	0.300296	0
		Rps7	0.244638	0			Ndufs6	0.31235	0			Ndufb5	0.2246	0			Ndufs6	0.31235	0			Ndufs6	0.299234	0
		Rpl10a	0.24414	0			Col4a2	0.311966	0			Rps3	0.224551	0			Col4a2	0.311966	0			Cxcl5	0.298397	0
		Rpl37	0.243378	0			Laptm5	0.311573	0			Pdia6	0.224309	0			Laptm5	0.311573	0			Igfbp3	0.296875	0
		Ccl7	0.242788	0			Rpl7	0.31083	0			Lilrb4a	0.22126	0			Rpl7	0.31083	0			Atp5d	0.29546	0
		Fxyd1	0.241879	0			S100a10	0.310472	0			Lcp1	0.220621	0			S100a10	0.310472	0			Asb2	0.2954	0
		Rpl18a	0.241691	0			Hsp90b1	0.309782	0			Rplp2	0.220181	0			Hsp90b1	0.309782	0			Ndufa3	0.295258	0
		Ndufa10	0.240556	0			Casq2	0.309478	0			Myoz2	0.220052	0			Casq2	0.309478	0			Rpl15	0.295079	0
		Rcn3	0.240284	0			Acsl1	0.307649	0			Rpl10	0.219682	0			Acsl1	0.307649	0			mt-Nd4l	0.294516	0
		Fxyd5	0.240211	0			Sod2	0.30752	0			Rps10	0.219432	0			Sod2	0.30752	0			Mpc1	0.294131	0
		Fbn1	0.239308	0			Ndufb5	0.305665	0			Acsl1	0.219427	0			Ndufb5	0.305665	0			Acot13	0.292784	0
		Actn1	0.238447	0			Mpc1	0.305456	0			Pfkm	0.219246	0			Mpc1	0.305456	0			Npm1	0.292762	0
		Cyba	0.238434	0			Rpl15	0.305298	0			Dynll1	0.219061	0			Rpl15	0.305298	0			Ndufs2	0.292551	0
		Calm1	0.238364	0			Stab1	0.305109	0			Pgam1	0.216971	0			Stab1	0.305109	0			Pkm	0.291275	0
		Pkm	0.238052	0			Rpl31	0.304938	0			C1qa	0.216808	0			Rpl31	0.304938	0			Gm42418	0.29123	0
		Ndufa12	0.237564	0			Rpl6	0.304842	0			Ndufa6	0.216004	0			Rpl6	0.304842	0			Ndufb1-ps	0.290987	0
		Ndufb4	0.237348	0			Prdx1	0.30363	0			Uqcrc2	0.215433	0			Prdx1	0.30363	0			Myh9	0.290347	0
		Tubb6	0.2369	0			Csrp2	0.303426	0			Rpl22	0.214575	0			Csrp2	0.303426	0			Calm1	0.290181	0
		Fcer1g	0.236747	0			Loxl1	0.302963	0			Obscn	0.214166	0			Loxl1	0.302963	0			Rpl27	0.288749	0
		Rpl28	0.236002	0			Gnai2	0.300816	0			Col4a1	0.213241	0			Gnai2	0.300816	0			Pdlim5	0.288392	0
		Atp5mpl	0.233361	0			Sdhb	0.29945	0			Tuba1c	0.212738	0			Sdhb	0.29945	0			Hadha	0.288308	0
		Ndrg2	0.23095	0			Ifi30	0.298764	0			Mpc2	0.212444	0			Ifi30	0.298764	0			Oxct1	0.288249	0
		Atp5e	0.230742	0			Cox7a2	0.297226	0			Acta2	0.212378	0			Cox7a2	0.297226	0			Rpl36a	0.287841	0
		Ecm1	0.229964	0			Atp5d	0.296071	0			Hsp90aa1	0.212309	0			Atp5d	0.296071	0			Hsp90b1	0.283385	0
		Psap	0.229417	0			Atp5e	0.295947	0			Mdh2	0.210732	0			Atp5e	0.295947	0			Etfb	0.283167	0
		Ndufa6	0.229208	0			Cotl1	0.295724	0			Ppib	0.210698	0			Cotl1	0.295724	0			Ndufa13	0.282557	0
		Fstl1	0.227952	0			Trem2	0.294757	0			Ckap4	0.210372	0			Trem2	0.294757	0			Tpm3	0.28232	0
		Rpl6	0.227766	0			Plin2	0.293955	0			Fhl1	0.208343	0			Plin2	0.293955	0			Uqcrc2	0.281791	0
		Etfa	0.227168	0			Tgfbi	0.293888	0			Ifit3	0.208182	0			Tgfbi	0.293888	0			Lcp1	0.280597	0
		Prg4	0.22706	0			Tuba4a	0.293148	0			Tpm3	0.207607	0			Tuba4a	0.293148	0			Cotl1	0.278626	0
		Sec61b	0.226684	0			Akr1a1	0.292845	0			S100a10	0.207284	0			Akr1a1	0.292845	0			Rpl29	0.277488	0
		Oxct1	0.226567	0			Hspb1	0.292513	0			Rpl26	0.206759	0			Hspb1	0.292513	0			Rpl7	0.277473	0
		S100a8	0.225709	0			Eif4a1	0.291936	0			Ndufa1	0.206159	0			Eif4a1	0.291936	0			Rps25	0.277223	0
		Capg	0.225126	0			Msn	0.290994	0			Npc2	0.205854	0			Msn	0.290994	0			Rpl35a	0.277114	0
		Sdha	0.223878	0			Ccl7	0.290081	0			Prdx1	0.205591	0			Ccl7	0.290081	0			AA467197	0.276746	0
		Ccl2	0.223473	0			Ndufv2	0.289579	0			Ms4a7	0.205306	0			Ndufv2	0.289579	0			Eif5a	0.276399	0
		H2afz	0.223122	0			mt-Nd4l	0.289436	0			Clu	0.204721	0			mt-Nd4l	0.289436	0			Flnc	0.27629	0
		S100a10	0.222918	0			Rps25	0.288225	0			Litaf	0.204489	0			Rps25	0.288225	0			Pygb	0.275752	0
		Adam8	0.222601	0			Ly6e	0.287931	0			mt-Atp8	0.204145	0			Ly6e	0.287931	0			Ndufb4	0.275543	0
		Rps10	0.22195	0			Pygm	0.286718	0			Adam8	0.203969	0			Pygm	0.286718	0			Cd74	0.274425	0
		Rrad	0.221749	0			Npc2	0.285316	0			Gm15543	0.203925	0			Npc2	0.285316	0			Mif	0.273007	0
		Ifitm3	0.221142	0			Rpl30	0.283973	0			Acadl	0.203002	0			Rpl30	0.283973	0			Hsp90aa1	0.272391	0
		Mpc1	0.220396	0			Adam8	0.283893	0			Rpl21	0.202642	0			Adam8	0.283893	0			Eef1b2	0.272203	0
		Ndufb1-ps	0.219715	0			Acaa2	0.282806	0			Hbb-bs	0.202283	0			Acaa2	0.282806	0			Laptm5	0.271837	0
		Prelid1	0.219609	0			Tgm2	0.282587	0			Irf7	0.201921	0			Tgm2	0.282587	0			Atp5e	0.270166	0
		Pdia3	0.217994	0			Ifi27l2a	0.28221	0			Gnai2	0.201804	0			Ifi27l2a	0.28221	0			Stab1	0.269626	0
		Pfn1	0.217845	0			Rpl29	0.28102	0			Hadha	0.201427	0			Rpl29	0.28102	0			Cpt1b	0.269503	0
		AA467197	0.217536	0			Hbb-bt	0.280859	0			Mfap5	0.201101	0			Hbb-bt	0.280859	0			Igfbp7	0.268983	0
		Cd68	0.217058	0			Tpm3	0.280009	0			Ifi27l2a	0.200829	0			Tpm3	0.280009	0			Col5a2	0.268749	0
		Hspa5	0.216934	0			Rpl9	0.279914	0			Rsad2	0.200659	0			Rpl9	0.279914	0			Ran	0.268566	0
		Rpl22	0.216338	0			Eef1b2	0.279272	0			Rpl15	0.200569	0			Eef1b2	0.279272	0			Pdia3	0.268077	0
		Ctsc	0.215575	0			Sirpa	0.279012	0			Iglc1	0.200297	0			Sirpa	0.279012	0			C1qa	0.267997	0
		Dynll1	0.214317	0			Ndufa11	0.278046	0			Rpl36a	0.200207	0			Ndufa11	0.278046	0			Fxyd1	0.267434	0
		Sorbs2	0.214117	0			Hspb6	0.276879	0			Eef1b2	0.199223	0			Hspb6	0.276879	0			Eef1g	0.266861	0
		Aldoa	0.213566	0			Etfb	0.275727	0			Rpl35	0.199208	0			Etfb	0.275727	0			Ppib	0.266097	0
		Rpl35a	0.212143	0			Pgam1	0.275033	0			H3f3b	0.198697	0			Pgam1	0.275033	0			Tuba1c	0.266028	0
		Saa3	0.210212	0			Pdia3	0.274347	0			Pygm	0.198056	0			Pdia3	0.274347	0			Cox7a2	0.261007	0
		Rrbp1	0.210034	0			Anxa5	0.274009	0			Fbn1	0.197999	0			Anxa5	0.274009	0			S100a8	0.260992	0
		Ephx2	0.209914	0			mt-Atp8	0.273932	0			Rbm3	0.197541	0			mt-Atp8	0.273932	0			Smpx	0.260611	0
		Xirp2	0.209714	0			Eef1g	0.273032	0			Eef1g	0.196989	0			Eef1g	0.273032	0			Ivns1abp	0.258027	0
		Flnc	0.209165	0			Ckap4	0.272718	0			H2-K1	0.196532	0			Ckap4	0.272718	0			Tubb6	0.257181	0
		Rps5	0.208981	0			Lrp1	0.271187	0			Rps27	0.196103	0			Lrp1	0.271187	0			Col4a2	0.255906	0
		Ndufs2	0.208874	0			Ndrg2	0.270928	0			C3ar1	0.195319	0			Ndrg2	0.270928	0			Rpl10	0.254666	0
		Eci1	0.208787	0			Xirp2	0.270745	0			Rpl30	0.194703	0			Xirp2	0.270745	0			Angptl4	0.253259	0
		Rplp2	0.207325	0			Itgb1	0.270028	0			Anxa5	0.193446	0			Itgb1	0.270028	0			Cd68	0.252746	0
		Tgm2	0.207321	0			H3f3b	0.269802	0			Stab1	0.193405	0			H3f3b	0.269802	0			Eci1	0.252656	0
		Mfap5	0.206874	0			Txn1	0.269379	0			Myh9	0.193315	0			Txn1	0.269379	0			Hspa5	0.252058	0
		Ivns1abp	0.20686	0			Mdh2	0.268433	0			Rpl29	0.192713	0			Mdh2	0.268433	0			Myoz2	0.252034	0
		Idh3a	0.206176	0			Ccl9	0.268271	0			Angptl4	0.19239	0			Ccl9	0.268271	0			Hnrnpa3	0.251189	0
		Smpx	0.205504	0			Prelid1	0.268089	0			Ms4a6d	0.192264	0			Prelid1	0.268089	0			Rpl22	0.249719	0
		Cpt1b	0.205378	0			Rps13	0.267289	0			Hba-a1	0.190983	0			Rps13	0.267289	0			Crct1	0.249409	0
		Ndufs7	0.204901	0			Cd52	0.266221	0			Ndufv3	0.190135	0			Cd52	0.266221	0			Cd36	0.249311	0
		Npm1	0.204065	0			S100a1	0.26549	0			Sdcbp	0.19003	0			S100a1	0.26549	0			Pdia6	0.248978	0
		Cthrc1	0.203916	0			Lilrb4a	0.265461	0			Plac8	0.189474	0			Lilrb4a	0.265461	0			Atp1a2	0.248452	0
		Itgb1	0.203203	0			Ndufb1-ps	0.264255	0			Rps25	0.188837	0			Ndufb1-ps	0.264255	0			Sod2	0.24782	0
		Ndufb2	0.202743	0			Ran	0.264126	0			AA467197	0.188761	0			Ran	0.264126	0			Slc2a4	0.247232	0
		Fuca2	0.202562	0			Ndufv3	0.263365	0			Bst2	0.188596	0			Ndufv3	0.263365	0			Rpl35	0.246408	0
		Ndufa1	0.202262	0			Map1lc3a	0.262805	0			Msn	0.18834	0			Map1lc3a	0.262805	0			S100a9	0.245875	0
		Nppb	0.201804	0			Tuba1c	0.26252	0			Rpl27	0.18834	0			Tuba1c	0.26252	0			Ndufa10	0.24531	0
		Fndc5	0.201703	0			Eif5a	0.261316	0			Rps5	0.187962	0			Eif5a	0.261316	0			Ndufb2	0.245228	0
		Srgn	0.201666	0			Atp6v0c	0.261274	0			Ndufv2	0.187587	0			Atp6v0c	0.261274	0			H2-K1	0.244758	0
		Rps25	0.2016	0			Rpl23a	0.260099	0			Fscn1	0.187417	0			Rpl23a	0.260099	0			Itga5	0.244347	0
		Idh3b	0.201209	0			Coq8a	0.258873	0			Thbs1	0.186637	0			Coq8a	0.258873	0			Rpl23a	0.243511	0
		Rpl36a	0.200583	0			Rpl7a	0.258523	0			Mif	0.185769	0			Rpl7a	0.258523	0			Col5a1	0.243341	0
		Col4a2	0.198836	0			Ndufa13	0.25795	0			Emilin1	0.185495	0			Ndufa13	0.25795	0			Hopx	0.243242	0
		Pdhb	0.19815	0			Rpl27	0.257225	0			Il4ra	0.185137	0			Rpl27	0.257225	0			Adam8	0.24147	0
		Ndufb7	0.197844	0			Actn1	0.25674	0			Cd52	0.184933	0			Actn1	0.25674	0			Rpl30	0.241357	0
		Rpl9	0.196841	0			Sdcbp	0.25428	0			Flna	0.184741	0			Sdcbp	0.25428	0			Actn1	0.24061	0
		Slc16a3	0.195709	0			H2-D1	0.254171	0			Rpl18	0.184599	0			H2-D1	0.254171	0			Gpnmb	0.239954	0
		Atp1a2	0.195523	0			Pdhb	0.254101	0			Mgst3	0.184291	0			Pdhb	0.254101	0			Pdhb	0.239755	0
		Pgam1	0.194844	0			Hexa	0.253997	0			Ly6e	0.184256	0			Hexa	0.253997	0			Rpl9	0.239543	0
		Ppib	0.194607	0			Hspa8	0.253102	0			Mgp	0.183453	0			Hspa8	0.253102	0			Rpl7a	0.239507	0
		Tpm2	0.193978	0			Loxl2	0.251937	0			Cthrc1	0.183337	0			Loxl2	0.251937	0			H2afz	0.239212	0
		Ckap4	0.193735	0			Marcks	0.249658	0			Rpl23a	0.183222	0			Marcks	0.249658	0			Cd52	0.239158	0
		Marcks	0.19372	0			Myoz2	0.24923	0			Laptm5	0.182726	0			Myoz2	0.24923	0			Ndufb11	0.238724	0
		Tpm3	0.193212	0			Npm1	0.248831	0			Ctsa	0.182619	0			Npm1	0.248831	0			Popdc2	0.238578	0
		Rpl19	0.192739	0			C3ar1	0.247899	0			Trem2	0.181514	0			C3ar1	0.247899	0			Lilrb4a	0.238098	0
		Angptl4	0.191399	0			Rps17	0.24689	0			Rps17	0.181298	0			Rps17	0.24689	0			Idh3a	0.237631	0
		Cotl1	0.191278	0			Cdc42	0.246878	0			Hopx	0.180139	0			Cdc42	0.246878	0			Dgat2	0.236295	0
		Crlf1	0.191276	0			Coro1a	0.245618	0			Prelid1	0.179815	0			Coro1a	0.245618	0			Dynll1	0.235072	0
		Lilrb4a	0.190921	0			Rcn3	0.244843	0			Pkm	0.178762	0			Rcn3	0.244843	0			Serpinb1a	0.234989	0
		Tspo	0.190635	0			Gsn	0.242808	0			Hexb	0.17767	0			Gsn	0.242808	0			Acss1	0.234697	0
		Sod2	0.190585	0			Zyx	0.242657	0			Eif5a	0.177552	0			Zyx	0.242657	0			Slc25a11	0.234421	0
		C1qa	0.190467	0			Hsp90aa1	0.242519	0			Col15a1	0.176478	0			Hsp90aa1	0.242519	0			Rps17	0.234164	0
		Ndufa8	0.190131	0			Tspo	0.242483	0			Tuba4a	0.176152	0			Tspo	0.242483	0			Lox	0.232174	0
		Col8a1	0.190019	0			Hadha	0.241979	0			Lilr4b	0.175291	0			Hadha	0.241979	0			Mdh2	0.231876	0
		Cxcl5	0.189819	0			Eef2	0.239974	0			Col5a1	0.17527	0			Eef2	0.239974	0			Ly6e	0.229166	0
		Itga5	0.189616	0			Mgst3	0.239681	0			Igfbp7	0.174891	0			Mgst3	0.239681	0			Prelid1	0.228805	0
		Loxl3	0.189251	0			Ndufs2	0.239014	0			Igha	0.17469	0			Ndufs2	0.239014	0			Fkbp1a	0.227817	0
		Rpl29	0.188837	0			Ndufa3	0.238418	0			Marcks	0.174518	0			Ndufa3	0.238418	0			Cxcl3	0.227681	0
		Hadh	0.188075	0			Aldoa	0.238257	0			Txn1	0.174243	0			Aldoa	0.238257	0			Nipsnap2	0.227208	0
		Ndufv1	0.186704	0			Ptms	0.238125	0			Sod2	0.174046	0			Ptms	0.238125	0			Pgam1	0.226922	0
		Acat1	0.186399	0			Ldb3	0.237774	0			Coq8a	0.173834	0			Ldb3	0.237774	0			Gsn	0.226725	0
		Serpinb1a	0.185878	0			Ndufb2	0.235958	0			Col8a1	0.173508	0			Ndufb2	0.235958	0			Ctsc	0.22628	0
		Dgat2	0.184434	0			Emilin1	0.235814	0			Clta	0.17309	0			Emilin1	0.235814	0			Aprt	0.226124	0
		Acss1	0.18389	0			Slc2a4	0.234353	0			Hnrnpa3	0.172977	0			Slc2a4	0.234353	0			Il4ra	0.225933	0
		Coq8a	0.183704	0			Arg1	0.234252	0			Sirpa	0.172916	0			Arg1	0.234252	0			Rps13	0.225123	0
		Hopx	0.183094	0			Ctsc	0.233432	0			Hnrnpab	0.172232	0			Ctsc	0.233432	0			Coro1a	0.224899	0
		Adprhl1	0.182441	0			Ms4a6d	0.232871	0			Hsp90ab1	0.172019	0			Ms4a6d	0.232871	0			Tmem38a	0.22466	0
		Serpina3n	0.182058	0			Asb2	0.232757	0			Asb2	0.171843	0			Asb2	0.232757	0			Hsp90ab1	0.224595	0
		Gnb1	0.181976	0			Rpn2	0.232007	0			Etfa	0.171582	0			Rpn2	0.232007	0			Eno1	0.224261	0
		Rps14	0.181543	0			Ndufb4	0.230887	0			Ivns1abp	0.170945	0			Ndufb4	0.230887	0			H3f3b	0.22349	0
		Cs	0.18141	0			H2-K1	0.230215	0			Ndufv1	0.170183	0			H2-K1	0.230215	0			Fstl1	0.222764	0
		Phyh	0.181174	0			Myh9	0.228664	0			Srgn	0.169373	0			Myh9	0.228664	0			Ndufs7	0.222694	0
		Rhoc	0.181129	0			Fxyd1	0.228393	0			Tubb6	0.169077	0			Fxyd1	0.228393	0			Ifi30	0.221204	0
		Lrtm1	0.180378	0			Ucp2	0.227013	0			Loxl1	0.1688	0			Ucp2	0.227013	0			Esd	0.220272	0
		Fscn1	0.180117	0			Tubb6	0.226863	0			Arpc5	0.168224	0			Tubb6	0.226863	0			Itgb1	0.219683	0
		Eef2	0.179866	0			Mt2	0.226356	0			Rrbp1	0.167894	0			Mt2	0.226356	0			Pde4dip	0.219103	0
		Loxl1	0.179451	0			Arpc5	0.226247	0			Aprt	0.167232	0			Arpc5	0.226247	0			H2-D1	0.218637	0
		Nipsnap2	0.179362	0			Gapdh	0.224999	0			Akr1a1	0.166409	0			Gapdh	0.224999	0			Crip1	0.218058	0
		Eif5a	0.178608	0			Rbp1	0.224479	0			Atp5d	0.165195	0			Rbp1	0.224479	0			Npc2	0.216443	0
		Emilin1	0.17834	0			Lmna	0.223643	0			App	0.1645	0			Lmna	0.223643	0			Mfap5	0.2162	0
		Rpl18	0.177331	0			Ndufa10	0.223249	0			Hspa5	0.163217	0			Ndufa10	0.223249	0			Atp6v0c	0.215763	0
		Inhba	0.177081	0			Tubb2a	0.223209	0			Got1	0.162665	0			Tubb2a	0.223209	0			Eef2	0.214248	0
		Tuba1c	0.176797	0			Popdc2	0.222665	0			Acot13	0.162582	0			Popdc2	0.222665	0			Mgst3	0.21423	0
		Npc2	0.176244	0			Hadh	0.22247	0			Hba-a2	0.161748	0			Hadh	0.22247	0			Anxa5	0.213187	0
		Cxcl10	0.176142	0			Flnc	0.222436	0			Gas5	0.161689	0			Flnc	0.222436	0			Fbxl22	0.213165	0
		Slc8a1	0.175955	0			Etfa	0.221793	0			H2-Ab1	0.161605	0			Etfa	0.221793	0			Fhl1	0.211476	0
		Col6a3	0.175743	0			Emp1	0.221421	0			Actr3	0.160885	0			Emp1	0.221421	0			Litaf	0.211299	0
		Coro1a	0.175586	0			Clta	0.221282	0			Eef2	0.160682	0			Clta	0.221282	0			mt-Atp8	0.209472	0
		C3ar1	0.175165	0			Gnb1	0.221212	0			Srl	0.15998	0			Gnb1	0.221212	0			Tuba8	0.208752	0
		Pygb	0.174973	0			Aprt	0.220994	0			Btf3	0.159842	0			Aprt	0.220994	0			Ndufa1	0.208739	0
		Cilp	0.174954	0			Cpt1b	0.220946	0			Anxa1	0.159716	0			Cpt1b	0.220946	0			Eef1a2	0.207045	0
		Ran	0.173991	0			Ctsa	0.220661	0			C5ar1	0.159439	0			Ctsa	0.220661	0			Ncl	0.206127	0
		Ndufb11	0.173953	0			Rpl36al	0.220369	0			Rpl9	0.159331	0			Rpl36al	0.220369	0			Etfdh	0.205045	0
		Tuba4a	0.173575	0			Gpx3	0.220368	0			Ndufb2	0.159258	0			Gpx3	0.220368	0			Fndc5	0.204805	0
		Aebp1	0.173506	0			App	0.219524	0			Serpinb6a	0.159206	0			App	0.219524	0			Sdc1	0.204759	0
		Slc2a4	0.173465	0			Chil3	0.218044	0			Ndufa12	0.158513	0			Chil3	0.218044	0			Smyd1	0.204223	0
		Mrpl42	0.17341	0			Snrpg	0.217849	0			Sdha	0.158459	0			Snrpg	0.217849	0			Hnrnpab	0.202853	0
		Pdha1	0.173269	0			Aspn	0.217751	0			Rpl7a	0.15828	0			Aspn	0.217751	0			Etfa	0.202847	0
		Cd52	0.173157	0			Hsp90ab1	0.217573	0			Ndufa10	0.157582	0			Hsp90ab1	0.217573	0			Sec61b	0.202685	0
		Smyd1	0.172887	0			Alox5ap	0.217507	0			Fxyd1	0.157562	0			Alox5ap	0.217507	0			Col15a1	0.20213	0
		Pde4dip	0.172559	0			Ifit3	0.216189	0			Lst1	0.156334	0			Ifit3	0.216189	0			Ndufb7	0.201646	0
		Popdc2	0.172399	0			Fhl1	0.215545	0			Cxcl5	0.155823	0			Fhl1	0.215545	0			Idh3b	0.201634	0
		Cstb	0.171746	0			Fkbp1a	0.215381	0			Synpo2l	0.155506	0			Fkbp1a	0.215381	0			C1qc	0.20157	0
		Eef1a2	0.171639	0			Anp32b	0.215367	0			Ndrg2	0.155346	0			Anp32b	0.215367	0			Nme1	0.201277	0
		Eef1g	0.170291	0			Cnn2	0.215322	0			Hspb1	0.153817	0			Cnn2	0.215322	0			Ndufa12	0.199605	0
		H2-D1	0.170187	0			Acss1	0.214826	0			Emp3	0.153498	0			Acss1	0.214826	0			Lmna	0.199169	0
		Myom1	0.169274	0			Litaf	0.2146	0			Msr1	0.152596	0			Litaf	0.2146	0			Emp3	0.198916	0
		Ndufa9	0.168375	0			Pcolce	0.214341	0			Smpx	0.152301	0			Pcolce	0.214341	0			Rpl36	0.198857	0
		C1qc	0.167954	0			Igha	0.213248	0			Basp1	0.152174	0			Igha	0.213248	0			Fitm1	0.198658	0
		Eef1b2	0.167273	0			Rrbp1	0.213244	0			Myom2	0.151173	0			Rrbp1	0.213244	0			Cd93	0.198106	0
		Csrp1	0.166612	0			Ryr2	0.213171	0			Cst3	0.151084	0			Ryr2	0.213171	0			Cs	0.198008	0
		Bmp1	0.16642	0			Pygb	0.212222	0			Ndufb11	0.150193	0			Pygb	0.212222	0			Ndufa8	0.197739	0
		Atp1b1	0.165257	0			Sec61a1	0.211596	0			Anp32b	0.14981	0			Sec61a1	0.211596	0			Mt1	0.197485	0
		Rcan1	0.164811	0			Smpx	0.211268	0			Fkbp1a	0.149658	0			Smpx	0.211268	0			Trem2	0.19694	0
		Igha	0.164653	0			Cd36	0.211197	0			Atp6v0c	0.1485	0			Cd36	0.211197	0			Rcn3	0.195755	0
		S100a9	0.16459	0			Erp29	0.211031	0			Ndufs7	0.147916	0			Erp29	0.211031	0			Ak1	0.195646	0
		H3f3b	0.164578	0			Hnrnpa3	0.209819	0			Tpm2	0.147895	0			Hnrnpa3	0.209819	0			Lrtm1	0.195228	0
		Apln	0.16365	0			Ndufb11	0.208961	0			Cd53	0.147593	0			Ndufb11	0.208961	0			Ckap4	0.195153	0
		Gpnmb	0.163195	0			Anxa1	0.208929	0			Ndufs2	0.146981	0			Anxa1	0.208929	0			Arpc4	0.194702	0
		Trem2	0.162837	0			Dab2	0.208689	0			Lgals3bp	0.146864	0			Dab2	0.208689	0			Akr1a1	0.194504	0
		Hnrnpab	0.162572	0			Igfbp3	0.208368	0			Eci1	0.146554	0			Igfbp3	0.208368	0			Rrbp1	0.193997	0
		Gas5	0.162461	0			Cfp	0.208249	0			Rpl22l1	0.146434	0			Cfp	0.208249	0			Pdha1	0.19352	0
		Hnrnpa1	0.161768	0			Taldo1	0.207273	0			Itgb1	0.145995	0			Taldo1	0.207273	0			Lrp1	0.193504	0
		Itgb1bp2	0.161626	0			Nipsnap2	0.206366	0			Hexa	0.145718	0			Nipsnap2	0.206366	0			Hadh	0.193336	0
		Rpl3l	0.16152	0			Hnrnpab	0.206267	0			Csrp2	0.145636	0			Hnrnpab	0.206267	0			Phyh	0.193329	0
		Ndufs5	0.161436	0			Tnfrsf12a	0.205882	0			Hspa8	0.145613	0			Tnfrsf12a	0.205882	0			Got2	0.193019	0
		Rps29	0.161396	0			Bst2	0.205696	0			Ly6c2	0.144978	0			Bst2	0.205696	0			Rpl36al	0.192966	0
		Fhl1	0.160526	0			Sec61g	0.205193	0			Manf	0.144872	0			Sec61g	0.205193	0			Ndufv1	0.19293	0
		Etfdh	0.160215	0			Ndufs7	0.20511	0			Arpc4	0.144665	0			Ndufs7	0.20511	0			Itgb1bp2	0.192738	0
		Asb11	0.159795	0			Acot13	0.204726	0			Crip1	0.144377	0			Acot13	0.204726	0			Sdhd	0.192247	0
		Rpl35	0.159792	0			Pdlim5	0.204194	0			Emp1	0.143848	0			Pdlim5	0.204194	0			Ifitm2	0.191452	0
		Manf	0.15963	0			Enah	0.202675	0			Cfp	0.142988	0			Enah	0.202675	0			Tm4sf1	0.191069	0
		Rpl23a	0.15915	0			Oxct1	0.202557	0			Rps13	0.14259	0			Oxct1	0.202557	0			Art1	0.191015	0
		Emp1	0.157855	0			Arpc2	0.202545	0			Pgk1	0.141782	0			Arpc2	0.202545	0			Sirpa	0.190159	0
		Nexn	0.157547	0			Tpm2	0.200119	0			Got2	0.14142	0			Tpm2	0.200119	0			Acat1	0.189507	0
		Ndufa7	0.157285	0			C5ar1	0.199932	0			Mmp14	0.141397	0			C5ar1	0.199932	0			Myom1	0.188922	0
		Rbp1	0.157223	0			Lamp1	0.199435	0			Ncl	0.141024	0			Lamp1	0.199435	0			Bola3	0.18857	0
		Arpc5	0.157117	0			Mmp14	0.199182	0			Gdi2	0.140832	0			Mmp14	0.199182	0			Fbn1	0.188445	0
		Crip1	0.156821	0			Txlnb	0.199104	0			Idh3b	0.140689	0			Txlnb	0.199104	0			C3ar1	0.187987	0
		Hsp90aa1	0.156752	0			Arpc4	0.198863	0			Ucp2	0.140191	0			Arpc4	0.198863	0			Rpl3l	0.187846	0
		Ywhaz	0.156725	0			Serf2	0.198679	0			Snrpg	0.139897	0			Serf2	0.198679	0			Ptbp1	0.187814	0
		Gzmb	0.15665	0			Pdha1	0.198249	0			Ecm1	0.1392	0			Pdha1	0.198249	0			Rap1b	0.187801	0
		Calu	0.156556	0			Actn4	0.198089	0			Cdc42	0.138829	0			Actn4	0.198089	0			Rhoc	0.187796	0
		Efemp2	0.156443	0			Sdha	0.198062	0			Fbxl22	0.13874	0			Sdha	0.198062	0			Tgm2	0.186075	0
		Rps27	0.155452	0			Idh3a	0.19677	0			Rpn2	0.138701	0			Idh3a	0.19677	0			Slc16a3	0.186043	0
		Fbxl22	0.155282	0			Cd93	0.196746	0			Oxct1	0.138666	0			Cd93	0.196746	0			Ctsa	0.18602	0
		Tmem38a	0.154888	0			Scd2	0.196448	0			H2-Aa	0.138455	0			Scd2	0.196448	0			H2-Ab1	0.185097	0
		Mt1	0.154427	0			Mylk3	0.195941	0			Ccr2	0.138337	0			Mylk3	0.195941	0			Gnb1	0.184747	0
		Ndufs1	0.154009	0			Gas5	0.195184	0			Tspo	0.138296	0			Gas5	0.195184	0			Mcam	0.1839	0
		Hspg2	0.15379	0			Art1	0.194908	0			Rac1	0.13823	0			Art1	0.194908	0			Arpc5	0.183581	0
		Hnrnpa3	0.153776	0			Ifit1	0.194365	0			Pla2g7	0.138186	0			Ifit1	0.194365	0			Loxl1	0.183521	0
		Cd74	0.153724	0			Vat1	0.193564	0			Ssr1	0.137179	0			Vat1	0.193564	0			Clta	0.183426	0
		Cnn2	0.153339	0			Cd74	0.193435	0			Gusb	0.137079	0			Cd74	0.193435	0			Il6	0.183418	0
		Lrrc59	0.152814	0			Col6a3	0.193061	0			Ndufa2	0.136764	0			Col6a3	0.193061	0			Ecm1	0.181829	0
		Decr1	0.152641	0			Art3	0.192945	0			Erp29	0.136221	0			Art3	0.192945	0			Rbm3	0.181343	0
		Anxa5	0.152229	0			Myl12a	0.192212	0			Nme1	0.136159	0			Myl12a	0.192212	0			Arpc2	0.181249	0
		Perp	0.15204	0			Gusb	0.190425	0			Arf4	0.136068	0			Gusb	0.190425	0			H2-Aa	0.179182	0
		Slc25a11	0.151719	0			Basp1	0.190346	0			Pdlim5	0.135975	0			Basp1	0.190346	0			Marcks	0.179108	0
		Hexa	0.151644	0			Cst3	0.190303	0			Efhd2	0.135919	0			Cst3	0.190303	0			Ephx2	0.178983	0
		Ptgs2	0.151138	0			Mif	0.189766	0			Rbp1	0.135769	0			Mif	0.189766	0			Txn1	0.178693	0
		Plin5	0.150784	0			Ndufs5	0.189217	0			Nipsnap2	0.135353	0			Ndufs5	0.189217	0			Mrpl42	0.178655	0
		Litaf	0.150347	0			Lipa	0.188054	0			Cd36	0.135227	0			Lipa	0.188054	0			Gatd3a	0.178643	0
		Il4ra	0.149917	0			Got2	0.187628	0			Sec61a1	0.134821	0			Got2	0.187628	0			Clec4d	0.17795	0
		Rpl10	0.149394	0			Txndc5	0.187397	0			Pdhb	0.134563	0			Txndc5	0.187397	0			Tspo	0.177933	0
		Anxa1	0.148751	0			Ndufs1	0.186529	0			Arpc2	0.134225	0			Ndufs1	0.186529	0			Apln	0.176932	0
		Rpl30	0.148526	0			Rbm3	0.186401	0			Cd300c2	0.133944	0			Rbm3	0.186401	0			Bdh1	0.176478	0
		Ndufb6	0.148421	0			Kdelr2	0.186155	0			Cpt1b	0.133451	0			Kdelr2	0.186155	0			Ndrg4	0.176199	0
		Serpinb6a	0.148346	0			Hspa5	0.186152	0			Zyx	0.133275	0			Hspa5	0.186152	0			Ndufa9	0.175701	0
		Gyg	0.148202	0			Hexb	0.185799	0			Bcl2a1b	0.132976	0			Hexb	0.185799	0			Rac1	0.175403	0
		Ccn5	0.1482	0			Fndc5	0.185743	0			Actn4	0.132865	0			Fndc5	0.185743	0			Gnai2	0.175224	0
		Atp6v0c	0.148138	0			Lilr4b	0.185319	0			Nap1l1	0.132771	0			Lilr4b	0.185319	0			Taldo1	0.175003	0
		Efhd2	0.148048	0			Timp2	0.185103	0			Gnb1	0.132741	0			Timp2	0.185103	0			Ier3	0.174848	0
		Mylk3	0.147885	0			Efhd2	0.18501	0			Itgb2	0.132682	0			Efhd2	0.18501	0			App	0.174615	0
		Ccng1	0.147652	0			Pcna	0.184959	0			Loxl2	0.132488	0			Pcna	0.184959	0			Cfp	0.174537	0
		Col18a1	0.146771	0			Cmpk2	0.18453	0			Ms4a6c	0.132404	0			Cmpk2	0.18453	0			Prdx1	0.174396	0
		Txlnb	0.146702	0			Suclg1	0.184168	0			Lrp1	0.132283	0			Suclg1	0.184168	0			Mlf1	0.173148	0
		Aspn	0.146376	0			Krtcap2	0.183397	0			Morf4l2	0.132239	0			Krtcap2	0.183397	0			Sdha	0.172801	0
		Cd93	0.145381	0			Irf7	0.183217	0			Cd44	0.132184	0			Irf7	0.183217	0			Zyx	0.171938	0
		Csrp2	0.145088	0			Sdc3	0.183016	0			Coro1a	0.131398	0			Sdc3	0.183016	0			Cdc42	0.17159	0
		Id3	0.144769	0			Hspg2	0.181967	0			Lsp1	0.131301	0			Hspg2	0.181967	0			Manf	0.171486	0
		H2-K1	0.144628	0			Gnb2	0.181925	0			Fcrls	0.130972	0			Gnb2	0.181925	0			Sdcbp	0.171368	0
		Lrp1	0.144492	0			Nme1	0.181913	0			Cd93	0.130844	0			Nme1	0.181913	0			Decr1	0.171012	0
		Nap1l1	0.143704	0			Eno1	0.181277	0			Cnn2	0.130779	0			Eno1	0.181277	0			Cnn2	0.170724	0
		Fkbp1a	0.143659	0			Ap2m1	0.180602	0			Ms4a4c	0.1306	0			Ap2m1	0.180602	0			Tpm2	0.170614	0
		Rps28	0.143459	0			Bmp1	0.180503	0			Esd	0.130595	0			Bmp1	0.180503	0			Atp1b1	0.170168	0
		Got2	0.143455	0			Mmp12	0.180405	0			Mest	0.130351	0			Mmp12	0.180405	0			Rcan1	0.170074	0
		Ak1	0.143309	0			Serpina3n	0.179381	0			Flnc	0.130251	0			Serpina3n	0.179381	0			Slc8a1	0.16948	0
		Suclg1	0.142945	0			Hnrnpf	0.178908	0			Oasl1	0.130244	0			Hnrnpf	0.178908	0			Cd44	0.169306	0
		Rpn2	0.14231	0			Rhoc	0.178907	0			Lmna	0.129502	0			Rhoc	0.178907	0			Wfdc17	0.169186	0
		Sdcbp	0.142219	0			Hmgn1	0.177456	0			Lrrc59	0.12919	0			Hmgn1	0.177456	0			Loxl3	0.168488	0
		Ndrg4	0.142067	0			Atp6v0e	0.177429	0			Iqgap1	0.12919	0			Atp6v0e	0.177429	0			C5ar1	0.168368	0
		Mmp3	0.141718	0			Csf1r	0.177181	0			Lipa	0.128934	0			Csf1r	0.177181	0			Suclg1	0.16737	0
		Sh3bgr	0.141598	0			Dsp	0.176806	0			Clec4d	0.128827	0			Dsp	0.176806	0			Coq9	0.166629	0
		Ly6e	0.141498	0			Iqgap1	0.176305	0			Mtpn	0.12872	0			Iqgap1	0.176305	0			Fscn1	0.166402	0
		Ifi30	0.141358	0			Esd	0.175657	0			Hnrnpk	0.128539	0			Esd	0.175657	0			Ndufs5	0.16586	0
		Ndufa2	0.141351	0			Vdac1	0.175621	0			Mt1	0.128212	0			Vdac1	0.175621	0			Ccn1	0.165818	0
		Sirpa	0.141213	0			Clec4d	0.175519	0			Atp1a2	0.128048	0			Clec4d	0.175519	0			Ndufa2	0.16535	0
		App	0.140797	0			Ssr1	0.175162	0			Selenop	0.127706	0			Ssr1	0.175162	0			Ucp2	0.164969	0
		Chchd2	0.140274	0			Tagln	0.174873	0			Tubb2a	0.127418	0			Tagln	0.174873	0			Car14	0.164906	0
		Morf4l2	0.139866	0			Car14	0.174861	0			Id3	0.127178	0			Car14	0.174861	0			Ndufs3	0.164541	0
		Ankrd23	0.139865	0			Mlf1	0.174713	0			Sdc3	0.127146	0			Mlf1	0.174713	0			Gdi2	0.16401	0
		Art3	0.13977	0			Nap1l1	0.174698	0			Chchd2	0.12704	0			Nap1l1	0.174698	0			Ltbp2	0.163768	0
		Gapdh	0.138864	0			Ndufv1	0.174486	0			Ppbp	0.127028	0			Ndufv1	0.174486	0			Gas5	0.163311	0
		Gnai2	0.13853	0			Actr3	0.174407	0			Ndufs1	0.126944	0			Actr3	0.174407	0			Pdlim7	0.162624	0
		Ncl	0.138521	0			Serpinb6a	0.174158	0			Hadh	0.126675	0			Serpinb6a	0.174158	0			Anxa1	0.162507	0
		Vmp1	0.138118	0			Eci1	0.174155	0			Hmgb2	0.12647	0			Eci1	0.174155	0			Cd53	0.162498	0
		Tcirg1	0.138097	0			Doc2g	0.173186	0			Acss1	0.126321	0			Doc2g	0.173186	0			Ndufb3	0.162293	0
		Isg15	0.13798	0			Rap1b	0.173019	0			Hmgn1	0.125979	0			Rap1b	0.173019	0			Mfn1	0.161936	0
		Lmna	0.137936	0			Selenof	0.172946	0			Ak1	0.125896	0			Selenof	0.172946	0			Nap1l1	0.161771	0
		Tacc2	0.137775	0			Serpinb1a	0.172638	0			Tcirg1	0.125719	0			Serpinb1a	0.172638	0			Emilin1	0.161664	0
		Ier3	0.13769	0			Csrp1	0.172417	0			Nmrk2	0.125686	0			Csrp1	0.172417	0			Ndufb6	0.161221	0
		Cdc42	0.137454	0			Atp1a2	0.171897	0			Sh3bgrl	0.124973	0			Atp1a2	0.171897	0			Rrad	0.160997	0
		Arpc4	0.137264	0			Cox6a1	0.171021	0			Ndufb7	0.124843	0			Cox6a1	0.171021	0			Erp29	0.160309	0
		Sucla2	0.137046	0			Fscn1	0.170418	0			Ywhab	0.124205	0			Fscn1	0.170418	0			Lst1	0.160169	0
		Zyx	0.136969	0			Serp1	0.169966	0			Rpl24	0.124096	0			Serp1	0.169966	0			Ahnak	0.16007	0
		Ccn1	0.136944	0			Ndufa9	0.169097	0			Taldo1	0.123985	0			Ndufa9	0.169097	0			Myzap	0.159199	0
		Tuba8	0.136885	0			Fcrls	0.168117	0			H2-Eb1	0.123604	0			Fcrls	0.168117	0			Spcs3	0.156122	0
		Ndufs8	0.136783	0			Bcl2a1b	0.167796	0			Rap1b	0.123032	0			Bcl2a1b	0.167796	0			Lilr4b	0.155794	0
		Fkbp10	0.136562	0			Ms4a7	0.167371	0			Ywhah	0.122939	0			Ms4a7	0.167371	0			Echs1	0.155785	0
		Rcan2	0.136483	0			Ctsh	0.16721	0			Hnrnpa1	0.122846	0			Ctsh	0.16721	0			Mmp3	0.155089	0
		Sec61a1	0.135831	0			Ssr2	0.167045	0			Hnrnpf	0.122669	0			Ssr2	0.167045	0			Aebp1	0.154883	0
		Tmbim1	0.135514	0			Fcgr3	0.166865	0			Tagln	0.122102	0			Fcgr3	0.166865	0			Sec61g	0.154831	0
		Tm4sf1	0.135446	0			Btf3	0.166386	0			Myzap	0.1213	0			Btf3	0.166386	0			Adprhl1	0.15464	0
		Clta	0.134867	0			Rpl36	0.166281	0			Calu	0.121152	0			Rpl36	0.166281	0			Tspan4	0.154176	0
		Enah	0.134727	0			Ifitm2	0.166197	0			Ryr2	0.121059	0			Ifitm2	0.166197	0			Ms4a6d	0.154094	0
		Olfml3	0.134429	0			Atox1	0.166066	0			Ptms	0.120121	0			Atox1	0.166066	0			Csrp1	0.153999	0
		Mgst3	0.134217	0			Phyh	0.165533	0			Rnf213	0.120095	0			Phyh	0.165533	0			Msr1	0.153776	0
		Coq9	0.134117	0			Ndufs3	0.165121	0			S100a8	0.120093	0			Ndufs3	0.165121	0			Mmp9	0.153215	0
		Ndufs3	0.133971	0			Cs	0.164827	0			Surf4	0.120075	0			Cs	0.164827	0			Rnh1	0.153125	0
		Pmepa1	0.1339	0			Mrpl42	0.164234	0			Snx5	0.120052	0			Mrpl42	0.164234	0			Gm47283	0.152941	0
		Iqgap1	0.133801	0			Idh3b	0.164158	0			Ap2m1	0.119854	0			Idh3b	0.164158	0			Sh3bgr	0.152761	0
		Akr1a1	0.133192	0			Ywhab	0.163878	0			Rcn1	0.119851	0			Ywhab	0.163878	0			Ms4a7	0.151796	0
		Serp1	0.13317	0			Gdi2	0.163381	0			Ndufb6	0.119832	0			Gdi2	0.163381	0			Bmp1	0.151775	0
		Emp3	0.132665	0			Selenop	0.163173	0			Atox1	0.119486	0			Selenop	0.163173	0			Arhgdib	0.15097	0
		Anxa3	0.132664	0			Arhgdib	0.162868	0			Slc25a11	0.119243	0			Arhgdib	0.162868	0			Lsp1	0.150797	0
		Apobec2	0.132627	0			Ssr4	0.162759	0			Itga5	0.1177	0			Ssr4	0.162759	0			Atox1	0.150557	0
		Ssr2	0.132521	0			Ywhah	0.162685	0			Pygb	0.117251	0			Ywhah	0.162685	0			Alas1	0.15023	0
		Ctla2a	0.132347	0			Ptbp1	0.162491	0			Dab2	0.117209	0			Ptbp1	0.162491	0			Cthrc1	0.149955	0
		Nme1	0.132134	0			Sorbs2	0.162258	0			Shisa5	0.116946	0			Sorbs2	0.162258	0			Cilp	0.14977	0
		Mest	0.132098	0			Uck2	0.161821	0			Ndufs3	0.116597	0			Uck2	0.161821	0			Pgk1	0.149701	0
		Ms4a6d	0.131393	0			Srl	0.161676	0			Cndp2	0.11634	0			Srl	0.161676	0			Crat	0.149446	0
		C5ar1	0.131312	0			Ltbp2	0.161201	0			Myom1	0.115877	0			Ltbp2	0.161201	0			Hnrnpa1	0.148544	0
		Kcnk3	0.13054	0			Ptpn18	0.161006	0			Idh3a	0.115873	0			Ptpn18	0.161006	0			H2-Eb1	0.148157	0
		Ifitm2	0.129945	0			Rnh1	0.160833	0			Etfdh	0.115718	0			Rnh1	0.160833	0			Gm2a	0.147615	0
		Ptbp1	0.129908	0			Ndufa1	0.160751	0			Srsf3	0.115676	0			Ndufa1	0.160751	0			Sucla2	0.147561	0
		Itgam	0.129814	0			Ilk	0.1607	0			Alox5ap	0.115561	0			Ilk	0.1607	0			Aldoa	0.147296	0
		Bst2	0.12932	0			Manf	0.160193	0			Ostf1	0.115506	0			Manf	0.160193	0			Rpl24	0.14709	0
		Aprt	0.129117	0			Enpp1	0.160168	0			Arl6ip1	0.114959	0			Enpp1	0.160168	0			Fcgr3	0.146958	0
		Rcn1	0.12903	0			Hmgb2	0.159985	0			Mrpl42	0.114844	0			Hmgb2	0.159985	0			Fh1	0.146549	0
		Sec61g	0.12831	0			Ctla2a	0.159193	0			Atpif1	0.114345	0			Ctla2a	0.159193	0			Actr3	0.14572	0
		Slc4a3	0.128101	0			Tmem38a	0.15918	0			Lamp1	0.114134	0			Tmem38a	0.15918	0			Uck2	0.145451	0
		Taldo1	0.127347	0			Fbxl22	0.158922	0			Unc93b1	0.113992	0			Fbxl22	0.158922	0			Surf4	0.144783	0
		Rpl7a	0.126897	0			Itgb2	0.158415	0			Art1	0.113693	0			Itgb2	0.158415	0			Micos10	0.144714	0
		Pgk1	0.126631	0			Itgb1bp2	0.158295	0			Ly6a	0.113488	0			Itgb1bp2	0.158295	0			Pink1	0.144325	0
		Ms4a7	0.126545	0			Stmn1	0.15826	0			Prg4	0.113409	0			Stmn1	0.15826	0			Vegfb	0.144129	0
		Ndufs4	0.12638	0			Cd300c2	0.158212	0			Crct1	0.1134	0			Cd300c2	0.158212	0			Cxcl10	0.144085	0
		Hmgn1	0.126219	0			Tkt	0.158191	0			Itm2b	0.113236	0			Tkt	0.158191	0			Ndufs1	0.143663	0
		Tgfb1	0.126117	0			Asb11	0.158091	0			Rpn1	0.113097	0			Asb11	0.158091	0			Sec61a1	0.143378	0
		Rhoa	0.126087	0			Micos10	0.15803	0			Rrad	0.112454	0			Micos10	0.15803	0			Pakap	0.142981	0
		Lasp1	0.126056	0			Ndufa12	0.157878	0			Uck2	0.11221	0			Ndufa12	0.157878	0			Cisd1	0.142914	0
		H19	0.126052	0			Lst1	0.157672	0			Pdha1	0.111716	0			Lst1	0.157672	0			Ankrd23	0.14266	0
		Rps17	0.125515	0			Ncl	0.157477	0			Sdc1	0.111702	0			Ncl	0.157477	0			Col18a1	0.14263	0
		Pgf	0.125449	0			Cavin3	0.157305	0			Ptbp1	0.111611	0			Cavin3	0.157305	0			Bola2	0.141582	0
		Rpl36al	0.124727	0			Igfbp4	0.156985	0			Mcam	0.111529	0			Igfbp4	0.156985	0			Ctla2a	0.141479	0
		Atxn10	0.124714	0			Cd53	0.156614	0			Hbegf	0.111444	0			Cd53	0.156614	0			Anp32b	0.141199	0
		Slc2a1	0.124612	0			Gabarap	0.156354	0			Maged1	0.111279	0			Gabarap	0.156354	0			Ifi27l2a	0.14113	0
		Cisd1	0.124219	0			Atp1b1	0.15612	0			Serp1	0.111269	0			Atp1b1	0.15612	0			Alox5ap	0.141106	0
		Tagln	0.123812	0			Cltc	0.155639	0			Chil3	0.111243	0			Cltc	0.155639	0			Sorbs2	0.14094	0
		Pxdn	0.123681	0			Surf4	0.155391	0			Stt3a	0.111127	0			Surf4	0.155391	0			Serpinb6a	0.14092	0
		Igfbp4	0.123658	0			Loxl3	0.155377	0			Pnp	0.111009	0			Loxl3	0.155377	0			Shisa5	0.14092	0
		Itgb2	0.123649	0			Lsp1	0.155351	0			Ssr2	0.110864	0			Lsp1	0.155351	0			Prg4	0.140873	0
		Erp29	0.123495	0			Pink1	0.155321	0			Rhoc	0.110731	0			Pink1	0.155321	0			Plin5	0.140796	0
		Bola3	0.123344	0			Fkbp10	0.155287	0			Ywhaq	0.110552	0			Fkbp10	0.155287	0			Rpn2	0.140694	0
		C3	0.123097	0			Pmepa1	0.155158	0			Fcgr1	0.110536	0			Pmepa1	0.155158	0			Ccn5	0.140647	0
		Trdn	0.122885	0			Unc93b1	0.154759	0			Cald1	0.110331	0			Unc93b1	0.154759	0			Ms4a6c	0.14035	0
		Cd44	0.12232	0			Rps27l	0.154286	0			Rps27l	0.110199	0			Rps27l	0.154286	0			Isg15	0.140006	0
		Myom2	0.122088	0			Myzap	0.154092	0			Rab5c	0.110182	0			Myzap	0.154092	0			Efhd2	0.139824	0
		Crct1	0.121959	0			Rpl24	0.153724	0			Rcn3	0.109742	0			Rpl24	0.153724	0			Mtfp1	0.139821	0
		Surf4	0.121842	0			Arf4	0.15359	0			Tmem38a	0.109623	0			Arf4	0.15359	0			Il11	0.139663	0
		Ddost	0.121837	0			Thbs1	0.153533	0			Fkbp10	0.109472	0			Thbs1	0.153533	0			Id3	0.139522	0
		Cst3	0.12163	0			Slc25a11	0.153497	0			Ier3	0.109313	0			Slc25a11	0.153497	0			Mafb	0.139405	0
		Rap1b	0.121425	0			Cndp2	0.153484	0			Nes	0.109069	0			Cndp2	0.153484	0			Dlat	0.139251	0
		Lilr4b	0.121308	0			Meox1	0.153467	0			Hnrnpa2b1	0.109006	0			Meox1	0.153467	0			Trp53i11	0.138948	0
		Sh3bgrl	0.12118	0			Calu	0.152785	0			Pgd	0.108925	0			Calu	0.152785	0			Ndufs4	0.138892	0
		AI506816	0.120801	0			Il4ra	0.152752	0			Txndc5	0.108914	0			Il4ra	0.152752	0			Apobec2	0.138821	0
		Basp1	0.120726	0			Tuba8	0.152704	0			Loxl3	0.10884	0			Tuba8	0.152704	0			Hexa	0.138807	0
		Rpl36	0.120568	0			Arpc3	0.152459	0			Apoc2	0.108783	0			Arpc3	0.152459	0			Nmrk2	0.138674	0
		Ndufb3	0.120491	0			Cap1	0.152418	0			Ly86	0.108742	0			Cap1	0.152418	0			Pgf	0.137771	0
		Clec4d	0.12018	0			Pdlim7	0.152347	0			Slc2a4	0.108736	0			Pdlim7	0.152347	0			Tcirg1	0.137541	0
		Laptm5	0.120164	0			Ndufa8	0.15227	0			Mmp3	0.108703	0			Ndufa8	0.15227	0			Pcna	0.137303	0
		Tmed3	0.120017	0			Ccn1	0.15219	0			Actr2	0.108467	0			Ccn1	0.15219	0			Myom2	0.136865	0
		Rbm3	0.119964	0			Dap	0.151184	0			Pcbp1	0.108448	0			Dap	0.151184	0			Rpn1	0.136095	0
		Kdelr2	0.119779	0			Trdn	0.15094	0			Ap2s1	0.108429	0			Trdn	0.15094	0			AI506816	0.135733	0
		Crat	0.119493	0			Cilp	0.150775	0			Mki67	0.108288	0			Cilp	0.150775	0			Txlnb	0.135727	0
		Ctsh	0.119199	0			Tmed3	0.150611	0			Sec61g	0.108269	0			Tmed3	0.150611	0			Tnfrsf12a	0.135578	0
		Mfn1	0.119088	0			Gda	0.150482	0			2023-09-09	0.107932	0			Gda	0.150482	0			1110002E22Rik	0.135555	0
		Esd	0.118909	0			Mcam	0.14995	0			Anxa3	0.107786	0			Mcam	0.14995	0			Hspb8	0.13546	0
		Cald1	0.118588	0			Cd44	0.149747	0			Ostc	0.107666	0			Cd44	0.149747	0			Calu	0.135385	0
		Pakap	0.118404	0			Olfml3	0.149523	0			Ndufa9	0.107652	0			Olfml3	0.149523	0			Mylk3	0.135323	0
		Vkorc1	0.117953	0			Mfsd1	0.149422	0			Ankrd23	0.107599	0			Mfsd1	0.149422	0			Trdn	0.135073	0
		Loxl2	0.117824	0			Rac1	0.149271	0			Tln1	0.107291	0			Rac1	0.149271	0			Rcan2	0.13441	0
		Fh1	0.117663	0			Lrtm1	0.148923	0			Ndufa7	0.107231	0			Lrtm1	0.148923	0			Emp1	0.134277	0
		Fmc1	0.117493	0			Rsad2	0.148817	0			Itgam	0.107183	0			Rsad2	0.148817	0			Actn4	0.134139	0
		Aplnr	0.117474	0			Itga5	0.148517	0			Pmepa1	0.106986	0			Itga5	0.148517	0			Ssr1	0.1339	0
		Sdhc	0.117374	0			Ranbp1	0.148477	0			Ppp1r18	0.106818	0			Ranbp1	0.148477	0			Mcrip2	0.133865	0
		Car14	0.116773	0			Etfdh	0.148302	0			Tgm2	0.106783	0			Etfdh	0.148302	0			Col6a3	0.13384	0
		Arpc2	0.116542	0			Tln1	0.147452	0			Vmp1	0.106706	0			Tln1	0.147452	0			Csrp2	0.133582	0
		Dld	0.11643	0			Shisa5	0.147258	0			Col4a2	0.106657	0			Shisa5	0.147258	0			Thbs4	0.133553	0
		Rac1	0.11611	0			Morf4l2	0.146977	0			Ptpn18	0.105905	0			Morf4l2	0.146977	0			Dab2	0.133247	0
		Dmpk	0.115958	0			Myom1	0.146796	0			Arhgdib	0.105732	0			Myom1	0.146796	0			Ssr2	0.133065	0
		Gdi2	0.115443	0			Ddost	0.146489	0			Selenof	0.105709	0			Ddost	0.146489	0			Snrpg	0.132904	0
		Fabp4	0.115273	0			Fitm1	0.146487	0			Mafb	0.104936	0			Fitm1	0.146487	0			Idh3g	0.132527	0
		Ube2s	0.114852	0			Dgat2	0.146413	0			Fitm1	0.104855	0			Dgat2	0.146413	0			Ndufa7	0.13224	0
		Stmn1	0.114827	0			Fcgr1	0.146145	0			Cyth4	0.104629	0			Fcgr1	0.146145	0			Plac8	0.132043	0
		Hspb8	0.114417	0			Col18a1	0.146107	0			Rpl36al	0.104534	0			Col18a1	0.146107	0			Gdf15	0.131716	0
		Wfdc17	0.113868	0			Ccl12	0.146105	0			Tm9sf3	0.104502	0			Ccl12	0.146105	0			Bcam	0.131434	0
		Mtpn	0.113524	0			Chchd2	0.145318	0			Aldh1a2	0.104262	0			Chchd2	0.145318	0			Art3	0.13122	0
		Pcolce	0.11351	0			Dpysl3	0.145065	0			Gda	0.104129	0			Dpysl3	0.145065	0			Ywhaz	0.130756	0
		F13a1	0.113328	0			Rpn1	0.144999	0			Csf1r	0.104109	0			Rpn1	0.144999	0			Hnrnpk	0.130534	0
		Perm1	0.112894	0			Coq9	0.14495	0			Suclg1	0.104072	0			Coq9	0.14495	0			Ifit1	0.130491	0
		Tmod1	0.112616	0			Bola2	0.144534	0			Slfn4	0.104017	0			Bola2	0.144534	0			Tmed3	0.130224	0
		Uck2	0.112497	0			Srgn	0.143506	0			Cilp	0.103719	0			Srgn	0.143506	0			Pmepa1	0.129822	0
		Cfp	0.112474	0			Rcan1	0.143366	0			Malat1	0.103272	0			Rcan1	0.143366	0			Ppbp	0.129522	0
		Tubb2a	0.11246	0			Rcn1	0.143018	0			Plod3	0.102595	0			Rcn1	0.143018	0			Pi16	0.129281	0
		Ssr1	0.112439	0			Ecm1	0.142848	0			Adprhl1	0.102248	0			Ecm1	0.142848	0			Vdac1	0.129164	0
		Actn4	0.112396	0			C3	0.142812	0			Col6a3	0.101869	0			C3	0.142812	0			Asb11	0.128888	0
		Micos10	0.11207	0			Pla2g7	0.142735	0			Pde4dip	0.101811	0			Pla2g7	0.142735	0			Gm12840	0.128728	0
		Shisa5	0.111847	0			Aebp1	0.142731	0			Rcan1	0.101674	0			Aebp1	0.142731	0			Hmgn1	0.128705	0
		Vdac1	0.111726	0			Eef1a2	0.142348	0			Serbp1	0.101639	0			Eef1a2	0.142348	0			Itgb2	0.128242	0
		Ndufc2	0.111004	0			Pgd	0.142253	0			Nek6	0.101538	0			Pgd	0.142253	0			Ndufs8	0.127917	0
		Fam129b	0.110642	0			Col5a3	0.14205	0			Kdelr2	0.10132	0			Col5a3	0.14205	0			Txndc5	0.127854	0
		Maged1	0.110604	0			Trim54	0.141995	0			Selenoh	0.100942	0			Trim54	0.141995	0			Hnrnpf	0.127822	0
		Pnpla2	0.110234	0			Pirb	0.141848	0			Gm2a	0.100691	0			Pirb	0.141848	0			Ap2m1	0.127796	0
		Ap2s1	0.110229	0			Arl6ip1	0.141243	0			Tmed2	0.100348	0			Arl6ip1	0.141243	0			Ces1d	0.127729	0
		Gm12840	0.11003	0			Picalm	0.140941	0			Gabarap	0.100267	0			Picalm	0.140941	0			Synpo2l	0.127696	0
		Dsp	0.109977	0			Uap1l1	0.140901	0			Pdlim7	0.100097	0			Uap1l1	0.140901	0			Slc4a3	0.127652	0
		Ppic	0.109675	0			Lrrc10	0.140794	0			Dpysl3	0.0999839	0			Lrrc10	0.140794	0			Nrap	0.127644	0
		Rps13	0.10938	0			Mtpn	0.140645	0			Atp6v0e	0.0999235	0			Mtpn	0.140645	0			Gmpr	0.127603	0
		Ap2m1	0.108749	0			Ndufa2	0.140311	0			Set	0.0998357	0			Ndufa2	0.140311	0			Mtpn	0.127474	0
		Gpx4	0.108749	0			Pkm	0.14031	0			Cnn3	0.0997855	0			Pkm	0.14031	0			Irf7	0.127393	0
		Mif	0.108648	0			S100a8	0.14028	0			Apobec1	0.0997848	0			S100a8	0.14028	0			Vat1	0.12717	0
		Mfap4	0.108467	0			Angptl4	0.139831	0			Itm2c	0.0994823	0			Angptl4	0.139831	0			Coq10a	0.127106	0
		Gm47283	0.108344	0			Ms4a6c	0.139009	0			Canx	0.0994553	0			Ms4a6c	0.139009	0			Gpx3	0.126756	0
		Ywhah	0.108268	0			Pgk1	0.138757	0			Tmem106a	0.0991199	0			Pgk1	0.138757	0			Mrpl52	0.126727	0
		Arhgdib	0.107883	0			Rpl3l	0.138617	0			Bmp1	0.0989117	0			Rpl3l	0.138617	0			Col8a1	0.126563	0
		Eno1	0.107883	0			Ankrd23	0.138495	0			Cct3	0.0984792	0			Ankrd23	0.138495	0			Dsp	0.12618	0
		Mki67	0.107285	0			C1qtnf6	0.138069	0			Calm2	0.0984097	0			C1qtnf6	0.138069	0			Kdelr2	0.125949	0
		Trp53i11	0.10716	0			AI506816	0.13734	0			Fcgr3	0.0983781	0			AI506816	0.13734	0			Serp1	0.125642	0
		Vegfb	0.107042	0			Serpinf1	0.13719	0			Smyd1	0.0983016	0			Serpinf1	0.13719	0			Crlf1	0.12561	0
		Pink1	0.106737	0			Ppp1r18	0.137021	0			Ube2c	0.0982921	0			Ppp1r18	0.137021	0			Ranbp1	0.125445	0
		Alox5ap	0.106629	0			Id3	0.136794	0			Cs	0.0981184	0			Id3	0.136794	0			Ostf1	0.125236	0
		Art1	0.106592	0			Msr1	0.136792	0			Oasl2	0.0980438	0			Msr1	0.136792	0			Lasp1	0.125129	0
		Ucp2	0.10657	0			Itm2b	0.1365	0			Ctsh	0.0979752	0			Itm2b	0.1365	0			Bst2	0.124916	0
		Idh3g	0.106552	0			Maged1	0.135966	0			Coq9	0.0979635	0			Maged1	0.135966	0			Iqgap1	0.124785	0
		Txn1	0.10581	0			Lgals3bp	0.135964	0			Adgre1	0.0977132	0			Lgals3bp	0.135964	0			Inhba	0.124639	0
		Gatd3a	0.105714	0			Mrc1	0.135879	0			Nrap	0.0975976	0			Mrc1	0.135879	0			Serpina3n	0.124497	0
		Trim54	0.105293	0			Lgals9	0.135779	0			Ifi211	0.0975033	0			Lgals9	0.135779	0			Cst3	0.124431	0
		Actr3	0.10504	0			Ccr2	0.135255	0			Bax	0.0969824	0			Ccr2	0.135255	0			Cox17	0.124004	0
		Lgals3bp	0.104851	0			Calm2	0.134907	0			Ltbp2	0.096602	0			Calm2	0.134907	0			Macrod1	0.123743	0
		Ms4a6c	0.104841	0			Atp6v1a	0.134675	0			Phyh	0.0965981	0			Atp6v1a	0.134675	0			Sgca	0.123544	0
		Pdlim7	0.104532	0			Pakap	0.134666	0			Iigp1	0.096578	0			Pakap	0.134666	0			Nhp2	0.123488	0
		Ctsa	0.104278	0			Hbegf	0.133957	0			Pld4	0.0964896	0			Hbegf	0.133957	0			Ccl12	0.12313	0
		Ccr2	0.10409	0			Ywhaq	0.13376	0			Macrod1	0.0962986	0			Ywhaq	0.13376	0			Rab5c	0.123129	0
		Gpc1	0.104076	0			Cox17	0.133662	0			Enpp1	0.0962777	0			Cox17	0.133662	0			Hexb	0.122628	0
		Mcam	0.103785	0			Mmp3	0.133627	0			Ifitm2	0.0957115	0			Mmp3	0.133627	0			Ptms	0.12259	0
		Serf2	0.103679	0			Pde4dip	0.133122	0			Ctla2a	0.0956704	0			Pde4dip	0.133122	0			Fcgr1	0.122385	0
		Rras2	0.103563	0			Aif1	0.132999	0			Vkorc1	0.0955682	0			Aif1	0.132999	0			Itgam	0.121923	0
		Ywhab	0.103474	0			Anxa3	0.132766	0			Apobec2	0.0955588	0			Anxa3	0.132766	0			Lrrc10	0.121893	0
		Msr1	0.103392	0			Gask1b	0.132348	0			Spcs3	0.0954803	0			Gask1b	0.132348	0			Fuca2	0.121366	0
		Ddx5	0.103274	0			Hnrnpa1	0.132338	0			Lasp1	0.0953658	0			Hnrnpa1	0.132338	0			Cct2	0.121348	0
		Comp	0.103185	0			Sh3bgrl	0.132154	0			Hnrnpm	0.0951092	0			Sh3bgrl	0.132154	0			Eif6	0.120585	0
		Prss23	0.103181	0			Vegfb	0.132062	0			Mmp12	0.0951078	0			Vegfb	0.132062	0			Snrpd1	0.120199	0
		H13	0.103176	0			Ostf1	0.131712	0			Kpnb1	0.0950828	0			Ostf1	0.131712	0			Ccr2	0.120072	0
		Ahnak	0.10298	0			Cyth4	0.131617	0			Ahnak	0.0949859	0			Cyth4	0.131617	0			Set	0.119997	0
		Bsg	0.102955	0			Eif6	0.131613	0			Rnh1	0.0946694	0			Eif6	0.131613	0			Cndp2	0.11995	0
		Fcgr3	0.102858	0			Slc8a1	0.13152	0			Tm4sf1	0.0946404	0			Slc8a1	0.13152	0			Ccng1	0.119863	0
		Pi16	0.102595	0			Coro1c	0.131505	0			Dgat2	0.0945671	0			Coro1c	0.131505	0			Ank1	0.119427	0
		Ptms	0.102569	0			Tspan4	0.131228	0			Ifi204	0.094538	0			Tspan4	0.131228	0			Gapdh	0.118726	0
		Btf3	0.102246	0			Esyt1	0.131138	0			Meox1	0.0944995	0			Esyt1	0.131138	0			Sdc3	0.118686	0
		Fitm1	0.102239	0			Tpd52	0.13095	0			Clec12a	0.0942273	0			Tpd52	0.13095	0			Dpysl3	0.11865	0
		Macrod1	0.102204	0			Mt1	0.13092	0			Wdr1	0.0940609	0			Mt1	0.13092	0			Tagln	0.118431	0
		Pgd	0.102026	0			AA467197	0.129824	0			Popdc2	0.0940283	0			AA467197	0.129824	0			Nes	0.118188	0
		Mtfp1	0.101894	0			Kpnb1	0.129773	0			Ndufs5	0.0939825	0			Kpnb1	0.129773	0			Doc2g	0.118161	0
		Pdpn	0.101878	0			F13a1	0.129535	0			H3f3a	0.0939188	0			F13a1	0.129535	0			Hnrnpu	0.11724	0
		Coro6	0.10172	0			Scn5a	0.129491	0			Mfsd1	0.0939136	0			Scn5a	0.129491	0			Cmya5	0.116709	0
		Plxnd1	0.101525	0			Mafb	0.129324	0			Tspan4	0.0933157	0			Mafb	0.129324	0			Enah	0.116695	0
		Hp	0.101264	0			Ndufb7	0.129121	0			Sucla2	0.0932725	0			Ndufb7	0.129121	0			Cnn3	0.116673	0
		Plod3	0.101208	0			Decr1	0.129088	0			Zbp1	0.0932105	0			Decr1	0.129088	0			Vmp1	0.116562	0
		Uap1l1	0.101132	0			Ndufs4	0.128163	0			Ranbp1	0.0928042	0			Ndufs4	0.128163	0			Ddb1	0.115911	0
		Slc16a1	0.100586	0			Hnrnpk	0.127941	0			Mrpl52	0.0927944	0			Hnrnpk	0.127941	0			H19	0.115629	0
		Thy1	0.1003	0			Adgre1	0.127838	0			Pcbp2	0.0927797	0			Adgre1	0.127838	0			Loxl2	0.115279	0
		Ank1	0.100297	0			Rab8b	0.127797	0			Doc2g	0.0924939	0			Rab8b	0.127797	0			Olfml3	0.115137	0
		Ostc	0.100253	0			Ifit2	0.127669	0			Sorbs2	0.092462	0			Ifit2	0.127669	0			Gabarap	0.115089	0
		Echs1	0.0998691	0			Prss23	0.127663	0			Gm44386	0.0923303	0			Prss23	0.127663	0			Csf1r	0.115026	0
		2024-09-09	0.099802	0			Ostc	0.127326	0			Olfml3	0.0921716	0			Ostc	0.127326	0			Cish	0.115009	0
		Meox1	0.0997523	0			Cdk4	0.12717	0			Ssr3	0.0921289	0			Cdk4	0.12717	0			Fam129b	0.114831	0
		Dlat	0.0993552	0			Plekho2	0.127007	0			Tuba8	0.0921251	0			Plekho2	0.127007	0			Clec4n	0.11476	0
		B4galt5	0.0993428	0			Slc4a3	0.126652	0			Tmed9	0.0919554	0			Slc4a3	0.126652	0			Morf4l2	0.114586	0
		Ube2c	0.0992404	0			Cd84	0.126642	0			Serpinb1a	0.0919064	0			Cd84	0.126642	0			Srm	0.114464	0
		Wdr1	0.098976	0			Crct1	0.12661	0			Gnb2	0.0918397	0			Crct1	0.12661	0			Eif3b	0.114435	0
		Ubb	0.0989706	0			Spcs3	0.126599	0			Sfrp2	0.0917936	0			Spcs3	0.126599	0			B4galt5	0.11388	0
		Colgalt1	0.0989698	0			Rhoa	0.126257	0			Ephx2	0.0917824	0			Rhoa	0.126257	0			Tln1	0.113832	0
		Lrrc2	0.0989413	0			Ubb	0.125619	0			Lrtm1	0.0916175	0			Ubb	0.125619	0			Arf4	0.113373	0
		Picalm	0.0988755	0			Fcgr2b	0.125296	0			Eef1a2	0.0916123	0			Fcgr2b	0.125296	0			Ndufc2	0.113249	0
		Csf1r	0.0988428	0			Ak1	0.125148	0			Ccl21a	0.0915482	0			Ak1	0.125148	0			H13	0.113126	0
		Hnrnpu	0.0987396	0			Gm2a	0.124813	0			Myl12b	0.0911311	0			Gm2a	0.124813	0			Plek	0.11307	0
		Tmed9	0.0985632	0			Smyd1	0.124509	0			Fh1	0.0910717	0			Smyd1	0.124509	0			Rras2	0.113043	0
		Spi1	0.098533	0			Clec12a	0.124309	0			Acat1	0.0910389	0			Clec12a	0.124309	0			Scn5a	0.112943	0
		Birc5	0.0983495	0			Creb3l1	0.123643	0			Snrpe	0.09103	0			Creb3l1	0.123643	0			Coro1c	0.112791	0
		Bola2	0.0983227	0			Wdr1	0.123571	0			Pcna	0.0908765	0			Wdr1	0.123571	0			Sh3bgrl	0.112597	0
		Hnrnpk	0.0983137	0			Id2	0.12346	0			Rab7b	0.0907256	0			Id2	0.12346	0			Tkt	0.112575	0
		Alas1	0.0982656	0			Acat1	0.123249	0			Slc16a3	0.0906547	0			Acat1	0.123249	0			Unc93b1	0.112426	0
		2024-09-11	0.0980506	0			Mrpl52	0.123185	0			Srm	0.0903411	0			Mrpl52	0.123185	0			Perm1	0.112053	0
		Ftl1-ps1	0.0979915	0			Colgalt1	0.122784	0			Ywhaz	0.090217	0			Colgalt1	0.122784	0			Myl12a	0.111817	0
		Nrap	0.0976156	0			Srsf3	0.12273	0			Tmem167	0.090152	0			Srsf3	0.12273	0			Colgalt1	0.111774	0
		Gusb	0.0975357	0			H3f3a	0.122719	0			Aebp1	0.0901007	0			H3f3a	0.122719	0			Cebpb	0.111746	0
		Ranbp1	0.0971631	0			Usp18	0.12255	0			Dzank1	0.0897861	0			Usp18	0.12255	0			Ehd2	0.111554	0
		Cmya5	0.096961	0			M6pr	0.12251	0			Pakap	0.0897694	0			M6pr	0.12251	0			Kpnb1	0.111517	0
		Dab2	0.0968925	0			Pnp	0.122333	0			Pirb	0.0895798	0			Pnp	0.122333	0			Cct5	0.111488	0
		Kpnb1	0.0968705	0			Actr2	0.121675	0			Pik3ap1	0.0893998	0			Actr2	0.121675	0			Grb14	0.111408	0
		Ablim1	0.0968495	0			H2-Aa	0.121287	0			Ms4a6b	0.0891822	0			H2-Aa	0.121287	0			Serbp1	0.111258	0
		Gm44386	0.0964945	0			Nes	0.121207	0			Ccn1	0.0890804	0			Nes	0.121207	0			Gpx4	0.111136	0
		Dcn	0.0964138	0			Ephx2	0.121177	0			Pink1	0.0888725	0			Ephx2	0.121177	0			Ywhab	0.110953	0
		AY036118	0.0958562	0			Cyb5r3	0.121048	0			Gm9949	0.0887515	0			Cyb5r3	0.121048	0			Ilk	0.110944	0
		Pcna	0.0957718	0			Nexn	0.120923	0			Stmn1	0.0887441	0			Nexn	0.120923	0			Ddx5	0.110908	0
		Gm2a	0.0956481	0			Col6a2	0.120921	0			Eif2s2	0.0886945	0			Col6a2	0.120921	0			Slc16a1	0.110809	0
		Glul	0.0953462	0			Itm2c	0.120709	0			Tkt	0.0886926	0			Itm2c	0.120709	0			Scd2	0.110614	0
		Synpo2l	0.0951574	0			Tm4sf1	0.120509	0			Tpd52	0.0885449	0			Tm4sf1	0.120509	0			Picalm	0.110548	0
		Tm9sf3	0.0950794	0			Plp2	0.120498	0			Ccl12	0.0885179	0			Plp2	0.120498	0			Stt3a	0.110534	0
		Serpinb2	0.0950517	0			Vkorc1	0.120272	0			Abracl	0.0884906	0			Vkorc1	0.120272	0			Pnp	0.110423	0
		Sulf1	0.0950143	0			Stt3a	0.120264	0			P4ha1	0.0883769	0			Stt3a	0.120264	0			Srsf2	0.110332	0
		Ccr1	0.0950117	0			Ube2c	0.120166	0			Plekho1	0.0883402	0			Ube2c	0.120166	0			Tpd52	0.110079	0
		Selenoh	0.0948908	0			Ndufb6	0.120114	0			Gbp3	0.0883392	0			Ndufb6	0.120114	0			Trim54	0.109915	0
		Hnrnpf	0.0947847	0			Aldh1a2	0.120063	0			S100a9	0.0883387	0			Aldh1a2	0.120063	0			Pdpn	0.109861	0
		Col5a3	0.0946895	0			Synpo2l	0.120056	0			Crlf1	0.0881205	0			Synpo2l	0.120056	0			Chpt1	0.109713	0
		Pea15a	0.0946391	0			Myadm	0.120047	0			Rab8b	0.0881131	0			Myadm	0.120047	0			Ptpn18	0.109573	0
		Bcl2a1b	0.0945886	0			H2-Ab1	0.119849	0			Ext1	0.087894	0			H2-Ab1	0.119849	0			Chchd2	0.109556	0
		Gdf15	0.0945591	0			Spi1	0.119809	0			Ccn5	0.0877652	0			Spi1	0.119809	0			Cltc	0.1093	0
		Prnp	0.0945216	0			Snx5	0.119719	0			Tceal9	0.0877481	0			Snx5	0.119719	0			Mrps36	0.10908	0
		Nmrk2	0.0944198	0			Ifi211	0.119195	0			Hnrnpu	0.0877381	0			Ifi211	0.119195	0			Maged1	0.109075	0
		Enpp1	0.094185	0			Ywhaz	0.119079	0			Csrp1	0.0876923	0			Ywhaz	0.119079	0			Fcrls	0.108731	0
		Sgcg	0.0941651	0			Tm9sf3	0.118961	0			Ndufs4	0.087459	0			Tm9sf3	0.118961	0			Gusb	0.108545	0
		Malat1	0.0939435	0			Psmb8	0.118951	0			Dap	0.0874507	0			Psmb8	0.118951	0			Atxn10	0.108399	0
		Hhatl	0.0934483	0			Slc11a1	0.118706	0			Man2a1	0.0873429	0			Slc11a1	0.118706	0			Hsdl2	0.108292	0
		Ssrp1	0.093369	0			Rhog	0.118551	0			Ccr5	0.0872904	0			Rhog	0.118551	0			Itpripl2	0.106999	0
		Stt3a	0.0932765	0			Apln	0.118435	0			Ddost	0.0872181	0			Apln	0.118435	0			Pdk2	0.106955	0
		Rpl24	0.0928814	0			Capn2	0.118346	0			Fcgr4	0.087172	0			Capn2	0.118346	0			Hp	0.106807	0
		Sdhd	0.092857	0			Cxcl16	0.118287	0			Ptprc	0.0870859	0			Cxcl16	0.118287	0			Gnb2	0.106772	0
		Tln1	0.092765	0			Tnfrsf1a	0.118233	0			Sfpq	0.0870155	0			Tnfrsf1a	0.118233	0			Pirb	0.106703	0
		Ehd2	0.0927144	0			Dbn1	0.118103	0			Mlf1	0.08696	0			Dbn1	0.118103	0			Gda	0.106412	0
		Pfkp	0.0926228	0			Cxcl5	0.117725	0			Cct2	0.08693	0			Cxcl5	0.117725	0			Myadm	0.106115	0
		Ddb1	0.0925863	0			Tcirg1	0.117444	0			Birc5	0.0866323	0			Tcirg1	0.117444	0			Rac2	0.1061	0
		Cd14	0.0923389	0			Efemp2	0.11715	0			Glipr2	0.0863179	0			Efemp2	0.11715	0			Lgals3bp	0.106041	0
		Ssr4	0.0923157	0			Selenow	0.11703	0			Picalm	0.0861482	0			Selenow	0.11703	0			Ccl21a	0.105882	0
		Gna14	0.0922452	0			Eif2s2	0.116907	0			Fuca2	0.0860503	0			Eif2s2	0.116907	0			Sfpq	0.105536	0
		Cd53	0.0922168	0			Ftl1-ps1	0.116852	0			Tomm6	0.0859672	0			Ftl1-ps1	0.116852	0			Por	0.105392	0
		Rpl22l1	0.0919983	0			Edem1	0.116776	0			Vat1	0.0857234	0			Edem1	0.116776	0			Rhog	0.105323	0
		Cfl2	0.091934	0			Cald1	0.116697	0			Fcgr2b	0.0854974	0			Cald1	0.116697	0			Cald1	0.105285	0
		Ccl24	0.0916101	0			Sfn	0.11659	0			Timp2	0.0853872	0			Sfn	0.11659	0			Wdr1	0.105164	0
		Bcat1	0.0915319	0			Bax	0.116449	0			Ilk	0.0853722	0			Bax	0.116449	0			Edem1	0.105098	0
		Lama4	0.0912329	0			Selenom	0.116422	0			Nxpe5	0.0853606	0			Selenom	0.116422	0			Ehd4	0.104931	0
		Rac2	0.0912142	0			Gatd3a	0.116332	0			Myl12a	0.0851178	0			Gatd3a	0.116332	0			Il1b	0.104855	0
		Sdc3	0.0911643	0			Sucla2	0.11631	0			Hnrnpa0	0.0850282	0			Sucla2	0.11631	0			Hbegf	0.104745	0
		Sod3	0.0911512	0			Gm44386	0.116125	0			Cavin3	0.0847211	0			Gm44386	0.116125	0			Perp	0.104445	0
		Dpysl3	0.0911069	0			Rrad	0.115731	0			Rpl36	0.084536	0			Rrad	0.115731	0			Pcolce	0.104072	0
		Spata17	0.0910927	0			Gm47283	0.115452	0			Bola3	0.0845217	0			Gm47283	0.115452	0			Ywhah	0.104053	0
		Adamts2	0.0910532	0			Ppp1r14b	0.115119	0			Igfbp4	0.0844949	0			Ppp1r14b	0.115119	0			Hspg2	0.103531	0
		Ywhaq	0.0909686	0			Fam129b	0.11509	0			Ifit3b	0.0841114	0			Fam129b	0.11509	0			Ywhaq	0.10352	0
		Qsox1	0.0908838	0			Cct6a	0.114849	0			Sat1	0.0839328	0			Cct6a	0.114849	0			Axl	0.103485	0
		H2-Aa	0.0907799	0			Lars2	0.114832	0			Serf2	0.0837308	0			Lars2	0.114832	0			Dlst	0.103313	0
		Egfl7	0.0905738	0			Hmgb1	0.114792	0			Selplg	0.0836543	0			Hmgb1	0.114792	0			Dld	0.103247	0
		Srsf3	0.0905735	0			Snx3	0.114542	0			C3	0.0830463	0			Snx3	0.114542	0			Efemp2	0.103214	0
		Itgav	0.0904959	0			Hnrnpa2b1	0.11447	0			Apln	0.0830075	0			Hnrnpa2b1	0.11447	0			Actr2	0.102942	0
		Prss50	0.0901996	0			Apoc2	0.114432	0			Cmya5	0.0830045	0			Apoc2	0.114432	0			Lrrc59	0.102867	0
		Spcs3	0.0901303	0			H13	0.114376	0			Samhd1	0.0829877	0			H13	0.114376	0			Ncf2	0.102811	0
		Lcn2	0.0900977	0			Lrrc59	0.114357	0			Nkain3	0.0827997	0			Lrrc59	0.114357	0			Mmp14	0.102642	0
		Dap	0.0900296	0			Rrm1	0.114109	0			Ddx5	0.0827289	0			Rrm1	0.114109	0			Sdhc	0.102581	0
		Fhod3	0.0900233	0			Tceal9	0.113998	0			Por	0.0825572	0			Tceal9	0.113998	0			Slc3a2	0.102459	0
		Cyp1b1	0.0900069	0			Ier3	0.113951	0			Cltc	0.0824171	0			Ier3	0.113951	0			Sod3	0.102319	0
		Vsir	0.0899431	0			Cish	0.113658	0			Srsf2	0.0824058	0			Cish	0.113658	0			Plxnd1	0.101757	0
		Rab5c	0.0899367	0			Adamts2	0.113366	0			Myo1f	0.0822234	0			Adamts2	0.113366	0			2024-09-11	0.101668	0
		Cxcl3	0.0897917	0			Tmem106a	0.112886	0			Mylk3	0.0820153	0			Tmem106a	0.112886	0			Hcls1	0.101648	0
		Pnp	0.089698	0			Canx	0.112604	0			H13	0.0819357	0			Canx	0.112604	0			Cct7	0.101647	0
		Tspan4	0.0896844	0			Ptn	0.11253	0			Rab1a	0.0816326	0			Ptn	0.11253	0			Tubb2a	0.101268	0
		Ncf1	0.0895262	0			Idh3g	0.11235	0			Enah	0.0816054	0			Idh3g	0.11235	0			Pnpla2	0.101235	0
		Hist1h2ap	0.0895039	0			Oaf	0.112289	0			Tmed3	0.0815719	0			Oaf	0.112289	0			Tmed9	0.101223	0
		Oasl2	0.0894736	0			Sgca	0.11213	0			Atp1b3	0.081479	0			Sgca	0.11213	0			Ssr4	0.100891	0
		Cndp2	0.0893903	0			Sdhd	0.112052	0			Krtcap2	0.0814101	0			Sdhd	0.112052	0			Stmn1	0.100829	0
		Ppp1r18	0.0892932	0			Lasp1	0.111985	0			Rbms1	0.0812545	0			Lasp1	0.111985	0			Fmc1	0.100699	0
		Lipa	0.0891142	0			Plod3	0.111879	0			Rpl3l	0.0812503	0			Plod3	0.111879	0			Sbno2	0.100678	0
		Ivd	0.0891106	0			Capzb	0.111823	0			Thbs4	0.0811175	0			Capzb	0.111823	0			Tmod1	0.100591	0
		Fcgr4	0.0890578	0			Fabp4	0.111578	0			2023-09-11	0.0809984	0			Fabp4	0.111578	0			Ldha	0.100552	0
		Txndc5	0.088668	0			Mrc2	0.111561	0			Ifi35	0.0808854	0			Mrc2	0.111561	0			Aldh1a2	0.100495	0
		Ppbp	0.0886568	0			Ehd2	0.111506	0			Itgb1bp2	0.0808625	0			Ehd2	0.111506	0			Ctnnb1	0.100191	0
		Cdk4	0.088518	0			Hspb8	0.111459	0			Tnfrsf1a	0.0806814	0			Hspb8	0.111459	0			Enpp1	0.099851	0
		Arl6ip1	0.0884861	0			Tmed2	0.111459	0			B4galt5	0.0805191	0			Tmed2	0.111459	0			Apoo	0.0998036	0
		Flnb	0.0881039	0			Cdk1	0.111182	0			Pld3	0.0804253	0			Cdk1	0.111182	0			Bax	0.0997564	0
		Mcm7	0.0880156	0			Rab5c	0.110865	0			Naca	0.0804062	0			Rab5c	0.110865	0			Ap2s1	0.0996338	0
		Atox1	0.0880057	0			Nrap	0.110421	0			Tmed10	0.0801841	0			Nrap	0.110421	0			Emilin2	0.0995943	0
		Plvap	0.087868	0			Nhp2	0.110331	0			Vasp	0.0801	0			Nhp2	0.110331	0			Ostc	0.0995762	0
		Myl9	0.0877131	0			Ifi204	0.110204	0			Hbb-bt	0.0800791	0			Ifi204	0.110204	0			Lamp1	0.0995208	0
		Odc1	0.0876849	0			Macrod1	0.110113	0			Snx3	0.0800688	0			Macrod1	0.110113	0			Snrpe	0.099384	0
		Mal	0.0875253	0			Slc16a3	0.109959	0			Ap1s1	0.0798429	0			Slc16a3	0.109959	0			Socs3	0.0992761	0
		Vat1	0.0874526	0			Ndrg4	0.109807	0			Psmb8	0.0797736	0			Ndrg4	0.109807	0			Spi1	0.0992625	0
		H3f3a	0.087426	0			Rpl22l1	0.109698	0			Gapdh	0.0796313	0			Rpl22l1	0.109698	0			Cxcl16	0.0989433	0
		Pdk4	0.0873944	0			Slc16a1	0.109613	0			Nckap1l	0.0796131	0			Slc16a1	0.109613	0			Tfrc	0.0986142	0
		Pirb	0.0871683	0			Kdelr3	0.108576	0			Gm12840	0.0795043	0			Kdelr3	0.108576	0			Ube2s	0.0985822	0
		Selenof	0.0871243	0			Sdhc	0.108559	0			Coq10a	0.0794411	0			Sdhc	0.108559	0			Mmp12	0.0985603	0
		Ifit3	0.0870947	0			Capza1	0.108556	0			Hspb8	0.0793724	0			Capza1	0.108556	0			Tnfrsf1a	0.0975343	0
		B4galnt1	0.0870063	0			Ost4	0.108261	0			Ifit2	0.0792144	0			Ost4	0.108261	0			Rhoa	0.0973782	0
		Lpin1	0.0869891	0			Vmp1	0.10817	0			Ndrg4	0.07918	0			Vmp1	0.10817	0			Prss23	0.0973076	0
		Mcrip2	0.0869694	0			Tmed10	0.107833	0			Mmp9	0.0791091	0			Tmed10	0.107833	0			Selenof	0.0972964	0
		Ccl1	0.0868363	0			Mest	0.107568	0			Cers2	0.0790708	0			Mest	0.107568	0			Serf2	0.0969677	0
		Snx5	0.0864042	0			Cnn3	0.107554	0			Ndufa8	0.0790268	0			Cnn3	0.107554	0			Fus	0.0968144	0
		Cd9	0.0863359	0			Birc5	0.107337	0			Adam15	0.0790163	0			Birc5	0.107337	0			Arl6ip1	0.0966294	0
		Lmo7	0.0863212	0			Cybb	0.107333	0			Plek	0.0789847	0			Cybb	0.107333	0			Gm44386	0.0965948	0
		P3h1	0.086173	0			Sat1	0.107211	0			Snrpf	0.078719	0			Sat1	0.107211	0			Cxcl14	0.0961894	0
		Snrpg	0.0860688	0			Glipr2	0.107115	0			Ssr4	0.0786466	0			Glipr2	0.107115	0			Pgd	0.0961142	0
		Mlf1	0.086064	0			Mcm6	0.10701	0			Txlnb	0.0786043	0			Mcm6	0.10701	0			Itgav	0.0958259	0
		Eln	0.0860561	0			Hnrnpu	0.106981	0			Ldha	0.0785689	0			Hnrnpu	0.106981	0			Fabp4	0.095744	0
		Set	0.0858193	0			Mydgf	0.106924	0			Gadd45g	0.0785268	0			Mydgf	0.106924	0			Cyth4	0.095695	0
		Itm2c	0.085779	0			Cmya5	0.106672	0			Pitpna	0.0784977	0			Cmya5	0.106672	0			Hbb-bt	0.0956661	0
		Anp32b	0.085535	0			Rac2	0.106384	0			Anxa4	0.0783609	0			Rac2	0.106384	0			Ccr1	0.0956182	0
		Cxcl14	0.085448	0			Gpx4	0.106266	0			Atp1b1	0.0782856	0			Gpx4	0.106266	0			Ssr3	0.0951943	0
		Glipr2	0.0854065	0			Chpt1	0.106242	0			Arf1	0.0782028	0			Chpt1	0.106242	0			Metrnl	0.0951381	0
		Hsdl2	0.0852498	0			Retreg1	0.106221	0			Fabp4	0.0781877	0			Retreg1	0.106221	0			Rpl22l1	0.0950335	0
		Arrb2	0.0850595	0			Dld	0.106048	0			Rab3il1	0.0781625	0			Dld	0.106048	0			Ifit3	0.0949269	0
		Cd151	0.0850568	0			Apobec2	0.105882	0			Txnrd1	0.0781144	0			Apobec2	0.105882	0			Cdk4	0.0949063	0
		Bcam	0.0850204	0			Ccn5	0.105777	0			Adam9	0.0780693	0			Ccn5	0.105777	0			Mest	0.0948194	0
		Ptx3	0.0848832	0			Cavin1	0.105605	0			Psma3	0.0780162	0			Cavin1	0.105605	0			Mrc1	0.0943186	0
		Ssr3	0.0848675	0			Atpif1	0.105538	0			Ift20	0.077968	0			Atpif1	0.105538	0			Rbp1	0.0940758	0
		Prdx1	0.0847795	0			Col6a1	0.105379	0			Sdhd	0.0778799	0			Col6a1	0.105379	0			Cct8	0.0940119	0
		Actr2	0.0846806	0			Ewsr1	0.105284	0			Micos10	0.077856	0			Ewsr1	0.105284	0			Rcn1	0.0938574	0
		Irf7	0.0844378	0			Ms4a4c	0.104969	0			Cxcl12	0.0778131	0			Ms4a4c	0.104969	0			Cav3	0.093833	0
		Cdk1	0.0843526	0			Psmd8	0.104609	0			Gatd3a	0.0777996	0			Psmd8	0.104609	0			Acacb	0.0938218	0
		Rasl11b	0.0843435	0			Tmod1	0.104053	0			Gpx4	0.0777831	0			Tmod1	0.104053	0			Atp6v0e	0.0937864	0
		Fkbp11	0.084245	0			Fmc1	0.103987	0			Ccna2	0.0777597	0			Fmc1	0.103987	0			Rdh10	0.093413	0
		Coq10a	0.0841948	0			Arrb2	0.103819	0			Nhp2	0.0777534	0			Arrb2	0.103819	0			Pxdn	0.0933035	0
		Fam162a	0.0839175	0			Pxdn	0.103349	0			Ninj1	0.0773054	0			Pxdn	0.103349	0			Elovl1	0.0929874	0
		Rnh1	0.0837301	0			Chpf	0.103067	0			Tram1	0.0768562	0			Chpf	0.103067	0			Canx	0.0927454	0
		Coro1c	0.0836312	0			Kcnk3	0.102984	0			Ndufb3	0.0767923	0			Kcnk3	0.102984	0			Arrb2	0.0927371	0
		Selenow	0.0835217	0			Snrpe	0.102959	0			Limd2	0.076708	0			Snrpe	0.102959	0			P2ry6	0.0927187	0
		Pclaf	0.0834911	0			Sdc1	0.102929	0			Pdpn	0.076707	0			Sdc1	0.102929	0			Cpt2	0.0924939	0
		Ilk	0.0833363	0			H2-Eb1	0.102872	0			Bola2	0.0766807	0			H2-Eb1	0.102872	0			Txnrd1	0.0924828	0
		C1qtnf6	0.083329	0			Nmrk2	0.102583	0			Pbp2	0.0766111	0			Nmrk2	0.102583	0			Hnrnpa0	0.0923974	0
		Trp53inp2	0.083297	0			Plin5	0.102555	0			Hnrnph1	0.076604	0			Plin5	0.102555	0			Snx5	0.0922976	0
		Arf4	0.0832423	0			Cd81	0.102517	0			Irgm2	0.0765965	0			Cd81	0.102517	0			Btf3	0.0922365	0
		Ostf1	0.0831269	0			Ube2s	0.102317	0			Sdhc	0.0765599	0			Ube2s	0.102317	0			Tram1	0.0920206	0
		Chpt1	0.0830374	0			Adprhl1	0.102308	0			Tma7	0.0765391	0			Adprhl1	0.102308	0			Atpif1	0.0915787	0
		Mfge8	0.0830319	0			Prnp	0.102244	0			Odc1	0.0763089	0			Prnp	0.102244	0			Hhatl	0.0915719	0
		Gnb2	0.0829002	0			Fibin	0.102224	0			Fndc5	0.0761776	0			Fibin	0.102224	0			Slfn2	0.0914635	0
		Tpd52	0.0827295	0			Sh3bgr	0.102161	0			Ndufs8	0.0759655	0			Sh3bgr	0.102161	0			Rps27l	0.0911883	0
		Chchd3	0.0826518	0			Sulf1	0.102068	0			Snrpd1	0.0756821	0			Sulf1	0.102068	0			Gadd45g	0.0911331	0
		Mydgf	0.0826477	0			Tram1	0.10203	0			Cct8	0.0756699	0			Tram1	0.10203	0			Atp1a1	0.0910821	0
		Cox17	0.0826406	0			Igf1	0.101769	0			Cmpk2	0.0756242	0			Igf1	0.101769	0			Calm2	0.0909874	0
		Serpinf1	0.0824677	0			Slc15a3	0.101738	0			Slc15a3	0.0755795	0			Slc15a3	0.101738	0			Ctsh	0.0909057	0
		Lrrc32	0.0824672	0			Hcls1	0.101681	0			Trim54	0.0754561	0			Hcls1	0.101681	0			Cct3	0.0908536	0
		Hsp90ab1	0.0823745	0			Slc39a1	0.10134	0			Gltp	0.075443	0			Slc39a1	0.10134	0			Fkbp10	0.0907274	0
		Fsd2	0.0821585	0			Tmed9	0.101289	0			Slc8a1	0.0753976	0			Tmed9	0.101289	0			Ghitm	0.0906849	0
		Acp5	0.082059	0			Cd9	0.101282	0			Lgals9	0.0752708	0			Cd9	0.101282	0			Defb8	0.0906565	0
		Myzap	0.0818102	0			Srsf2	0.101251	0			Asb11	0.0752598	0			Srsf2	0.101251	0			Vasp	0.0906479	0
		Rpn1	0.0817843	0			Por	0.101238	0			Cmpk1	0.0752208	0			Por	0.101238	0			Timp2	0.0906247	0
		Immt	0.0817485	0			Pld4	0.101217	0			Cxcl14	0.0751643	0			Pld4	0.101217	0			Arpc3	0.0906039	0
		Mcm3	0.081605	0			Hp	0.101158	0			Hmgb1	0.0750995	0			Hp	0.101158	0			Cavin1	0.0904786	0
		Ccna2	0.0815411	0			Ndufb3	0.100813	0			Atp6v1a	0.0750519	0			Ndufb3	0.100813	0			Gm2237	0.0903284	0
		Srm	0.0815379	0			Ccl8	0.100753	0			Ewsr1	0.0749232	0			Ccl8	0.100753	0			Cox6a1	0.0902696	0
		Canx	0.0815246	0			Maged2	0.100715	0			Tnfrsf12a	0.0749006	0			Maged2	0.100715	0			Wnk3	0.0902215	0
		Capn2	0.0815119	0			Vcp	0.100702	0			Dlat	0.0748154	0			Vcp	0.100702	0			Btg1	0.0902031	0
		Phlda3	0.081329	0			Tomm6	0.100584	0			Naa50	0.0747151	0			Tomm6	0.100584	0			Tesc	0.0902009	0
		Pcbp2	0.0810099	0			Echs1	0.100467	0			Srsf7	0.0746152	0			Echs1	0.100467	0			Ifitm1	0.0901607	0
		Cdh5	0.080505	0			Ddb1	0.100453	0			Dcn	0.0746148	0			Ddb1	0.100453	0			Scp2	0.0898972	0
		Cyb5r3	0.080366	0			Tubb2b	0.100164	0			Mcm6	0.0746027	0			Tubb2b	0.100164	0			Ubc	0.0898685	0
		Col6a2	0.080332	0			S100a9	0.100119	0			Bin1	0.0743571	0			S100a9	0.100119	0			Cav1	0.0898551	0
		Tpi1	0.0803169	0			Rasl11b	0.0999351	0			Fam129b	0.074302	0			Rasl11b	0.0999351	0			Capza1	0.0894766	0
		Tk1	0.080293	0			Perp	0.0997169	0			F13a1	0.0743018	0			Perp	0.0997169	0			Igkc	0.0892837	0
		Adamts1	0.0802655	0			Pcbp2	0.0996241	0			Metrnl	0.074285	0			Pcbp2	0.0996241	0			Zbp1	0.0892645	0
		1110002E22Rik	0.0802467	0			Adam15	0.0992074	0			Rhog	0.0742536	0			Adam15	0.0992074	0			Acot2	0.0890583	0
		Fitm2	0.0800712	0			Lrrc25	0.0991957	0			Lman1	0.0742091	0			Lrrc25	0.0991957	0			Apoc2	0.0887484	0
		Man2a1	0.0800383	0			Ndufs8	0.0991545	0			Igfbp5	0.0742075	0			Ndufs8	0.0991545	0			Ptx3	0.0886208	0
		Ehd4	0.0800228	0			Myl12b	0.0991055	0			Mrc1	0.0741214	0			Myl12b	0.0991055	0			Pla2g7	0.088391	0
		Plekho2	0.079831	0			Ssrp1	0.0989086	0			Gm31683	0.073715	0			Ssrp1	0.0989086	0			Fosl2	0.0880629	0
		Gda	0.079738	0			Ank1	0.0987129	0			Cfb	0.0735895	0			Ank1	0.0987129	0			Ppp1r18	0.0880389	0
		Mrps36	0.0795494	0			Lamc1	0.0984	0			Rpl39l	0.0734068	0			Lamc1	0.0984	0			Sgcg	0.0878948	0
		Dbn1	0.0795143	0			Prdx4	0.098235	0			Cybb	0.0733313	0			Prdx4	0.098235	0			Mcm6	0.087842	0
		Sfrp2	0.0794084	0			Ssr3	0.0979704	0			Ptafr	0.0732884	0			Ssr3	0.0979704	0			Bckdha	0.0878397	0
		Sgca	0.0794032	0			Crtap	0.0978558	0			Col5a3	0.0732459	0			Crtap	0.0978558	0			Sdc4	0.0877983	0
		Mfn2	0.0792931	0			Ap2s1	0.0977744	0			Rnase4	0.0731576	0			Ap2s1	0.0977744	0			Tm9sf3	0.0877957	0
		Apoc2	0.0791842	0			Prkar1a	0.0976337	0			Fmc1	0.0730861	0			Prkar1a	0.0976337	0			Ms4a4c	0.0877702	0
		Akr1b8	0.0790976	0			Lum	0.097484	0			Copa	0.0730491	0			Lum	0.097484	0			Tmem106a	0.0876834	0
		Tmed2	0.0790477	0			Dlat	0.0972935	0			Ppic	0.0729249	0			Dlat	0.0972935	0			Aif1	0.0875121	0
		Cavin3	0.0790115	0			Nid1	0.097259	0			Dnase2a	0.0727967	0			Nid1	0.097259	0			Chchd3	0.0874437	0
		Hjv	0.079006	0			Nckap1l	0.0971819	0			Socs3	0.0727881	0			Nckap1l	0.0971819	0			Plaur	0.0874379	0
		Atp1a1	0.0788417	0			Trim63	0.097044	0			Ncf1	0.0726973	0			Trim63	0.097044	0			Zfp36l2	0.0872806	0
		Tceal9	0.078804	0			Pea15a	0.0968872	0			Itgav	0.0726851	0			Pea15a	0.0968872	0			Lat2	0.087244	0
		Timp2	0.0787582	0			Slc37a2	0.0968022	0			Rhoa	0.0725186	0			Slc37a2	0.0968022	0			Cfl2	0.0871857	0
		Thbs4	0.0786965	0			Ppp1cc	0.0967622	0			Gmpr	0.0723226	0			Ppp1cc	0.0967622	0			Rab1a	0.0871711	0
		Rab3il1	0.0785642	0			Pdpn	0.0965434	0			Capzb	0.0722418	0			Pdpn	0.0965434	0			Igha	0.0871459	0
		Rnf213	0.0782268	0			Ccdc80	0.0965016	0			Ybx1	0.0721696	0			Ccdc80	0.0965016	0			Ppp1r14b	0.0871133	0
		Bdh1	0.0781601	0			Hnrnpa0	0.0963897	0			BC005537	0.0720326	0			Hnrnpa0	0.0963897	0			Fcgr2b	0.0870039	0
		Yipf7	0.078121	0			Gja1	0.0963402	0			Acp5	0.07194	0			Gja1	0.0963402	0			Aspscr1	0.0869373	0
		Hexb	0.0779161	0			Lama4	0.0962251	0			Aif1	0.071924	0			Lama4	0.0962251	0			Ly6c2	0.0867657	0
		Col12a1	0.0777531	0			Itpripl2	0.0961991	0			Prdx4	0.0718215	0			Itpripl2	0.0961991	0			Mfn2	0.0866113	0
		Igf2	0.0777354	0			Set	0.0959769	0			Cox17	0.0718104	0			Set	0.0959769	0			Hif1a	0.0865528	0
		Smpd1	0.0777209	0			Tubb3	0.0958858	0			Coro1c	0.0716929	0			Tubb3	0.0958858	0			Man2a1	0.0865243	0
		Top2a	0.0772555	0			Rnpep	0.0958765	0			Myo5a	0.0714714	0			Rnpep	0.0958765	0			Hjv	0.0864867	0
		Pdk2	0.0771811	0			Pcbp1	0.095824	0			Trdn	0.0711586	0			Pcbp1	0.095824	0			Myo1c	0.0863135	0
		Eif1a	0.0771623	0			Pitpna	0.0957608	0			Ctnnb1	0.0710883	0			Pitpna	0.0957608	0			Qsox1	0.0862205	0
		Prkar1a	0.0770305	0			Fh1	0.0957101	0			Arpc3	0.0710869	0			Fh1	0.0957101	0			Ecscr	0.0862085	0
		Usp13	0.076894	0			Pld3	0.0956595	0			Sfrp1	0.0710255	0			Pld3	0.0956595	0			Igfbp5	0.0861067	0
		Apoo	0.07674	0			Ppbp	0.0954941	0			Saa3	0.0709565	0			Ppbp	0.0954941	0			Pecam1	0.086013	0
		Gpx7	0.076733	0			Cebpa	0.0954711	0			Echs1	0.0708863	0			Cebpa	0.0954711	0			Bsg	0.0860064	0
		Scd2	0.0766788	0			Crat	0.0954453	0			Map4k4	0.0707614	0			Crat	0.0954453	0			Basp1	0.0857041	0
		Slc25a20	0.0765964	0			Hmgn2	0.0954287	0			Cyp1b1	0.0707449	0			Hmgn2	0.0954287	0			Xirp1	0.0856499	0
		Cdh2	0.0765571	0			Cct3	0.0953813	0			Soat1	0.0706843	0			Cct3	0.0953813	0			Pa2g4	0.085622	0
		Mafb	0.0765259	0			Eif3b	0.0952272	0			S100a16	0.0706073	0			Eif3b	0.0952272	0			Ddost	0.0854589	0
		Tkt	0.0765088	0			Slc38a10	0.0951915	0			Capn2	0.0705498	0			Slc38a10	0.0951915	0			Lmod2	0.0853258	0
		Cd81	0.0762407	0			Plek	0.0950736	0			Akr1b8	0.0705463	0			Plek	0.0950736	0			Rrm1	0.0852642	0
		Rab1a	0.0762384	0			Plac8	0.0950361	0			Trp53i11	0.0704976	0			Plac8	0.0950361	0			Cxcl2	0.0851066	0
		Sdc4	0.0758068	0			Ifit3b	0.094935	0			Tgfb3	0.0704692	0			Ifit3b	0.094935	0			Csf3r	0.0850252	0
		Cyth4	0.0756485	0			Bola3	0.0948587	0			Ptbp3	0.070432	0			Bola3	0.0948587	0			Pitpna	0.0849296	0
		Hmgb2	0.0756063	0			Gnas	0.0946368	0			Edem1	0.0703472	0			Gnas	0.0946368	0			Acads	0.0848225	0
		Eif6	0.0755926	0			Maf	0.0946352	0			Grb14	0.0702535	0			Maf	0.0946352	0			Trim63	0.0847328	0
		Scn5a	0.0755728	0			Cox8a	0.0945061	0			Colgalt1	0.0701706	0			Cox8a	0.0945061	0			Itgb5	0.0846986	0
		Lgals9	0.0755426	0			Bin1	0.0942184	0			Vegfb	0.0701377	0			Bin1	0.0942184	0			Hnrnpa2b1	0.084674	0
		Oaf	0.0755347	0			Igfbp5	0.0941657	0			Gngt2	0.0701347	0			Igfbp5	0.0941657	0			Frg2f1	0.0844451	0
		Gadd45g	0.0755017	0			Ninj1	0.0941393	0			Pa2g4	0.0701096	0			Ninj1	0.0941393	0			Plod3	0.0843993	0
		Itgb5	0.0754267	0			Ddx39b	0.09387	0			Cct5	0.0700891	0			Ddx39b	0.09387	0			Fam174b	0.0843346	0
		Fcgr2b	0.0754048	0			P4ha1	0.0937295	0			Stat1	0.07006	0			P4ha1	0.0937295	0			Ptprc	0.084324	0
		Junb	0.0753892	0			Gltp	0.0936277	0			Nexn	0.0699349	0			Gltp	0.0936277	0			Clec12a	0.084262	0
		Gask1b	0.0753668	0			Ccng1	0.0934858	0			Pclaf	0.0697843	0			Ccng1	0.0934858	0			Agxt	0.084241	0
		Aspscr1	0.0752469	0			Myo1f	0.0933021	0			Slc38a2	0.0697701	0			Myo1f	0.0933021	0			Kcnk3	0.084147	0
		Emb	0.0750387	0			Srm	0.0931933	0			Slc3a2	0.0697488	0			Srm	0.0931933	0			Rnpep	0.0839273	0
		Timp4	0.0748215	0			Thy1	0.0931882	0			Cxcl16	0.0696951	0			Thy1	0.0931882	0			Tomm6	0.083852	0
		Hif1a	0.0742342	0			Slc38a2	0.0931428	0			Plxnb2	0.0696619	0			Slc38a2	0.0931428	0			Fitm2	0.0838395	0
		Gstm1	0.0739577	0			Acacb	0.0930529	0			Ube2i	0.0696133	0			Acacb	0.0930529	0			Nexn	0.0837462	0
		Dnaja1	0.0738529	0			Npdc1	0.0930353	0			Scn5a	0.0696058	0			Npdc1	0.0930353	0			Ivd	0.0836467	0
		Uchl1	0.0738452	0			Rnf213	0.092967	0			Anpep	0.0695467	0			Rnf213	0.092967	0			Egfl7	0.0834933	0
		Lsp1	0.0737541	0			Selplg	0.0928805	0			Cox6a1	0.0693889	0			Selplg	0.0928805	0			Hmgb1	0.083491	0
		Cish	0.0737426	0			Ppic	0.0928464	0			Pgf	0.0693678	0			Ppic	0.0928464	0			Lpin1	0.0833948	0
		Tram1	0.0736308	0			P2ry6	0.0928234	0			Nrros	0.0693147	0			P2ry6	0.0928234	0			Col5a3	0.0830461	0
		Edem1	0.0736071	0			Prg4	0.0927523	0			Scd2	0.0691379	0			Prg4	0.0927523	0			Tgfb1	0.0828287	0
		Alas2	0.0735808	0			Pclaf	0.0927403	0			Tmbim6	0.0690855	0			Pclaf	0.0927403	0			2024-09-09	0.0828169	0
		Plek	0.0735282	0			Rab1a	0.0924169	0			Lpin1	0.0690073	0			Rab1a	0.0924169	0			Mfsd1	0.0827405	0
		Mlip	0.0735097	0			Gpx7	0.0923582	0			Usp18	0.0689583	0			Gpx7	0.0923582	0			Itga7	0.0827126	0
		Ero1l	0.0734818	0			Nrros	0.0923232	0			Il33	0.0689317	0			Nrros	0.0923232	0			Lbh	0.0826798	0
		Ifi27l2a	0.073388	0			Cct5	0.0922809	0			Gpr137b	0.0688788	0			Cct5	0.0922809	0			Trim28	0.082633	0
		Mrc2	0.0733831	0			Atxn10	0.0922175	0			Otulinl	0.068845	0			Atxn10	0.0922175	0			Uap1l1	0.0825548	0
		Atp1b3	0.0732598	0			Ccr1	0.0919857	0			Snrpd2	0.0687929	0			Ccr1	0.0919857	0			Rab3il1	0.0823826	0
		Hnrnpa2b1	0.0732388	0			2200002D01Rik	0.0919122	0			Ptgis	0.0687104	0			2200002D01Rik	0.0919122	0			Malat1	0.0823136	0
		Nes	0.0731882	0			Tmem50a	0.0918742	0			Decr1	0.0686961	0			Tmem50a	0.0918742	0			Eif1a	0.0821214	0
		Zeb2	0.073108	0			Plxnd1	0.0918443	0			Hmgn2	0.0686421	0			Plxnd1	0.0918443	0			Vav1	0.0820577	0
		Myoz1	0.0729179	0			Impdh2	0.0917743	0			Top2a	0.0685955	0			Impdh2	0.0917743	0			Ppif	0.0820517	0
		Scd4	0.0729051	0			Capns1	0.0917502	0			Ddb1	0.0685812	0			Capns1	0.0917502	0			Dap	0.0820327	0
		Mmp9	0.0725798	0			Pdk2	0.0915789	0			Aldoa	0.068578	0			Pdk2	0.0915789	0			Fes	0.0817231	0
		Tnfrsf9	0.0725614	0			Man2a1	0.0915231	0			Cd84	0.0685297	0			Man2a1	0.0915231	0			Snrpf	0.0814897	0
		Adam10	0.0724849	0			Mvp	0.0913068	0			Ank1	0.0685094	0			Mvp	0.0913068	0			Apbb1	0.0813295	0
		Slc38a10	0.0724015	0			Ptbp3	0.0910742	0			Sec11a	0.0684897	0			Ptbp3	0.0910742	0			Adgre1	0.0813173	0
		Pkp2	0.0723973	0			Lamb1	0.0909509	0			Esyt1	0.0684495	0			Lamb1	0.0909509	0			Anxa3	0.0811546	0
		Plaur	0.0722164	0			Snrpd1	0.0909236	0			Ubb	0.0684472	0			Snrpd1	0.0909236	0			Rsad2	0.081043	0
		Nckap1l	0.0721654	0			Fus	0.0909197	0			Fermt3	0.0684152	0			Fus	0.0909197	0			Selenom	0.0809983	0
		Ppp1ca	0.0720732	0			Naa50	0.0905893	0			Myof	0.068407	0			Naa50	0.0905893	0			Samhd1	0.0809947	0
		Tmpo	0.0720017	0			Pnpla2	0.0901335	0			Sulf1	0.0681118	0			Pnpla2	0.0901335	0			Tra2b	0.0809846	0
		Spag4	0.0719599	0			Cdca3	0.0900646	0			Col18a1	0.0679966	0			Cdca3	0.0900646	0			Mki67	0.0807508	0
		H2-Ab1	0.0718531	0			Glmp	0.0900631	0			Atp6ap2	0.0679883	0			Glmp	0.0900631	0			Oaf	0.080694	0
		Mfsd1	0.071853	0			Sri	0.0900376	0			Mydgf	0.0679818	0			Sri	0.0900376	0			Efnb3	0.0805237	0
		Ldha	0.0717934	0			Gmpr	0.0899878	0			AI506816	0.0679286	0			Gmpr	0.0899878	0			Mrpl12	0.0805037	0
		Cltc	0.0716816	0			Sem1	0.089978	0			Gpx7	0.0678336	0			Sem1	0.089978	0			Vsir	0.0803459	0
		Cd248	0.0716621	0			Tgfb1i1	0.0896403	0			Sbno2	0.0676586	0			Tgfb1i1	0.0896403	0			Sfrp1	0.0800799	0
		Lamb1	0.0716182	0			Anpep	0.0896305	0			Itpripl2	0.0676359	0			Anpep	0.0896305	0			Vcp	0.0800399	0
		Chst11	0.0715673	0			Itga7	0.0895594	0			Selenow	0.0675494	0			Itga7	0.0895594	0			Ppic	0.0800356	0
		Myadm	0.0714552	0			Lhfpl2	0.0895399	0			Kcnn4	0.0674395	0			Lhfpl2	0.0895399	0			Rasl11b	0.0796682	0
		Vcp	0.0713838	0			Sfpq	0.0894785	0			Oaf	0.0674365	0			Sfpq	0.0894785	0			Itih4	0.0795185	0
		Hnrnpa0	0.0713083	0			Tma7	0.0893492	0			Vcp	0.067398	0			Tma7	0.0893492	0			Ubb	0.0794931	0
		Bax	0.0710815	0			9530053A07Rik	0.0891047	0			Kdelr3	0.0672779	0			9530053A07Rik	0.0891047	0			Plec	0.0794772	0
		BC005537	0.0710519	0			Eef1d	0.0889613	0			Npnt	0.0671513	0			Eef1d	0.0889613	0			Mprip	0.0794677	0
		Plac8	0.0710166	0			Coq10a	0.088944	0			Thy1	0.0671172	0			Coq10a	0.088944	0			Mrps23	0.0793762	0
		H2-Eb1	0.0707362	0			Vcan	0.0889237	0			Ost4	0.0668944	0			Vcan	0.0889237	0			Hmgb2	0.0793219	0
		Zfp36l2	0.0707297	0			Soat1	0.0889203	0			Angptl7	0.0668075	0			Soat1	0.0889203	0			Igfbp4	0.0793079	0
		Kdelr3	0.0706812	0			Cd151	0.0888987	0			Pxdn	0.0664139	0			Cd151	0.0888987	0			Trp53inp2	0.0793044	0
		Sfrp1	0.0706727	0			Sgcg	0.0888583	0			Llph	0.066366	0			Sgcg	0.0888583	0			Cdh5	0.0791188	0
		Gnas	0.0706228	0			Lpin1	0.0887265	0			Art3	0.0663582	0			Lpin1	0.0887265	0			Vldlr	0.0788115	0
		Ecscr	0.070418	0			Mtfp1	0.0886435	0			Idh3g	0.0663435	0			Mtfp1	0.0886435	0			Eif3l	0.078799	0
		Atf4	0.0704048	0			Gng5	0.088613	0			Psmd8	0.0663355	0			Gng5	0.088613	0			Ly6a	0.0787189	0
		Kcnj11	0.0701869	0			Nme2	0.0885973	0			Ero1l	0.0663299	0			Nme2	0.0885973	0			Smpd1	0.0787037	0
		Csf2rb	0.0701499	0			Ncf2	0.0884427	0			Tgfb1	0.0662002	0			Ncf2	0.0884427	0			Snrnp70	0.0786632	0
		2200002D01Rik	0.0700853	0			Nsa2	0.0883996	0			Efemp2	0.0661882	0			Nsa2	0.0883996	0			Lipa	0.0786556	0
		Mcm6	0.070041	0			Mfge8	0.0883212	0			Ccnd1	0.0660379	0			Mfge8	0.0883212	0			Cavin3	0.0785229	0
		Doc2g	0.0699128	0			Ifi47	0.0882427	0			Chchd3	0.0656852	0			Ifi47	0.0882427	0			Sfrp2	0.0784308	0
		Cxcl1	0.0697717	0			Nans	0.0880846	0			Cdk4	0.0656512	0			Nans	0.0880846	0			Cd300c2	0.0781987	0
		Ccdc80	0.0697384	0			H1f0	0.0880208	0			2200002D01Rik	0.065629	0			H1f0	0.0880208	0			Prnd	0.0779594	0
		Creb3l1	0.0696366	0			Mfsd12	0.0879791	0			Cela1	0.0654549	0			Mfsd12	0.0879791	0			Vkorc1	0.0778309	0
		Cttn	0.0695603	0			2410006H16Rik	0.0879337	0			Trim30a	0.0652978	0			2410006H16Rik	0.0879337	0			Ccl11	0.0777597	0
		Gabarap	0.0695601	0			Ly86	0.0879331	0			C1qtnf6	0.0652547	0			Ly86	0.0879331	0			Tbrg1	0.07766	0
		Lrrc10	0.0695212	0			Cct2	0.0878911	0			Alas1	0.0650943	0			Cct2	0.0878911	0			Mcee	0.0775655	0
		Rexo2	0.0695173	0			Tmem167	0.0876813	0			Myo1c	0.0650196	0			Tmem167	0.0876813	0			H3f3a	0.0772339	0
		Cnn3	0.0694124	0			Bsg	0.0876551	0			1110002E22Rik	0.0649999	0			Bsg	0.0876551	0			Itm2c	0.0770175	0
		Pam	0.0693944	0			Pi16	0.0876013	0			Ifi209	0.0648412	0			Pi16	0.0876013	0			Mylk4	0.0769368	0
		Rpl27	0.0693509	0			Rnase4	0.0875988	0			Dld	0.0648205	0			Rnase4	0.0875988	0			Clic4	0.0767669	0
		Mcm5	0.0693144	0			Gm26917	0.0874529	0			Ddx39	0.064817	0			Gm26917	0.0874529	0			Endog	0.0767592	0
		Hbegf	0.0691592	0			Dmpk	0.087435	0			Smpdl3a	0.0647322	0			Dmpk	0.087435	0			Dmpk	0.0767089	0
		Ap1s1	0.0691583	0			H19	0.0871933	0			Hsdl2	0.0646697	0			H19	0.0871933	0			C3	0.0767032	0
		Cox14	0.0691445	0			Dnaja1	0.0871866	0			Sec11c	0.0646395	0			Dnaja1	0.0871866	0			Trim30a	0.0766447	0
		Cct8	0.0690536	0			Lair1	0.087156	0			Plekho2	0.0646186	0			Lair1	0.087156	0			Birc5	0.0765417	0
		Map1b	0.0688242	0			Tesc	0.0870951	0			Cavin1	0.0645424	0			Tesc	0.0870951	0			Dbp	0.0765329	0
		Mcfd2	0.0687517	0			Cxcl12	0.0870941	0			Axl	0.0643968	0			Cxcl12	0.0870941	0			Impdh2	0.0764745	0
		Jph2	0.0686696	0			Gm12840	0.0870644	0			Lhfpl2	0.0643959	0			Gm12840	0.0870644	0			Bcl2a1b	0.0763682	0
		Tango2	0.0685818	0			Ccr5	0.0870587	0			Hspg2	0.0642605	0			Ccr5	0.0870587	0			Ccdc141	0.076064	0
		Calm2	0.0685793	0			Fcgr4	0.0867135	0			H2afy	0.0642417	0			Fcgr4	0.0867135	0			Glipr2	0.0759814	0
		Plec	0.068527	0			Neat1	0.0866911	0			Cxcl3	0.0642059	0			Neat1	0.0866911	0			2200002D01Rik	0.0759074	0
		Furin	0.0684832	0			Itgam	0.0864727	0			Clec4n	0.064196	0			Itgam	0.0864727	0			Eif3f	0.0757105	0
		Klc3	0.0683938	0			Bdh1	0.0863976	0			Zfp36l2	0.0641767	0			Bdh1	0.0863976	0			Bzw1	0.0756877	0
		Tmem45a	0.0682723	0			Lmo4	0.0863809	0			5031439G07Rik	0.0641727	0			Lmo4	0.0863809	0			Slc38a10	0.0756749	0
		Col6a1	0.0681379	0			Psmb4	0.0863582	0			Atp13a2	0.0641301	0			Psmb4	0.0863582	0			Srsf7	0.0755441	0
		Kcnip2	0.0680771	0			Ptgis	0.0862227	0			P3h1	0.0641238	0			Ptgis	0.0862227	0			Crtap	0.0755268	0
		Bckdha	0.0680733	0			Fkbp11	0.0861037	0			Mcfd2	0.0639856	0			Fkbp11	0.0861037	0			Atf4	0.0754582	0
		Ptgis	0.06806	0			Axl	0.0860899	0			Slc39a6	0.063921	0			Axl	0.0860899	0			Inpp5a	0.0754504	0
		Fcrls	0.0679963	0			Gba	0.0860502	0			Hk3	0.0639095	0			Gba	0.0860502	0			Nckap1l	0.0754262	0
		Acan	0.0678446	0			Sfrp1	0.0859823	0			Mfn2	0.0638885	0			Sfrp1	0.0859823	0			Ewsr1	0.0753689	0
		Acacb	0.0678224	0			Clec4n	0.0856643	0			Arl4c	0.0637877	0			Clec4n	0.0856643	0			Immt	0.0752842	0
		Unc93b1	0.0677047	0			Mrpl33	0.0856075	0			Mogs	0.0635562	0			Mrpl33	0.0856075	0			Pea15a	0.075274	0
		Krtcap2	0.0676876	0			Metrnl	0.0855363	0			Sp100	0.0635559	0			Metrnl	0.0855363	0			Fyco1	0.0752428	0
		Mrc1	0.0676632	0			Limd2	0.085528	0			Sec13	0.0635137	0			Limd2	0.085528	0			Meox1	0.0752414	0
		Htra3	0.067626	0			Perm1	0.0854335	0			Itgb5	0.0633025	0			Perm1	0.0854335	0			2410006H16Rik	0.0750528	0
		Nebl	0.0674975	0			Adam9	0.0853027	0			Cbx3	0.0631995	0			Adam9	0.0853027	0			Dhrs7c	0.075045	0
		Mmp14	0.0674611	0			Gadd45g	0.0852551	0			Plxnd1	0.063192	0			Gadd45g	0.0852551	0			Clec4a2	0.0749303	0
		Pld4	0.0674291	0			Scpep1	0.0851365	0			Rbm39	0.0630886	0			Scpep1	0.0851365	0			Slc15a3	0.0747949	0
		Glipr1	0.0672246	0			Igkc	0.084917	0			Lmod2	0.0630801	0			Igkc	0.084917	0			Gpsm1	0.0747411	0
		Ifi27	0.0672227	0			Mki67	0.0848829	0			Rab7	0.0630758	0			Mki67	0.0848829	0			Rnf19b	0.0746967	0
		Pla2g7	0.067216	0			Gars	0.0847523	0			Hcls1	0.0630338	0			Gars	0.0847523	0			Csk	0.0745892	0
		P4ha2	0.0671677	0			Snhg18	0.0847431	0			Gja1	0.0630016	0			Snhg18	0.0847431	0			Ece1	0.0744881	0
		Tgfb2	0.0671384	0			Herpud1	0.0846527	0			Bzw1	0.0629724	0			Herpud1	0.0846527	0			Krtcap2	0.0744076	0
		Mrpl52	0.0671303	0			Apbb1ip	0.0845565	0			Arcn1	0.0629179	0			Apbb1ip	0.0845565	0			Tle5	0.0742659	0
		Kng2	0.067105	0			Ptpn1	0.0844663	0			Tmod1	0.0628459	0			Ptpn1	0.0844663	0			Twf1	0.0742623	0
		Vdac2	0.0669429	0			Cct8	0.084441	0			Cebpb	0.0628309	0			Cct8	0.084441	0			Il1r2	0.0742359	0
		Prkcsh	0.0666053	0			Cd48	0.0843558	0			Serpina3n	0.0628221	0			Cd48	0.0843558	0			Tnfaip6	0.0741954	0
		Mcee	0.0665379	0			Dcn	0.0843408	0			Inf2	0.062809	0			Dcn	0.0843408	0			Cyp1b1	0.0741791	0
		Nrros	0.0665172	0			Hnrnpm	0.0843379	0			Ccdc80	0.0627072	0			Hnrnpm	0.0843379	0			Aldh6a1	0.0740846	0
		Mylk4	0.0664503	0			H2afj	0.0843336	0			Exog	0.0626745	0			H2afj	0.0843336	0			Capns1	0.0739213	0
		Srsf1	0.0663035	0			Tcf25	0.0842424	0			Ppp1r14b	0.0626289	0			Tcf25	0.0842424	0			F13a1	0.0738291	0
		Fbl	0.0661889	0			Cdkn1a	0.0841549	0			M6pr	0.0625198	0			Cdkn1a	0.0841549	0			Pcbp2	0.0738167	0
		Tesc	0.0661698	0			Ncf1	0.0840176	0			Plp2	0.0624273	0			Ncf1	0.0840176	0			Cap1	0.0735932	0
		Id2	0.0661599	0			Apoo	0.0838054	0			Dbn1	0.0624169	0			Apoo	0.0838054	0			Khdrbs1	0.0735459	0
		Ppp1r14b	0.0660972	0			Arhgap30	0.0836874	0			Gba	0.0623927	0			Arhgap30	0.0836874	0			S100a13	0.073543	0
		Slc39a7	0.065822	0			Myl9	0.0835129	0			Eif3b	0.06238	0			Myl9	0.0835129	0			Cyb5r3	0.0735255	0
		Dnajc10	0.0657796	0			Slc43a2	0.0832549	0			Cmtm3	0.0623603	0			Slc43a2	0.0832549	0			Lman2	0.0732732	0
		Itpripl2	0.0657361	0			2024-09-09	0.0832289	0			Gsr	0.0622908	0			2024-09-09	0.0832289	0			Copa	0.0732157	0
		Ly6c1	0.0657214	0			Pgf	0.0831872	0			P2ry6	0.0622206	0			Pgf	0.0831872	0			Mlip	0.0730214	0
		Bzw1	0.0656471	0			Ahnak	0.0831782	0			Txndc17	0.062168	0			Ahnak	0.0831782	0			Pld4	0.072996	0
		Adam9	0.0655529	0			Tecrl	0.0831748	0			Gm4841	0.0621516	0			Tecrl	0.0831748	0			Ube2c	0.0729531	0
		Lhfpl2	0.0654999	0			Sod3	0.0831484	0			Rasl11b	0.0621366	0			Sod3	0.0831484	0			Brk1	0.0728701	0
		Sfpq	0.0654524	0			Ccl21a	0.0830374	0			Ifngr1	0.0621312	0			Ccl21a	0.0830374	0			Prkar1a	0.0728433	0
		Slc41a3	0.0652582	0			Psmb1	0.0830259	0			Scpep1	0.0620063	0			Psmb1	0.0830259	0			Ptbp3	0.0728033	0
		Creld2	0.0652414	0			Dhrs7c	0.0829669	0			Sar1a	0.0619592	0			Dhrs7c	0.0829669	0			Plekho2	0.0727721	0
		Ppif	0.0652362	0			Ppp1ca	0.0829594	0			Aspn	0.0618177	0			Ppp1ca	0.0829594	0			Ganab	0.0726333	0
		Mlec	0.0652109	0			Sec13	0.0828425	0			Adamts2	0.0617382	0			Sec13	0.0828425	0			Cox20	0.0723973	0
		Clic5	0.0652082	0			Clptm1l	0.0828425	0			Gdf15	0.06169	0			Clptm1l	0.0828425	0			Serpinf1	0.0723137	0
		Rrm2	0.0648518	0			Cfl2	0.0827608	0			Slc43a2	0.0616761	0			Cfl2	0.0827608	0			Nid1	0.0723122	0
		Nxpe5	0.0648107	0			Atp1b3	0.0826956	0			Cttn	0.0613778	0			Atp1b3	0.0826956	0			Mydgf	0.0721663	0
		Atp6v0e	0.0646988	0			Hjv	0.0826492	0			Slc25a5	0.0612778	0			Hjv	0.0826492	0			Hcfc1r1	0.0719999	0
		Col14a1	0.0646475	0			Pxmp2	0.0825193	0			Mlec	0.0612688	0			Pxmp2	0.0825193	0			Tmed2	0.0719645	0
		Degs1	0.0646184	0			Frzb	0.0825004	0			Adam10	0.0612475	0			Frzb	0.0825004	0			Gpc1	0.0719329	0
		Tbrg1	0.0646181	0			Samhd1	0.082229	0			Ecscr	0.0610908	0			Samhd1	0.082229	0			Fkbp2	0.0716386	0
		Maf	0.0645004	0			Ckb	0.0822255	0			Carhsp1	0.0610248	0			Ckb	0.0822255	0			Coro6	0.0715999	0
		Txndc17	0.0644488	0			BC005537	0.0818481	0			Slpi	0.0610064	0			BC005537	0.0818481	0			Krt7	0.0715367	0
		Ctnnb1	0.0644012	0			Grb14	0.0817964	0			Tmpo	0.0610034	0			Grb14	0.0817964	0			Selenow	0.0715365	0
		Myl12b	0.0643678	0			Mlec	0.0816364	0			Cyb5r3	0.0609801	0			Mlec	0.0816364	0			Psmb3	0.0713863	0
		Hcls1	0.0643177	0			Cisd1	0.0815102	0			Tmem104	0.0608917	0			Cisd1	0.0815102	0			Ablim1	0.0713379	0
		Cpxm1	0.0643088	0			Asah1	0.081447	0			Cisd1	0.06084	0			Asah1	0.081447	0			Carhsp1	0.0711444	0
		Ddx3x	0.0642783	0			Mfn1	0.0814105	0			Lpxn	0.0608157	0			Mfn1	0.0814105	0			Morf4l1	0.0711048	0
		Slc38a2	0.0642342	0			Cd248	0.0812906	0			Maf	0.0607779	0			Cd248	0.0812906	0			Mvp	0.0710872	0
		Ss18l2	0.063948	0			Tgfb2	0.0811143	0			Cdkn1a	0.0607327	0			Tgfb2	0.0811143	0			Cd14	0.0708564	0
		Axl	0.0639354	0			Uhrf1	0.0809826	0			Glmp	0.0606847	0			Uhrf1	0.0809826	0			Dhrs3	0.070694	0
		Ifit1	0.0638681	0			2024-09-11	0.0809013	0			Gpx3	0.0605274	0			2024-09-11	0.0809013	0			Lrrc32	0.07054	0
		Cpt2	0.0638103	0			Htra3	0.0809003	0			Fus	0.0604146	0			Htra3	0.0809003	0			Acox1	0.0705164	0
		Ms4a6b	0.0638024	0			Crlf1	0.0807323	0			Capza1	0.0603515	0			Crlf1	0.0807323	0			Dcn	0.0704462	0
		Ccl12	0.0637955	0			Spcs2	0.0807149	0			Grk4	0.0603184	0			Spcs2	0.0807149	0			Ptpn6	0.0702947	0
		Ncor2	0.0637717	0			Tgfb1	0.080546	0			Acan	0.0603128	0			Tgfb1	0.080546	0			Pcbp1	0.0701189	0
		Xirp1	0.0637188	0			Rbx1	0.0804766	0			E230016K23Rik	0.0602657	0			Rbx1	0.0804766	0			Irf5	0.0701037	0
		Xbp1	0.0637088	0			Col12a1	0.0804369	0			Ccl19	0.0602583	0			Col12a1	0.0804369	0			Prnp	0.070036	0
		Acot2	0.0636587	0			Serbp1	0.0802601	0			Ier5	0.0601649	0			Serbp1	0.0802601	0			Strip2	0.0699777	0
		Ptges3	0.0636476	0			Man2b1	0.0801769	0			Tyms	0.0601028	0			Man2b1	0.0801769	0			Lyn	0.0697691	0
		Grb14	0.0635701	0			Ccnd1	0.0801733	0			Cd248	0.0600883	0			Ccnd1	0.0801733	0			Tceal9	0.0696557	0
		Gars	0.0635346	0			Reep5	0.0801698	0			Zeb2	0.0600137	0			Reep5	0.0801698	0			Cd9	0.0694436	0
		Dnmt1	0.063504	0			Plvap	0.0801624	0			Gm10076	0.0597124	0			Plvap	0.0801624	0			Fhod3	0.0694265	0
		Frmd5	0.0634887	0			Odc1	0.0800839	0			Nucks1	0.059617	0			Odc1	0.0800839	0			Cebpa	0.0693778	0
		Dhrs3	0.0633705	0			Rgs10	0.0800165	0			Trim21	0.0596146	0			Rgs10	0.0800165	0			Nebl	0.0692541	0
		Tmem167	0.06335	0			Tgfb3	0.0799836	0			Vdac1	0.0595888	0			Tgfb3	0.0799836	0			Kdelr3	0.0691509	0
		Mvp	0.063204	0			Mcrip2	0.0798899	0			Junb	0.0595565	0			Mcrip2	0.0798899	0			Map4k4	0.0690899	0
		Sbno2	0.0631915	0			Mal	0.0798781	0			Cdk9	0.059412	0			Mal	0.0798781	0			Mov10l1	0.0690841	0
		Reep5	0.0631645	0			B4galt5	0.0797927	0			Mapk6	0.0593927	0			B4galt5	0.0797927	0			Sell	0.069082	0
		Pdlim1	0.0631581	0			Cd34	0.0795774	0			Cdk1	0.0592672	0			Cd34	0.0795774	0			Errfi1	0.0690795	0
		Rgs5	0.0631499	0			Gns	0.0794368	0			Vav1	0.0591991	0			Gns	0.0794368	0			Ftl1-ps1	0.0690183	0
		Il1b	0.0628824	0			Hhatl	0.079422	0			Phf11d	0.059177	0			Hhatl	0.079422	0			Frmd5	0.0689807	0
		Neat1	0.0626488	0			Banf1	0.0794077	0			Cox8a	0.059079	0			Banf1	0.0794077	0			Angpt2	0.0689289	0
		Psmd8	0.0626297	0			Nxpe5	0.0793722	0			Sgcg	0.0590647	0			Nxpe5	0.0793722	0			Srsf3	0.0688879	0
		Itga7	0.0624987	0			Anxa6	0.0792793	0			Gnas	0.0589501	0			Anxa6	0.0792793	0			Vdac2	0.068841	0
		Emilin2	0.062458	0			Eif3f	0.0791904	0			Ccl4	0.0589451	0			Eif3f	0.0791904	0			Id2	0.068721	0
		Bin1	0.0624315	0			Ap1s1	0.0791857	0			Morf4l1	0.0589077	0			Ap1s1	0.0791857	0			Prmt1	0.0686245	0
		Fcgr1	0.0623152	0			Uchl1	0.0789824	0			Rras2	0.0588432	0			Uchl1	0.0789824	0			Sipa1l1	0.0685888	0
		Cluh	0.0622409	0			Plekho1	0.0789613	0			Copz1	0.0588346	0			Plekho1	0.0789613	0			Scd4	0.068587	0
		Adam12	0.0622215	0			Stat1	0.0788783	0			Fkbp2	0.0586585	0			Stat1	0.0788783	0			Jph2	0.0685503	0
		Raly	0.062207	0			Jchain	0.0788583	0			Prss23	0.0586318	0			Jchain	0.0788583	0			Akr1b8	0.0684236	0
		Dll4	0.0621871	0			Mtch1	0.0788344	0			Bckdha	0.0586288	0			Mtch1	0.0788344	0			Dbn1	0.0683631	0
		Clasp1	0.0621222	0			Ly6a	0.0788266	0			Slc39a7	0.0586284	0			Ly6a	0.0788266	0			Capzb	0.0683083	0
		Snrpd3	0.0618759	0			Mapre1	0.0788171	0			Nans	0.0586259	0			Mapre1	0.0788171	0			Trim47	0.0681841	0
		Atp6ap2	0.0618358	0			Snrpf	0.0788092	0			Knstrn	0.0585254	0			Snrpf	0.0788092	0			Tnni3k	0.0681254	0
		Dok1	0.0617299	0			Yipf5	0.0788026	0			Cxcl9	0.0584253	0			Yipf5	0.0788026	0			G3bp1	0.0680653	0
		Jup	0.0616744	0			Cct7	0.0787988	0			Sirpb1c	0.0583854	0			Cct7	0.0787988	0			Tmed10	0.0679878	0
		Skap2	0.0615544	0			Fkbp2	0.0787473	0			Dnmt1	0.0583605	0			Fkbp2	0.0787473	0			Ninj1	0.0678537	0
		Rps27l	0.0615401	0			Fstl3	0.0787446	0			Cd300lf	0.0583579	0			Fstl3	0.0787446	0			Capn2	0.0677978	0
		Col16a1	0.061484	0			Plec	0.0787388	0			Ap3s1	0.0582776	0			Plec	0.0787388	0			P4ha1	0.0677892	0
		Shroom3	0.0614645	0			Lat2	0.0787267	0			Eif3d	0.0581669	0			Lat2	0.0787267	0			Gask1b	0.0677534	0
		Fbln1	0.0614616	0			Sgpl1	0.078507	0			Ube2s	0.0580933	0			Sgpl1	0.078507	0			Il6st	0.0677163	0
		Mrpl51	0.0614567	0			Kcnip2	0.0784611	0			Kcnk3	0.0580466	0			Kcnip2	0.0784611	0			Snx3	0.0676054	0
		Elovl1	0.0614341	0			Rexo2	0.078389	0			Srsf1	0.0579987	0			Rexo2	0.078389	0			Adam15	0.0675651	0
		Snx3	0.0614325	0			Abracl	0.0783366	0			Sri	0.0578762	0			Abracl	0.0783366	0			Tmbim1	0.0675079	0
		Lamp1	0.0612461	0			1110002E22Rik	0.0783018	0			Phlda1	0.0578746	0			1110002E22Rik	0.0783018	0			Clec4a1	0.0675008	0
		Abracl	0.0612416	0			Sec11a	0.0782187	0			Myl1	0.0577998	0			Sec11a	0.0782187	0			Ccnd1	0.0674667	0
		Nceh1	0.0612238	0			S100a16	0.0782162	0			Mcm7	0.0577765	0			S100a16	0.0782162	0			Plaat3	0.0674613	0
		Slc11a1	0.0611327	0			Fam174b	0.0781938	0			Mapre1	0.0577129	0			Fam174b	0.0781938	0			Kcng2	0.0673479	0
		Kcnn4	0.0610437	0			Ube2i	0.0781391	0			Cd9	0.0575626	0			Ube2i	0.0781391	0			Plvap	0.0673136	0
		Bag3	0.060973	0			Sfrp2	0.0780846	0			Tmem50a	0.0575398	0			Sfrp2	0.0780846	0			Chst11	0.0672379	0
		Pitpna	0.0609476	0			Pdgfrb	0.0780357	0			Mfn1	0.0574582	0			Pdgfrb	0.0780357	0			Junb	0.0671754	0
		Igfbp5	0.0609426	0			Xirp1	0.0780265	0			Lrg1	0.0573969	0			Xirp1	0.0780265	0			Eif3d	0.0670695	0
		Cmtm7	0.060906	0			Fam20c	0.077763	0			Ptn	0.0571902	0			Fam20c	0.077763	0			Klf6	0.0668109	0
		Cap2	0.0608904	0			Selenoh	0.0777248	0			Ifi206	0.0571407	0			Selenoh	0.0777248	0			Acyp2	0.0668102	0
		Tle5	0.0607788	0			Ms4a6b	0.0777074	0			Fgl2	0.0570986	0			Ms4a6b	0.0777074	0			Eif4ebp1	0.0667775	0
		Fbxo40	0.0607547	0			Cav3	0.0776714	0			Pea15a	0.0570854	0			Cav3	0.0776714	0			Cxcl1	0.0667678	0
		Tnni3k	0.0607377	0			Lmo7	0.0776551	0			Lrrc10	0.0569507	0			Lmo7	0.0776551	0			Pxmp2	0.0667118	0
		F10	0.0606792	0			Emb	0.077626	0			Hgf	0.0569351	0			Emb	0.077626	0			Tcea3	0.0665945	0
		Hmgb1	0.0606603	0			Bckdha	0.0775597	0			Slc16a1	0.0568967	0			Bckdha	0.0775597	0			Eif4h	0.0664413	0
		Mapk3	0.0606476	0			Ufm1	0.0772941	0			Sub1	0.056855	0			Ufm1	0.0772941	0			Ada	0.066421	0
		Atpif1	0.0606374	0			Fdps	0.0771917	0			Psmb9	0.0568114	0			Fdps	0.0771917	0			Ptpn1	0.0663044	0
		Dnajc15	0.0604786	0			Tbcb	0.0771845	0			Cyfip1	0.0566684	0			Tbcb	0.0771845	0			Xbp1	0.0662556	0
		Klhl31	0.0604784	0			Slc3a2	0.0771722	0			Vegfd	0.0566073	0			Slc3a2	0.0771722	0			Rab17	0.0662006	0
		Cap1	0.0604333	0			AI662270	0.0771433	0			Fam107a	0.0564652	0			AI662270	0.0771433	0			Eif3e	0.0661859	0
		Atp6v1a	0.0603986	0			Psmb3	0.0771253	0			Pdxk	0.0564256	0			Psmb3	0.0771253	0			Cers2	0.0661412	0
		Nfkbia	0.0603526	0			Spcs1	0.0770773	0			Tnfsf12	0.0563728	0			Spcs1	0.0770773	0			Ppp1r14c	0.0660905	0
		Tbxas1	0.0603404	0			Creg1	0.0770361	0			Dad1	0.0563256	2.97684e-15			Creg1	0.0770361	0			Fbl	0.066013	0
		Soat1	0.0603205	0			Naca	0.0769989	0			Ccl5	0.0562961	0			Naca	0.0769989	0			Gba	0.0660087	0
		Fgl2	0.0603103	0			Fuca2	0.076993	0			Eif3e	0.0562922	2.97684e-15			Fuca2	0.076993	0			Fkbp11	0.0659884	0
		Plxnb2	0.0600779	0			Ube2l3	0.076981	0			Serinc3	0.0562716	2.97684e-15			Ube2l3	0.076981	0			Fam43a	0.0659486	0
		Agl	0.0600572	0			Tmbim6	0.0768515	0			Gkn3	0.0562343	0			Tmbim6	0.0768515	0			Dnaja1	0.0659439	0
		Serping1	0.0600502	0			Smc4	0.0767495	0			Rgs3	0.0562198	2.97684e-15			Smc4	0.0767495	0			Adam10	0.0658198	0
		Apod	0.0598424	0			Cpe	0.0764155	0			Tap1	0.0561893	0			Cpe	0.0764155	0			Atp13a2	0.0657922	0
		Mrpl34	0.0597866	0			Eif1a	0.0764066	0			Slc11a1	0.056124	2.97684e-15			Eif1a	0.0764066	0			Gngt2	0.0657839	0
		Srsf2	0.0597162	0			Rab7b	0.0763499	0			Rab5if	0.0561234	2.97684e-15			Rab7b	0.0763499	0			Inpp5d	0.0657182	0
		Aldh1a2	0.0596897	0			2024-09-07	0.0762629	0			Marcksl1	0.0560987	2.97684e-15			2024-09-07	0.0762629	0			Selenoh	0.065699	0
		Fam20c	0.0596365	0			Clic4	0.0762201	0			Mob1a	0.0560216	2.97684e-15			Clic4	0.0762201	0			Ddx3x	0.0656422	0
		Dut	0.0595565	0			Eif4h	0.0759516	0			Was	0.0560085	0			Eif4h	0.0759516	0			Otulinl	0.0656225	0
		Nasp	0.0595395	0			Gorasp2	0.0757665	0			Qsox1	0.0559982	2.97684e-15			Gorasp2	0.0757665	0			Txndc17	0.065591	0
		Jpt1	0.0595129	0			Tcp1	0.0756423	0			Gask1b	0.0559366	2.97684e-15			Tcp1	0.0756423	0			Rbm39	0.0655835	0
		Uhrf1	0.0594291	0			Ddx5	0.0755944	0			Col14a1	0.0559317	2.97684e-15			Ddx5	0.0755944	0			Arhgap45	0.0655511	0
		Sgpl1	0.0593701	0			Dlst	0.0755431	0			Vsir	0.0559294	2.97684e-15			Dlst	0.0755431	0			Nfam1	0.0654427	0
		Plaat3	0.0593627	0			Nid2	0.0754658	0			Cct7	0.0559039	2.97684e-15			Nid2	0.0754658	0			Mfge8	0.0654344	0
		Gmpr	0.0593155	0			Sf3b5	0.0753906	0			Heg1	0.0558675	2.97684e-15			Sf3b5	0.0753906	0			Nsun2	0.0654339	0
		Ptpn18	0.0593064	0			Slc7a8	0.0753213	0			Myd88	0.055784	2.97684e-15			Slc7a8	0.0753213	0			Psmb8	0.0653194	0
		Acox1	0.0592556	0			Lman2	0.0752214	0			Psma7	0.0557522	2.97684e-15			Lman2	0.0752214	0			C1qtnf6	0.0652943	0
		Nhp2	0.0592353	0			Hdgf	0.0751804	0			Gng5	0.0557445	2.97684e-15			Hdgf	0.0751804	0			Lama4	0.0652493	0
		Nudt8	0.0589507	0			Ctnna1	0.0751599	0			Cish	0.0556389	2.97684e-15			Ctnna1	0.0751599	0			Rtp4	0.065227	0
		Eif3f	0.0589394	0			Immt	0.0750976	0			Arhgap45	0.0556277	2.97684e-15			Immt	0.0750976	0			Hint2	0.0651532	0
		Stat1	0.0589365	0			Cldn5	0.0750022	0			Mylk4	0.0555441	2.97684e-15			Cldn5	0.0750022	0			Cmtm3	0.065121	0
		Cmpk2	0.0588699	0			Nras	0.0747257	0			Dsp	0.0555322	5.89973e-15			Nras	0.0747257	0			Zfas1	0.0651007	0
		Gba	0.0587827	0			Vdac2	0.0747221	0			Elovl1	0.0554355	5.89973e-15			Vdac2	0.0747221	0			Dgkz	0.0648156	0
		Rrm1	0.0587074	0			Qsox1	0.0746844	0			Dek	0.055411	5.89973e-15			Qsox1	0.0746844	0			Tcf25	0.0647426	0
		Fam111a	0.0586596	0			Dstn	0.0746385	0			Il6st	0.0554004	5.89973e-15			Dstn	0.0746385	0			Egln3	0.0647373	0
		Myo1c	0.0586041	0			Itgb5	0.0745058	0			Ablim1	0.0552488	5.89973e-15			Itgb5	0.0745058	0			Uap1	0.0646982	0
		G3bp1	0.0586009	0			Top2a	0.0744943	0			Myl9	0.0552484	5.89973e-15			Top2a	0.0744943	0			Bin1	0.0645538	0
		Mapre1	0.0584756	0			Tnni3k	0.0744933	0			Ganab	0.055196	5.89973e-15			Tnni3k	0.0744933	0			Gm11131	0.0645212	0
		Micos13	0.0584268	0			Mcm7	0.0744874	0			Lamb1	0.0550612	8.79166e-15			Mcm7	0.0744874	0			Ext1	0.0645208	0
		Prnd	0.0584168	0			Mfn2	0.0744191	0			Inpp5d	0.0550188	5.89973e-15			Mfn2	0.0744191	0			Ptges3	0.0641719	0
		AI662270	0.0584019	0			Cers2	0.0743603	0			Aldh3b1	0.0549307	5.89973e-15			Cers2	0.0743603	0			Usp13	0.0639657	0
		Inhbb	0.0583909	0			Adam12	0.0742788	0			Pdcd6ip	0.054894	8.79166e-15			Adam12	0.0742788	0			Fem1a	0.0638999	0
		Scp2	0.0583783	0			Myo1c	0.0742479	0			Slfn5	0.0548695	8.79166e-15			Myo1c	0.0742479	0			Cks2	0.063549	0
		Mhrt	0.058326	0			Dnmt1	0.0742247	0			Ptpn6	0.0547973	5.89973e-15			Dnmt1	0.0742247	0			Slc2a1	0.0631722	0
		Prkab2	0.0582573	0			Tk1	0.0741945	0			Cks1b	0.0547962	8.79166e-15			Tk1	0.0741945	0			Ifit3b	0.0631268	0
		Trim47	0.0581624	0			Caprin1	0.0741265	0			Cks2	0.0547916	8.79166e-15			Caprin1	0.0741265	0			Tbxas1	0.0631094	0
		Ugp2	0.0581505	0			Arhgef1	0.0741087	0			Tbrg1	0.0547432	1.16649e-14			Arhgef1	0.0741087	0			Ccdc80	0.0631	0
		Pecam1	0.0581082	0			Prnd	0.0740567	0			Tmem45a	0.0546868	8.79166e-15			Prnd	0.0740567	0			Cxcl12	0.0630122	0
		Hjurp	0.0578776	0			Pfkp	0.0740325	0			Xbp1	0.0546724	1.16649e-14			Pfkp	0.0740325	0			Nus1	0.0630027	0
		Lrg1	0.0578049	0			Hspb2	0.0739432	0			Ptx3	0.0546677	5.89973e-15			Hspb2	0.0739432	0			Myl1	0.0629571	0
		Tyms	0.0577073	0			Pomp	0.0739087	0			Tmem173	0.0546481	8.79166e-15			Pomp	0.0739087	0			Sirpb1c	0.0628866	0
		Eif4h	0.0576893	0			Lrrc2	0.0738767	0			Acacb	0.0546465	1.16649e-14			Lrrc2	0.0738767	0			Cdk1	0.062835	0
		Anxa9	0.0576799	0			Copz1	0.0737753	0			Fbl	0.0545782	1.4522e-14			Copz1	0.0737753	0			Esam	0.0627705	0
		Tmem176a	0.0576595	0			Junb	0.073681	0			Cerk	0.0545292	1.4522e-14			Junb	0.073681	0			Snrpb	0.062715	0
		Isca1	0.0575926	0			Pls3	0.0735029	0			Pdk2	0.0545079	1.73701e-14			Pls3	0.0735029	0			Mical2	0.0626714	0
		Lamb2	0.0575471	0			Tlr13	0.0734869	0			Sptlc2	0.054462	1.4522e-14			Tlr13	0.0734869	0			Cttn	0.0626677	0
		Taf10	0.0575243	0			Clec4a2	0.0734557	0			Mdfic	0.0544611	1.16649e-14			Clec4a2	0.0734557	0			Bves	0.0626356	0
		Cct6a	0.0574789	0			Mcm3	0.0734458	0			Fkbp9	0.0544141	1.73701e-14			Mcm3	0.0734458	0			Cct6a	0.0625862	0
		Srpx2	0.057417	0			Brk1	0.0733647	0			Rtp4	0.0544072	1.4522e-14			Brk1	0.0733647	0			Slc39a13	0.0625562	0
		Ewsr1	0.057395	0			Psma4	0.0732817	0			Tubb4b	0.0544041	2.02324e-14			Psma4	0.0732817	0			Slc25a20	0.0624654	0
		Cav3	0.057355	0			Mical2	0.0732754	0			Btg1	0.05438	1.73701e-14			Mical2	0.0732754	0			Rpl10-ps3	0.0624241	0
		Slc37a2	0.0572165	0			Tmem176a	0.0731435	0			Clptm1l	0.0543661	1.73701e-14			Tmem176a	0.0731435	0			Cdkn1a	0.0623878	0
		Cd180	0.0571998	0			Ctnnb1	0.0731349	0			Derl3	0.054362	0			Ctnnb1	0.0731349	0			Lamp2	0.0623827	0
		Acad11	0.0571755	0			Emilin2	0.0729702	0			Sema3f	0.0543136	1.16649e-14			Emilin2	0.0729702	0			Lrrc2	0.0623315	0
		Slc25a13	0.057166	0			Taf10	0.0729667	0			Vcl	0.0542675	2.30483e-14			Taf10	0.0729667	0			Gfpt2	0.0621674	0
		Serinc3	0.0571611	0			Tbxas1	0.0729606	0			Serpinf1	0.054257	2.02324e-14			Tbxas1	0.0729606	0			Plet1	0.0621607	0
		Map11	0.0571535	0			Fbl	0.0728177	0			Arhgap25	0.0542369	8.79166e-15			Fbl	0.0728177	0			Rangap1	0.0621203	0
		Rbm39	0.0571288	0			Alas1	0.0727614	0			Mtfp1	0.0541195	2.58462e-14			Alas1	0.0727614	0			Cct4	0.0620911	0
		Slpi	0.0571068	0			Morf4l1	0.0727415	0			Srsf5	0.0540796	2.58462e-14			Morf4l1	0.0727415	0			Stip1	0.0620759	0
		Aldh6a1	0.0570663	0			Plk1	0.0726019	0			Rai14	0.0540735	1.4522e-14			Plk1	0.0726019	0			Lrrc25	0.0620733	0
		Cxcl2	0.0570529	0			Mustn1	0.0725287	0			Yipf5	0.0540731	2.30483e-14			Mustn1	0.0725287	0			Tspan9	0.062057	0
		Fkbp9	0.0570383	0			Elovl1	0.0725197	0			Bdh1	0.0540332	2.8672e-14			Elovl1	0.0725197	0			Zeb2	0.0619872	0
		Vgll3	0.0570199	0			Camk1	0.0724471	0			Snrnp70	0.0540199	2.58462e-14			Camk1	0.0724471	0			Hibadh	0.0618523	0
		Cct2	0.0569683	0			Ndufa7	0.0724427	0			Nars	0.053931	2.8672e-14			Ndufa7	0.0724427	0			Ifi204	0.0618263	0
		2024-09-07	0.0568084	0			Vasp	0.0723862	0			Cdca3	0.0539156	2.30483e-14			Vasp	0.0723862	0			B4galnt1	0.061747	0
		Pcbp1	0.0567694	0			Jup	0.0722786	0			Dgkz	0.0539111	2.58462e-14			Jup	0.0722786	0			Glmp	0.0617166	0
		Metrnl	0.0567624	0			Abhd12	0.0722679	0			Tcf25	0.0539083	3.14636e-14			Abhd12	0.0722679	0			Kcnip2	0.0617003	0
		Pdhx	0.0567585	0			Ptgr1	0.0722424	0			Srsf6	0.053872	3.14636e-14			Ptgr1	0.0722424	0			Ch25h	0.0615898	0
		Capns1	0.0567273	0			Txnrd1	0.0721757	0			Fkbp15	0.0538688	2.30483e-14			Txnrd1	0.0721757	0			M6pr	0.0615282	0
		Dlst	0.0566921	0			Plaat3	0.072009	0			Vars	0.0537489	3.42692e-14			Plaat3	0.072009	0			Ssu2	0.0615268	0
		Maged2	0.0566786	0			Psma3	0.07192	0			Fnip2	0.0535289	3.42692e-14			Psma3	0.07192	0			Slc38a2	0.0614493	0
		Fam174b	0.0565776	2.94e-15			Cav1	0.0719132	0			Maged2	0.0534956	4.83553e-14			Cav1	0.0719132	0			Lmod3	0.0614244	0
		Cct3	0.0565066	2.94e-15			Vsir	0.0718718	0			Ybx3	0.0534909	5.39584e-14			Vsir	0.0718718	0			Sfn	0.0613383	0
		Psmb8	0.0563916	2.94e-15			H2afy	0.0716718	0			Tesc	0.0534419	4.83553e-14			H2afy	0.0716718	0			Nop56	0.0612734	0
		Myl1	0.0563772	2.94e-15			Tceal8	0.0716645	0			Slc37a2	0.0533601	4.27343e-14			Tceal8	0.0716645	0			Mcl1	0.0611099	0
		Cacna1c	0.0563564	2.94e-15			Cenpb	0.0716439	0			Sf3b1	0.0533125	5.95438e-14			Cenpb	0.0716439	0			Dnmt1	0.061102	0
		Myl12a	0.0563184	2.94e-15			Ddx39	0.0716378	0			Ncf2	0.0533092	4.27343e-14			Ddx39	0.0716378	0			Rap2b	0.061	0
		Lif	0.0563181	0			Cks2	0.071491	0			Lamp2	0.053308	6.50088e-14			Cks2	0.071491	0			Vegfa	0.0609426	0
		Ptpn1	0.0562922	2.94e-15			Trim28	0.0714879	0			Atf4	0.0532848	6.23299e-14			Trim28	0.0714879	0			Clip4	0.0608746	0
		Ipcef1	0.0561833	0			Dync1i2	0.0714679	0			Abi1	0.0532374	5.39584e-14			Dync1i2	0.0714679	0			Hjurp	0.0607125	0
		Nxn	0.0561593	2.94e-15			Sp100	0.0714113	0			Slc38a10	0.0531877	7.0606e-14			Sp100	0.0714113	0			Cacna1c	0.0607046	0
		Prdx4	0.0560494	2.94e-15			Bak1	0.07139	0			Atp6v0b	0.0531432	7.90164e-14			Bak1	0.07139	0			Pfkp	0.0605278	0
		Gorasp2	0.0559692	2.94e-15			Tcea3	0.0713769	0			Cd38	0.0531032	5.95438e-14			Tcea3	0.0713769	0			Eid1	0.0605109	0
		Camk1	0.0559347	2.94e-15			Ccl4	0.0712998	0			Il1r1	0.0529658	6.50088e-14			Ccl4	0.0712998	0			Sf1	0.0604133	0
		Hnrnpl	0.055934	2.94e-15			Thbs4	0.0712932	0			Dhrs3	0.0529416	9.29068e-14			Thbs4	0.0712932	0			Pid1	0.0604108	0
		Lpxn	0.0558882	2.94e-15			Ifi205	0.0712866	0			G3bp1	0.0528914	1.04086e-13			Ifi205	0.0712866	0			Prxl2b	0.0604023	0
		Nucb2	0.0558735	2.94e-15			Atp1a1	0.0711987	0			Lbh	0.0528109	1.20681e-13			Atp1a1	0.0711987	0			Copb2	0.0603011	0
		2410006H16Rik	0.0558671	2.94e-15			Mmp9	0.0711201	0			Psen2	0.0527286	9.29068e-14			Mmp9	0.0711201	0			Adamts4	0.0602413	0
		P2ry6	0.0558475	2.94e-15			Mrps36	0.0709303	0			Irf8	0.0526956	9.02333e-14			Mrps36	0.0709303	0			Npdc1	0.0601741	0
		Mmp12	0.0558214	2.94e-15			Jund	0.070855	0			Mmrn1	0.0526914	0			Jund	0.070855	0			Prdx4	0.0601485	0
		Dnajb11	0.0558083	2.94e-15			Cnpy2	0.0708206	0			Immt	0.0526732	1.37305e-13			Cnpy2	0.0708206	0			Ifngr1	0.0600291	0
		Phb	0.0556978	5.84e-15			Ccnb1	0.0707549	0			Fkbp11	0.0525263	1.12438e-13			Ccnb1	0.0707549	0			Timp3	0.0599622	0
		Brk1	0.0556677	5.84e-15			Rbms1	0.0707458	0			Sqstm1	0.0524457	1.7836e-13			Rbms1	0.0707458	0			Cfh	0.0599416	0
		Npdc1	0.0556098	5.84e-15			Pdcd6ip	0.0707037	0			Dnaja1	0.0524402	1.6481e-13			Pdcd6ip	0.0707037	0			Plk2	0.0598867	0
		Chpf	0.0554714	5.84e-15			Atp6ap2	0.070671	0			Ddx58	0.0524394	1.15158e-13			Atp6ap2	0.070671	0			Igsf6	0.0598824	0
		Lmod2	0.0554458	5.84e-15			Pecam1	0.0706645	0			Nras	0.0524031	1.42574e-13			Pecam1	0.0706645	0			Scpep1	0.059856	0
		Ch25h	0.0552846	5.84e-15			Trim47	0.07051	0			Tra2b	0.0523722	1.7836e-13			Trim47	0.07051	0			Parva	0.0598449	0
		Parm1	0.0552106	8.75e-15			S100a13	0.0704731	0			Tmem176b	0.052202	2.1409e-13			S100a13	0.0704731	0			Ncf4	0.0597851	0
		Fibin	0.0551843	5.84e-15			Trp53i11	0.0704634	0			Col16a1	0.0521951	1.94778e-13			Trp53i11	0.0704634	0			BC005537	0.0597791	0
		Wnt4	0.0550874	0			Timm8b	0.0704546	0			Gbp7	0.0521785	1.37305e-13			Timm8b	0.0704546	0			Acad11	0.0597757	0
		Myo18b	0.0550667	8.75e-15			Eif2s1	0.0704356	0			Cxcl1	0.0521754	6.50088e-14			Eif2s1	0.0704356	0			Strit1	0.0597279	0
		Clec4a1	0.0550634	5.84e-15			Col16a1	0.0704085	0			Plcl1	0.0521646	2.97684e-15			Col16a1	0.0704085	0			Pdgfra	0.0597234	0
		Parva	0.0549829	1.16e-14			Calm3	0.0703193	0			Gars	0.0521596	2.1931e-13			Calm3	0.0703193	0			Usp18	0.059685	0
		Fam189a2	0.0549323	1.16e-14			Selenbp1	0.0702498	0			Prnp	0.0521531	2.38373e-13			Selenbp1	0.0702498	0			Aspn	0.059623	0
		Hnrnpm	0.0547943	1.45e-14			Snx1	0.0702466	0			Wipf1	0.0521342	1.75847e-13			Snx1	0.0702466	0			Gpr137b	0.0595926	0
		Nop56	0.0547549	1.16e-14			Copa	0.0701804	0			Psmd14	0.0521185	2.38373e-13			Copa	0.0701804	0			Abracl	0.0595756	0
		Ly6a	0.0546621	1.74e-14			Srsf7	0.0701491	0			Ssrp1	0.0520572	2.46497e-13			Srsf7	0.0701491	0			Gpam	0.0594596	0
		Vegfa	0.0546063	1.74e-14			Csf2rb	0.0701433	0			Galnt2	0.0520295	2.1931e-13			Csf2rb	0.0701433	0			Erh	0.0593522	0
		Tcp1	0.0545975	1.74e-14			Clec4a1	0.0700974	0			Slc7a8	0.0519486	1.86575e-13			Clec4a1	0.0700974	0			Saa3	0.0592681	0
		Tnfrsf12a	0.0545729	1.74e-14			Nudt8	0.0700915	0			Parm1	0.0519308	2.98198e-13			Nudt8	0.0700915	0			Elob	0.0592031	0
		Dync1h1	0.0545374	1.74e-14			Atp6v0b	0.0700499	0			Agmo	0.0519205	0			Atp6v0b	0.0700499	0			Phlda1	0.0590684	0
		Cd38	0.0545361	1.74e-14			Ehd4	0.0699781	0			Erh	0.0518243	2.92902e-13			Ehd4	0.0699781	0			Cd59a	0.059062	0
		Uba52	0.0544746	2.02e-14			Serinc3	0.069668	0			Nubp2	0.0517823	2.76749e-13			Serinc3	0.069668	0			S100a16	0.059026	0
		Mrpl12	0.0543853	2.31e-14			Slfn5	0.0696059	0			Ehd2	0.0517688	3.4958e-13			Slfn5	0.0696059	0			Adam12	0.0589915	0
		Nkx2-5	0.0543784	2.02e-14			Aldh6a1	0.0695843	0			Mprip	0.0517417	3.76239e-13			Aldh6a1	0.0695843	0			Tcp1	0.05888	0
		Nckap1	0.0542759	2.31e-14			Fermt3	0.0694709	0			Slfn2	0.0517346	3.03486e-13			Fermt3	0.0694709	0			Uggt1	0.0588094	0
		Abcc9	0.0542219	2.59e-14			Fads3	0.0694694	0			Sumo2	0.0517265	3.86631e-13			Fads3	0.0694694	0			Glul	0.0587983	0
		Gnl3	0.054147	2.59e-14			Cdh2	0.0694419	0			Prkcsh	0.0517091	3.73779e-13			Cdh2	0.0694419	0			Acsl5	0.0587786	0
		5031439G07Rik	0.053883	3.45e-14			Lmnb1	0.0691904	0			Tsn	0.051661	3.81439e-13			Lmnb1	0.0691904	0			Mlec	0.0587533	0
		Tfrc	0.0538694	3.74e-14			Pid1	0.0690043	0			Klf6	0.0515504	4.00035e-13			Pid1	0.0690043	0			Cd84	0.0586197	0
		Bnip3	0.0535303	6.02e-14			Rangap1	0.068984	0			Cav3	0.0515486	4.40461e-13			Rangap1	0.068984	0			Ddx39b	0.0585425	0
		Rsrp1	0.0535047	6.02e-14			Efnb3	0.0689809	0			Nxn	0.0515292	3.38831e-13			Efnb3	0.0689809	0			Tardbp	0.0585157	0
		Ebf4	0.0535001	0			Pacsin3	0.0689494	0			Rab11a	0.0514848	4.82758e-13			Pacsin3	0.0689494	0			Rassf1	0.0585051	0
		M6pr	0.0534383	6.3e-14			Ogn	0.0689046	0			Col11a1	0.0514748	3.14636e-14			Ogn	0.0689046	0			Nadk	0.0582577	0
		Hist1h2bc	0.0534289	6.58e-14			5031439G07Rik	0.0688611	0			Zfp36l1	0.0514678	4.77667e-13			5031439G07Rik	0.0688611	0			Ccl4	0.0582544	0
		Ptpn6	0.0533971	3.74e-14			Mcfd2	0.0688541	0			Tlr13	0.0514297	2.92902e-13			Mcfd2	0.0688541	0			Msln	0.0582472	0
		Cd34	0.0533865	6.86e-14			Fyb	0.0686096	0			Hnrnpdl	0.0514087	5.0381e-13			Fyb	0.0686096	0			Cybb	0.0580992	2.78756e-15
		Cks2	0.0533654	5.74e-14			Tbca	0.0684751	0			Fstl3	0.0513663	3.73779e-13			Tbca	0.0684751	0			Procr	0.0580981	0
		Apbb1	0.0533167	7.14e-14			Erh	0.0684235	0			Prkar1a	0.0513393	6.13599e-13			Erh	0.0684235	0			Myl9	0.0578864	2.78756e-15
		Cd84	0.0533136	5.74e-14			Eln	0.0683672	0			Tmem8	0.0513117	1.42574e-13			Eln	0.0683672	0			Srsf1	0.0578545	2.78756e-15
		Rhog	0.0532205	7.69e-14			Atp13a2	0.0682522	0			Ccr1	0.0513071	4.02467e-13			Atp13a2	0.0682522	0			Hint1	0.0577539	2.78756e-15
		Eif1	0.05318	8.81e-14			Arf5	0.0682468	0			Strit1	0.0512946	5.71024e-13			Arf5	0.0682468	0			Snrpd3	0.0577527	2.78756e-15
		Nt5dc2	0.0531185	8.25e-14			Kcnn4	0.0681982	0			Rcan2	0.0512423	6.63675e-13			Kcnn4	0.0681982	0			Limd2	0.0575695	2.78756e-15
		Ripk3	0.0530791	7.42e-14			Elk3	0.0681366	0			Ces1d	0.0512351	5.46967e-13			Elk3	0.0681366	0			Mrpl34	0.0575589	2.78756e-15
		Nudcd1	0.0530194	6.86e-14			Fyco1	0.0681161	0			Plk1	0.0511899	4.50715e-13			Fyco1	0.0681161	0			P3h1	0.0575546	2.78756e-15
		Strip2	0.0529544	1.05e-13			Ldha	0.0679353	0			Cd48	0.0511599	4.50715e-13			Ldha	0.0679353	0			Tapbp	0.0575318	2.78756e-15
		Nans	0.0528457	1.16e-13			Txndc17	0.067886	0			Xpo1	0.0511278	6.45201e-13			Txndc17	0.067886	0			Lamb1	0.0574601	2.78756e-15
		Cfh	0.0528069	1.3e-13			Nek6	0.0678575	0			Impdh2	0.0511174	7.00539e-13			Nek6	0.0678575	0			Phb	0.0574057	5.54577e-15
		Adam15	0.0527839	1.36e-13			Hjurp	0.0678157	0			Snx1	0.0510411	6.76707e-13			Hjurp	0.0678157	0			Yipf5	0.0574005	2.78756e-15
		Ptp4a2	0.0527483	1.44e-13			Mmp23	0.0677435	0			Rasa3	0.0510297	5.84176e-13			Mmp23	0.0677435	0			H2afj	0.0573509	5.54577e-15
		Lrrc25	0.0527186	1.05e-13			Ptpra	0.0677233	0			Oas1a	0.0510136	3.11523e-13			Ptpra	0.0677233	0			Maf	0.0573405	2.78756e-15
		Limd2	0.05268	1.11e-13			Ncln	0.0676778	0			Capns1	0.0509897	8.89221e-13			Ncln	0.0676778	0			Yipf7	0.0573274	2.78756e-15
		Ugdh	0.0526465	1.38e-13			Gnpat	0.0676699	0			Lmnb2	0.0509659	4.93292e-13			Gnpat	0.0676699	0			Snai1	0.0573208	2.78756e-15
		Rangap1	0.0526232	1.55e-13			Hsdl2	0.0676333	0			Acly	0.0509315	7.47532e-13			Hsdl2	0.0676333	0			Tnfrsf1b	0.0571743	2.78756e-15
		Lmod3	0.0526071	1.5e-13			Ndufc2	0.0675561	0			Azin2	0.0509067	2.97684e-15			Ndufc2	0.0675561	0			Camta1	0.0571102	5.54577e-15
		Nrp2	0.0525929	1.55e-13			Srsf1	0.0675398	0			Snx10	0.0508476	6.42977e-13			Srsf1	0.0675398	0			Ptgr2	0.0570166	5.54577e-15
		Ccl21a	0.0525165	9.38e-14			Car3	0.0674652	0			Taco1os	0.0508441	0			Car3	0.0674652	0			Rab8b	0.0570105	5.54577e-15
		Lce1g	0.0525116	0			F2r	0.0673432	0			Sh3bgr	0.0508179	1.03318e-12			F2r	0.0673432	0			Nudt8	0.0569594	5.54577e-15
		Pomp	0.0525089	1.85e-13			Ifngr1	0.0673376	0			Csf2ra	0.0507659	7.29741e-13			Ifngr1	0.0673376	0			Fgr	0.0569465	2.78756e-15
		Mgat2	0.0525051	1.74e-13			Slfn2	0.0673237	0			Lrrc25	0.0507439	7.68542e-13			Slfn2	0.0673237	0			Ccdc88a	0.0569103	2.78756e-15
		Epn3	0.0524903	1.74e-13			Rtn3	0.0672907	0			Eng	0.0507302	1.12834e-12			Rtn3	0.0672907	0			Odc1	0.056901	8.26275e-15
		Tomm6	0.05249	1.88e-13			Gbp3	0.0668479	0			Fgfr1	0.05064	1.0781e-12			Gbp3	0.0668479	0			Tmbim6	0.0568643	8.26275e-15
		Vav1	0.0524561	1.58e-13			Mfap4	0.0668282	0			Hdlbp	0.0506253	1.32317e-12			Mfap4	0.0668282	0			Clic5	0.0568039	8.26275e-15
		Nsd2	0.052412	1.74e-13			Adhfe1	0.0667892	0			Mrc2	0.0505913	1.17582e-12			Adhfe1	0.0667892	0			Cnbp	0.0567837	8.26275e-15
		Mrpl30	0.052374	2.18e-13			Alas2	0.0667305	0			Rab4b	0.0505812	9.37019e-13			Alas2	0.0667305	0			Serpinb2	0.0567823	0
		Gpam	0.0521981	2.57e-13			Clec3b	0.0666706	0			Dbp	0.0505353	1.33557e-12			Clec3b	0.0666706	0			Dad1	0.0567341	8.26275e-15
		Fosl2	0.0521816	2.46e-13			Tspan9	0.066626	0			Tgfbr2	0.0504535	1.36666e-12			Tspan9	0.066626	0			Tacc2	0.0566778	1.09678e-14
		Slfn2	0.0521241	2.38e-13			Adam10	0.0665997	0			2023-09-07	0.0504318	1.56073e-12			Adam10	0.0665997	0			Mfap4	0.0566522	8.26275e-15
		Tmem106a	0.0520728	2.52e-13			Fkbp3	0.066514	0			Ccng1	0.0504004	1.67333e-12			Fkbp3	0.066514	0			Nt5dc2	0.0566402	8.26275e-15
		Map4k4	0.0520728	2.87e-13			Ifi35	0.066481	0			Cap1	0.050387	1.30369e-12			Ifi35	0.066481	0			Psma7	0.0566132	1.09678e-14
		Slfn4	0.052016	1.66e-13			Heg1	0.0664789	0			Ckb	0.0503307	1.66657e-12			Heg1	0.0664789	0			Slpi	0.0566056	2.78756e-15
		Ece1	0.0519946	3.2e-13			Ptpn6	0.0663893	0			Snf8	0.0502507	1.70137e-12			Ptpn6	0.0663893	0			Slc7a8	0.0565995	8.26275e-15
		Klf6	0.0519758	3.2e-13			Uggt1	0.0662946	0			Acyp2	0.0501079	2.17369e-12			Uggt1	0.0662946	0			Myl12b	0.0565872	1.09678e-14
		Eno1b	0.0519367	3.12e-13			Hint2	0.0662895	0			Nptn	0.0500563	2.31924e-12			Hint2	0.0662895	0			Slc39a7	0.0565852	1.09678e-14
		Snhg5	0.0519299	2.57e-13			Eif3l	0.0662262	0			Pdap1	0.0499917	2.41574e-12			Eif3l	0.0662262	0			Acp5	0.056537	5.54577e-15
		Ppfibp1	0.0519243	3.25e-13			Tnfrsf1b	0.0662049	0			Cpxm1	0.0499565	1.56491e-12			Tnfrsf1b	0.0662049	0			Il33	0.0565275	8.26275e-15
		Jam2	0.0519068	3.61e-13			Zeb2	0.0661683	0			Lman2	0.0499477	2.49779e-12			Zeb2	0.0661683	0			Ccna2	0.0564918	1.09678e-14
		Inpp5a	0.051846	3.91e-13			Dpt	0.066156	0			Il2rg	0.0499086	2.21196e-12			Dpt	0.066156	0			Adk	0.0564107	1.36895e-14
		Trim63	0.0518069	4.02e-13			G6pdx	0.0661197	0			Rangap1	0.0498789	2.56741e-12			G6pdx	0.0661197	0			Hdgf	0.0563109	1.36895e-14
		Carhsp1	0.0517488	4.05e-13			Asb10	0.0659754	0			Fads3	0.049811	2.93458e-12			Asb10	0.0659754	0			Pnkd	0.0562904	1.63787e-14
		Cdh24	0.0516713	0			Gm31659	0.0657899	0			Twf1	0.0498022	2.42191e-12			Gm31659	0.0657899	0			Hsd17b12	0.0561845	1.63787e-14
		Gm10941	0.0515978	0			Dnajc3	0.0656883	0			Perp	0.049754	3.12033e-12			Dnajc3	0.0656883	0			Nxn	0.0560775	1.63787e-14
		Gnpat	0.0515701	5.2e-13			Parva	0.0656653	0			Ube2d3	0.0497481	3.37605e-12			Parva	0.0656653	0			Vcan	0.056007	1.90662e-14
		Selplg	0.0514568	4.87e-13			Slc39a7	0.065577	0			Sod3	0.0497462	3.08837e-12			Slc39a7	0.065577	0			Lhfpl2	0.0559179	1.90662e-14
		Copg1	0.0514316	5.97e-13			Prkcsh	0.0654945	0			Eif4b	0.0497211	3.26539e-12			Prkcsh	0.0654945	0			Ptgs2	0.0559113	1.09678e-14
		Efnb3	0.0514309	4.15e-13			Dhrs3	0.0654671	0			Lrrc2	0.049666	3.52333e-12			Dhrs3	0.0654671	0			Parm1	0.0559109	2.17738e-14
		Azin1	0.0512707	7.2e-13			Sumo3	0.0654634	0			Fgr	0.0495882	1.31344e-12			Sumo3	0.0654634	0			Sulf1	0.0558327	2.44594e-14
		Igsf8	0.0512536	6.43e-13			Brip1os	0.0653086	0			Abca1	0.0495422	3.02735e-12			Brip1os	0.0653086	0			Degs1	0.0557564	2.71172e-14
		Tmem50a	0.0512407	7.55e-13			P3h3	0.0652367	0			Nisch	0.0495163	4.23654e-12			P3h3	0.0652367	0			Dusp6	0.0557343	2.44594e-14
		Bves	0.051224	7.28e-13			Dok3	0.0652163	0			Lair1	0.0494976	2.7533e-12			Dok3	0.0652163	0			Iigp1	0.0557327	1.63787e-14
		Anxa7	0.0511457	8.4e-13			Vcl	0.065084	0			Ppfibp1	0.0494716	3.58638e-12			Vcl	0.065084	0			Hck	0.0557306	1.90662e-14
		Snrpd1	0.0511	8.42e-13			Dad1	0.0650769	0			Ppif	0.049421	4.52685e-12			Dad1	0.0650769	0			Htra3	0.0557074	2.71172e-14
		Vwa8	0.0510715	8.77e-13			Derl1	0.065067	0			Myadm	0.0494194	4.60993e-12			Derl1	0.065067	0			Cmtm7	0.055668	2.71172e-14
		Cers2	0.0510459	8.87e-13			Fes	0.065065	0			Tmem229b	0.0494163	1.61178e-12			Fes	0.065065	0			Unc45b	0.0556187	3.24452e-14
		Arpc3	0.0509747	1.01e-12			Plod1	0.0650388	0			Sf3b3	0.049329	4.6458e-12			Plod1	0.0650388	0			Fam49b	0.055609	2.97851e-14
		Vldlr	0.0509737	9.46e-13			Ywhae	0.064984	0			Hint1	0.0492637	5.69845e-12			Ywhae	0.064984	0			Ppp1ca	0.0555609	3.50718e-14
		Vdac3	0.0509289	1.08e-12			Cdca8	0.0647067	0			Casp3	0.0491371	2.86015e-12			Cdca8	0.0647067	0			Cd248	0.0555149	3.24452e-14
		Tma7	0.0509278	1.07e-12			Cdc42se1	0.0646544	0			Ndufc2	0.0490466	7.16748e-12			Cdc42se1	0.0646544	0			Rab11fip5	0.0554918	3.50718e-14
		Slc35b1	0.0508931	1.06e-12			Psmc4	0.0646265	0			Sgpl1	0.0490048	6.06339e-12			Psmc4	0.0646265	0			Pilra	0.0554764	2.97851e-14
		Nek6	0.0508761	9.36e-13			Fhod3	0.0646254	0			Rexo2	0.0489892	6.82369e-12			Fhod3	0.0646254	0			Atp6v0d1	0.0553883	3.77421e-14
		Acyp2	0.0508697	1.06e-12			Ccna2	0.0645871	0			Ddx39b	0.0489716	7.25576e-12			Ccna2	0.0645871	0			Inf2	0.0553855	3.50718e-14
		Impdh2	0.0508661	1.1e-12			Corin	0.0645765	0			Sec31a	0.0489569	7.19088e-12			Corin	0.0645765	0			Cnpy2	0.0553376	4.31023e-14
		Pgm1	0.0508508	1.16e-12			Copg1	0.0645655	0			Mcm3	0.0489429	6.03647e-12			Copg1	0.0645655	0			Upk1b	0.0553124	0
		Wsb1	0.0507577	1.16e-12			Col14a1	0.0645274	0			Serpinb2	0.048932	1.39997e-13			Col14a1	0.0645274	0			Lgals9	0.0552644	4.57627e-14
		Kctd10	0.0507195	1.24e-12			Oasl1	0.0644944	0			Hnrnpl	0.0488912	7.70683e-12			Oasl1	0.0644944	0			Adam9	0.0552165	4.8384e-14
		Plk2	0.0507017	1.21e-12			Npc1	0.0644852	0			Nop58	0.04889	6.29372e-12			Npc1	0.0644852	0			Ap1s1	0.0550883	5.36427e-14
		Dstn	0.0506905	1.39e-12			Ifih1	0.0643683	0			Uggt1	0.0488797	7.25576e-12			Ifih1	0.0643683	0			Phlda3	0.055082	5.36427e-14
		Copb2	0.0505656	1.55e-12			Tmem176b	0.064351	0			Eif3a	0.0488589	8.00184e-12			Tmem176b	0.064351	0			Asah1	0.0550791	5.36427e-14
		Il11	0.0505314	7.97e-14			Ganab	0.0641349	0			2410006H16Rik	0.0486769	9.09753e-12			Ganab	0.0641349	0			Sparcl1	0.0549775	6.42312e-14
		Nras	0.0505178	1.52e-12			Praf2	0.0641343	0			H2-T22	0.0486568	7.59045e-12			Praf2	0.0641343	0			Gars	0.054942	6.68105e-14
		Clec4a2	0.0504923	1.34e-12			Strit1	0.0639842	0			Kcnip2	0.0486325	9.31044e-12			Strit1	0.0639842	0			Klhl31	0.054924	6.42312e-14
		Myo1f	0.0504819	1.31e-12			Amdhd2	0.0639641	0			St8sia1	0.0485683	0			Amdhd2	0.0639641	0			Adamts2	0.0549003	6.94326e-14
		Vcan	0.0503793	1.81e-12			Igsf8	0.0639123	0			Crat	0.0485349	1.192e-11			Igsf8	0.0639123	0			Soat1	0.0548849	5.89641e-14
		Vcam1	0.0503628	1.76e-12			Timm10b	0.0639024	0			Psmb4	0.0485179	1.2163e-11			Timm10b	0.0639024	0			Psmb1	0.054839	7.73321e-14
		Eif4b	0.0502888	2.1e-12			Eng	0.0638808	0			Sema3e	0.0485133	1.16649e-14			Eng	0.0638808	0			Slc20a1	0.0547781	7.20509e-14
		Gpr153	0.0502688	1.98e-12			Ptp4a2	0.0638773	0			Eif3l	0.0485117	1.1674e-11			Ptp4a2	0.0638773	0			Snrpc	0.0547152	8.26056e-14
		Emcn	0.0501899	2.24e-12			Tmem104	0.0638557	0			Ccnb1	0.0484868	8.88556e-12			Tmem104	0.0638557	0			Fermt3	0.0546261	6.68105e-14
		Tpx2	0.0501015	2.07e-12			Map1b	0.063839	0			Clec4a3	0.0484671	6.3152e-12			Map1b	0.063839	0			Man2b1	0.0545501	9.85226e-14
		Nucks1	0.0499945	2.81e-12			Rap2b	0.0637149	0			Clic5	0.0483745	1.36965e-11			Rap2b	0.0637149	0			Lrrfip1	0.0545456	1.01039e-13
		Unc5b	0.0499405	2.7e-12			Cluh	0.0637104	0			Arrb2	0.0483668	1.05167e-11			Cluh	0.0637104	0			Bak1	0.0544758	1.01039e-13
		Cdca8	0.0498857	2.53e-12			Tent5b	0.0636917	0			Pold4	0.0483115	1.09107e-11			Tent5b	0.0636917	0			Csf2rb	0.0542535	1.06281e-13
		Fdps	0.0498508	2.84e-12			Myo9b	0.06369	0			Ppp1r2	0.048254	1.5262e-11			Myo9b	0.06369	0			Cltb	0.0542379	1.45403e-13
		Atad2	0.0498133	2.7e-12			Dnase2a	0.0636709	0			Gbp2	0.0482332	8.89208e-12			Dnase2a	0.0636709	0			Ms4a6b	0.0542342	1.27353e-13
		Serbp1	0.0497972	3.64e-12			Pde1c	0.0636489	0			Mical2	0.0482271	1.33446e-11			Pde1c	0.0636489	0			Tubb3	0.0542038	1.32469e-13
		Mtch1	0.0497883	3.64e-12			Kdelr1	0.0636347	0			Sec63	0.0482215	1.4053e-11			Kdelr1	0.0636347	0			Aldh3b1	0.0541848	1.16825e-13
		Sqstm1	0.0497617	3.77e-12			Cebpb	0.0635417	0			Dtymk	0.0482135	1.43297e-11			Cebpb	0.0635417	0			Myo1f	0.0541581	1.32469e-13
		Dhrs7c	0.0496697	3.21e-12			Fuca1	0.0635065	0			Cggbp1	0.0481908	1.43015e-11			Fuca1	0.0635065	0			Map1b	0.0541321	1.42861e-13
		Coq5	0.0496592	3.89e-12			Phf11d	0.0635064	0			Slc29a3	0.0481902	9.66752e-12			Phf11d	0.0635064	0			Cpxm1	0.0541156	1.35021e-13
		Btg1	0.0496411	3.93e-12			Polr1d	0.0634688	0			Slc4a3	0.0481465	1.71476e-11			Polr1d	0.0634688	0			Cd151	0.054107	1.70981e-13
		Psd4	0.0496045	2.58e-12			Tbrg1	0.0634263	0			Nmt2	0.0481382	1.11936e-11			Tbrg1	0.0634263	0			Epb41l2	0.0540694	1.63206e-13
		Acsl5	0.0495561	3.96e-12			Prr13	0.063383	0			Banf1	0.0479213	2.21291e-11			Prr13	0.063383	0			Taf10	0.0540143	1.83872e-13
		Adprh	0.049544	4.48e-12			Srsf6	0.0633783	0			Cd34	0.0478851	2.29722e-11			Srsf6	0.0633783	0			Snhg18	0.0539869	1.78745e-13
		Myo1d	0.0495347	3.66e-12			Thbs2	0.0633763	0			Mvp	0.0478769	2.2076e-11			Thbs2	0.0633763	0			Mrpl51	0.0539854	1.96865e-13
		Vwa1	0.0494996	4.51e-12			Myof	0.063327	0			Nono	0.047866	2.25668e-11			Myof	0.063327	0			Mamdc4	0.0539048	0
		Txnrd1	0.0494783	4.89e-12			Hsd17b12	0.0632917	0			Lat2	0.0478547	1.51655e-11			Hsd17b12	0.0632917	0			Cx3cr1	0.0538662	1.5542e-13
		Sipa1	0.0494721	4.68e-12			Oasl2	0.0632813	0			Trim28	0.0478448	2.26143e-11			Oasl2	0.0632813	0			Cd24a	0.053852	1.5542e-13
		S100a16	0.0494699	4.99e-12			Prcp	0.0632315	0			Rab2a	0.0477993	2.49918e-11			Prcp	0.0632315	0			Hk3	0.0537906	1.5542e-13
		Slc39a13	0.0494471	4.96e-12			Serpine2	0.0632201	0			Plec	0.0477214	2.69257e-11			Serpine2	0.0632201	0			Gng12	0.0537608	2.3295e-13
		P3h3	0.0494335	4.76e-12			Psma7	0.0629718	0			Brk1	0.0477064	2.69775e-11			Psma7	0.0629718	0			G0s2	0.0537422	2.25578e-13
		Bc1	0.0494015	5.22e-12			Slc25a20	0.0629707	0			Cbfb	0.047656	2.33244e-11			Slc25a20	0.0629707	0			Clec4e	0.0537258	1.50474e-13
		Tgfb3	0.0493954	4.87e-12			Oas3	0.0629399	0			Snhg6	0.047642	2.62448e-11			Oas3	0.0629399	0			Snhg6	0.053712	2.43247e-13
		Snhg1	0.0493748	4.95e-12			Psma5	0.0629369	0			Camta1	0.0476193	2.98529e-11			Psma5	0.0629369	0			Pros1	0.0536695	2.3295e-13
		Sec63	0.0493728	5.17e-12			Elob	0.0629186	0			Igf2r	0.0475652	3.10373e-11			Elob	0.0629186	0			Ly6c1	0.0536022	2.92735e-13
		Vcl	0.0493585	5.66e-12			Pold4	0.0628973	0			Pdia4	0.0475534	2.51644e-11			Pold4	0.0628973	0			Clasp1	0.0535761	3.00363e-13
		Heg1	0.0493432	5.72e-12			Abca1	0.0628921	0			H2afj	0.0474776	3.34399e-11			Abca1	0.0628921	0			Eif2s2	0.0535377	3.07981e-13
		Bnip2	0.0491911	6.58e-12			Phc2	0.0628681	0			Chpt1	0.0474245	3.64938e-11			Phc2	0.0628681	0			Rab11a	0.0535074	3.23183e-13
		Ikbkb	0.0491634	6.12e-12			Nedd8	0.0627993	0			Sypl	0.047418	3.6454e-11			Nedd8	0.0627993	0			Hnrnph1	0.0535048	3.15587e-13
		Corin	0.0491613	6.82e-12			Ptafr	0.0627874	0			Pdgfra	0.047373	3.36612e-11			Ptafr	0.0627874	0			1700120C14Rik	0.0534073	3.40946e-13
		Msrb1	0.0490854	7.52e-12			Ddx17	0.0627071	0			Selenom	0.0472924	4.11404e-11			Ddx17	0.0627071	0			Tsc22d1	0.0533989	3.66197e-13
		Chpf2	0.0490686	6.83e-12			Ppfia2	0.0626789	0			Snhg3	0.0472033	3.85324e-11			Ppfia2	0.0626789	0			Ncln	0.0533938	3.48262e-13
		Lyn	0.0490669	7e-12			Ergic1	0.0626351	0			Fat1	0.0471701	3.53826e-11			Ergic1	0.0626351	0			Esyt1	0.0533893	3.45907e-13
		Anln	0.049065	5.38e-12			Srpx2	0.0625976	0			Apbb1ip	0.0470785	3.79832e-11			Srpx2	0.0625976	0			Amdhd2	0.0533424	3.33373e-13
		Rai14	0.0490573	6.49e-12			Tgfbr1	0.062582	0			Derl1	0.0470412	5.27737e-11			Tgfbr1	0.062582	0			Tmem167	0.0533165	3.8875e-13
		Hist1h4h	0.0490378	6.93e-12			Rtp4	0.0625711	0			P4ha2	0.0470405	4.7325e-11			Rtp4	0.0625711	0			Col6a2	0.0532934	4.01144e-13
		Map1lc3b	0.0489923	8.4e-12			Rnasek	0.0625186	0			Eftud2	0.0470359	4.31866e-11			Rnasek	0.0625186	0			Ddx21	0.0532901	3.73462e-13
		Dbnl	0.0489436	8.3e-12			Sh3pxd2b	0.0623745	0			Nedd4	0.0470226	5.61809e-11			Sh3pxd2b	0.0623745	0			Wls	0.0532335	4.13794e-13
		Smc4	0.0489079	7.98e-12			Atp6v0d1	0.0622908	0			Galk1	0.0470189	4.20056e-11			Atp6v0d1	0.0622908	0			Mcfd2	0.0532178	4.20962e-13
		Gsta4	0.048905	8.83e-12			Rcan2	0.0622209	0			Acox1	0.0469904	5.70417e-11			Rcan2	0.0622209	0			Slc25a12	0.0532175	4.36152e-13
		Plod1	0.0489041	9.05e-12			Ppp4c	0.0620731	0			Id2	0.0469796	4.59688e-11			Ppp4c	0.0620731	0			Cd48	0.0531342	3.7113e-13
		Cavin1	0.0488909	9.27e-12			Lamp2	0.0620011	0			Rnpep	0.0469616	5.18116e-11			Lamp2	0.0620011	0			Slc6a6	0.0531133	4.76112e-13
		Tspan9	0.0488241	9.67e-12			Adk	0.0619353	0			Mrfap1	0.046957	5.96541e-11			Adk	0.0619353	0			Col12a1	0.0531076	4.18673e-13
		Adamts4	0.0488156	6.63e-12			Yipf7	0.0619278	0			Eif4h	0.0469467	5.90514e-11			Yipf7	0.0619278	0			Fbp2	0.0530587	3.98836e-13
		Bmp2	0.048764	6.42e-12			Sf3b6	0.0618304	0			Gpm6a	0.0468872	1.01221e-11			Sf3b6	0.0618304	0			Serinc3	0.0530541	5.27947e-13
		Sirpb1c	0.0487563	6.61e-12			Fitm2	0.0618108	0			Sf3b5	0.0468757	6.21757e-11			Fitm2	0.0618108	0			Hnrnpul2	0.0530442	4.98578e-13
		Gja1	0.0487355	1.09e-11			Ss18l2	0.0617887	0			Capza2	0.0468377	6.50428e-11			Ss18l2	0.0617887	0			Nt5c	0.0530414	4.63892e-13
		Calm3	0.0487026	1.11e-11			Lbh	0.0617493	0			Sf3b4	0.0468292	5.6568e-11			Lbh	0.0617493	0			Ikbkb	0.0530349	5.00799e-13
		Hnrnpul2	0.0486964	1.06e-11			Cemip	0.0617366	0			C4b	0.0468159	4.76044e-11			Cemip	0.0617366	0			Mrc2	0.0530193	5.2062e-13
		Myof	0.0485846	1.12e-11			Eif4g2	0.0617333	0			Eif5	0.046813	6.51415e-11			Eif4g2	0.0617333	0			Mrpl30	0.0530023	5.57926e-13
		B4galt2	0.0485165	5.82e-12			Tra2b	0.0617329	0			Map1b	0.0468098	4.62294e-11			Tra2b	0.0617329	0			Pam	0.0529597	5.77198e-13
		Lbh	0.0484883	1.41e-11			Serping1	0.0616973	0			Eef1d	0.0467996	6.89443e-11			Serping1	0.0616973	0			Arl4c	0.052959	5.05584e-13
		Fyco1	0.0484404	1.43e-11			Vav1	0.0616925	0			Psme2	0.0467926	6.46464e-11			Vav1	0.0616925	0			Skap2	0.0529514	4.98578e-13
		Ifitm1	0.0484201	1.25e-11			Cmtm7	0.0616798	0			Ptges3	0.0467491	6.91438e-11			Cmtm7	0.0616798	0			Oas3	0.0529464	1.4794e-13
		Selenom	0.0484154	1.47e-11			Rbm8a	0.0615264	0			Cct6a	0.0467255	7.33726e-11			Rbm8a	0.0615264	0			Snx1	0.0529399	5.30141e-13
		Fen1	0.0484026	1.13e-11			Cbx3	0.0615211	0			Rac2	0.046721	5.79801e-11			Cbx3	0.0615211	0			Ptafr	0.0529047	4.48742e-13
		Ccdc3	0.0483847	1.39e-12			Dync1h1	0.0615074	0			Creb3l1	0.0466909	6.42867e-11			Dync1h1	0.0615074	0			Scamp2	0.05287	6.01488e-13
		Marcksl1	0.0483701	1.24e-11			Fads1	0.0615064	0			Esam	0.0466788	7.37092e-11			Fads1	0.0615064	0			Nrros	0.052836	5.65211e-13
		Man1a2	0.0483666	1.35e-11			Pdia4	0.0613669	0			Ddx3x	0.0466688	7.03137e-11			Pdia4	0.0613669	0			Hnrnpm	0.0527881	6.71459e-13
		Vasp	0.0483639	1.52e-11			Ptprc	0.0613342	0			Mrps36	0.0465791	8.7664e-11			Ptprc	0.0613342	0			Marcksl1	0.0527673	5.69931e-13
		Rsad2	0.0483304	1.26e-11			Acyp2	0.0612817	0			Fem1a	0.046507	9.0307e-11			Acyp2	0.0612817	0			N4bp3	0.0527615	5.81903e-13
		Ost4	0.0483109	1.67e-11			Cdk9	0.0612525	0			Nsa2	0.0464616	9.60411e-11			Cdk9	0.0612525	0			Cxcr6	0.052751	4.71294e-13
		Tmem176b	0.0482323	1.75e-11			Vasn	0.0612125	0			Papola	0.0464401	8.94768e-11			Vasn	0.0612125	0			Il2rg	0.0527294	6.21448e-13
		Pilra	0.0482172	1.36e-11			Zfp36l2	0.0611751	0			Mfge8	0.0464366	9.9956e-11			Zfp36l2	0.0611751	0			Itm2b	0.0527289	7.43679e-13
		Esm1	0.0481976	5.57e-12			Adar	0.0611488	0			Blnk	0.0462977	3.92266e-11			Adar	0.0611488	0			Pycard	0.0526283	7.34032e-13
		Tnfaip6	0.0481897	1.25e-11			Rbm24	0.0611473	0			Skap2	0.0462933	8.57527e-11			Rbm24	0.0611473	0			Arf1	0.052625	8.3137e-13
		Dnajc3	0.0481552	1.9e-11			Klf6	0.061106	0			Zfp661	0.0462882	3.70954e-14			Klf6	0.061106	0			Gm45670	0.052591	6.56652e-13
		Zfp106	0.0481517	1.96e-11			AY036118	0.0610856	0			Chpf	0.0462876	1.04349e-10			AY036118	0.0610856	0			Il17ra	0.0525635	6.98955e-13
		Meg3	0.0479478	2.2e-11			Uba1	0.0609528	0			Ddit4	0.0462837	7.54897e-11			Uba1	0.0609528	0			Hspb2	0.0525128	9.11227e-13
		Ccr5	0.0479233	2.06e-11			Chchd3	0.0609426	0			B430306N03Rik	0.0462833	2.84517e-11			Chchd3	0.0609426	0			Mcm5	0.0524966	7.86287e-13
		Slc3a2	0.0478999	2.46e-11			Inpp5d	0.0608689	0			Trim63	0.0462657	1.14418e-10			Inpp5d	0.0608689	0			Eng	0.0524673	9.65588e-13
		Ufm1	0.047886	2.49e-11			Atp6ap1	0.0608681	0			Lrrc32	0.0462563	1.00927e-10			Atp6ap1	0.0608681	0			Shroom3	0.0524394	9.43485e-13
		Usp18	0.0478735	1.58e-11			Xbp1	0.0607403	0			Fam49b	0.0462208	1.06591e-10			Xbp1	0.0607403	0			Ier5l	0.0524089	8.58662e-13
		Pkia	0.0478417	2.64e-11			Tapbp	0.0606591	0			Ifi207	0.0461897	8.65306e-11			Tapbp	0.0606591	0			Polr2l	0.0522886	1.17401e-12
		Kcng2	0.047837	2.67e-11			Ccn4	0.0606535	0			Mbd3	0.0461841	1.21209e-10			Ccn4	0.0606535	0			Creb3l1	0.0522638	1.04937e-12
		Ifi44	0.0478259	1.65e-11			Cd300a	0.0605915	0			Uba1	0.0461516	1.29443e-10			Cd300a	0.0605915	0			Snd1	0.0522615	1.15971e-12
		Mprip	0.0478093	2.81e-11			Cnih4	0.0605415	0			Slc2a1	0.0461097	1.17617e-10			Cnih4	0.0605415	0			Cdc20	0.0522461	1.0299e-12
		Tra2b	0.0477807	2.79e-11			Bnip3	0.0605393	0			Sft2d1	0.046082	9.91842e-11			Bnip3	0.0605393	0			Cox19	0.0522459	1.19582e-12
		Ifi209	0.0477591	1.32e-11			Ppig	0.060527	0			Parp10	0.0460511	9.56359e-11			Ppig	0.060527	0			Naa50	0.0522362	1.15044e-12
		Alpk2	0.0476618	3.21e-11			Mbd3	0.060508	0			Tfrc	0.0460389	1.40936e-10			Mbd3	0.060508	0			Nek6	0.0522352	9.95238e-13
		Mmp19	0.0476356	2.66e-11			Itgav	0.0603903	0			Srp14	0.0460084	1.48162e-10			Itgav	0.0603903	0			Phldb2	0.0522305	1.11344e-12
		Krt14	0.0476289	0			Bcl2l1	0.0603017	0			Themis2	0.0459869	9.25499e-11			Bcl2l1	0.0603017	0			Neat1	0.0521468	1.37016e-12
		Cav1	0.0476283	3.39e-11			Polr2l	0.0602202	0			Pcolce	0.0459863	1.55428e-10			Polr2l	0.0602202	0			3425401B19Rik	0.0521412	1.27283e-12
		Ube2i	0.0476188	3.15e-11			Lmod2	0.0602028	0			Arl1	0.0459659	1.52196e-10			Lmod2	0.0602028	0			Cpe	0.0521366	1.35108e-12
		Praf2	0.0476062	3.1e-11			Sbno2	0.0601872	0			Bcap31	0.0459603	1.50371e-10			Sbno2	0.0601872	0			Gpx7	0.0521042	1.31784e-12
		Tmem165	0.0475397	3.1e-11			Cks1b	0.0601229	0			Eif1a	0.0459466	1.35421e-10			Cks1b	0.0601229	0			Spg21	0.0520395	1.34198e-12
		Pxmp2	0.0474989	3.38e-11			Snrpb	0.0600836	0			Acbd3	0.0459402	1.18562e-10			Snrpb	0.0600836	0			Bcr	0.0520349	1.31372e-12
		Nars	0.0474262	4.02e-11			Arf1	0.0600327	0			Prr13	0.0458958	1.44127e-10			Arf1	0.0600327	0			Banf1	0.0520267	1.5331e-12
		Thbs2	0.0474218	3.3e-11			Bzw1	0.0599134	0			Tomm20	0.0458864	1.69684e-10			Bzw1	0.0599134	0			Dnase2a	0.0520098	1.28451e-12
		Eif3b	0.0473933	4.27e-11			Fkbp9	0.0598598	0			Rsrp1	0.0458682	1.67112e-10			Fkbp9	0.0598598	0			Eif3a	0.0519035	1.70673e-12
		Fkbp3	0.0473504	4.48e-11			Hk3	0.0598352	0			Dlst	0.0458287	1.80688e-10			Hk3	0.0598352	0			Pdgfrb	0.0518882	1.73799e-12
		Gpd1	0.0473338	4.32e-11			Slc25a12	0.05977	0			Atf3	0.045791	1.21067e-10			Slc25a12	0.05977	0			Ss18l2	0.051849	1.82904e-12
		Cystm1	0.0472979	4.6e-11			Dnajb11	0.0597478	0			Gpx8	0.0457574	1.75836e-10			Dnajb11	0.0597478	0			Eif4e2	0.0518452	1.75426e-12
		Lum	0.0472831	4.74e-11			Marcksl1	0.0597375	0			H1f0	0.0457502	1.8308e-10			Marcksl1	0.0597375	0			Kbtbd8	0.0518434	0
		Mtus2	0.0472824	4.61e-11			Lrrc17	0.0597159	0			Pdia5	0.0457501	1.29344e-10			Lrrc17	0.0597159	0			Etf1	0.0518419	1.80537e-12
		Hsd17b12	0.0472743	4.56e-11			Lpxn	0.0596725	0			Lck	0.0457395	0			Lpxn	0.0596725	0			Nono	0.0517628	1.97799e-12
		Slc7a7	0.0472573	3.79e-11			Tmem45a	0.0596415	0			Ccn4	0.0456618	1.26901e-10			Tmem45a	0.0596415	0			Aplnr	0.0517014	1.85267e-12
		Chchd7	0.0472355	4.84e-11			Evi2a	0.0595896	0			Eps8	0.0456291	1.59638e-10			Evi2a	0.0595896	0			Tecrl	0.0516899	1.92846e-12
		Abca1	0.0471813	4.82e-11			Arl1	0.0593985	0			Lig1	0.0455874	1.72833e-10			Arl1	0.0593985	0			Piezo1	0.0516489	2.1081e-12
		Sub1	0.0470768	5.8e-11			Tmbim1	0.0593872	0			Bsg	0.0455748	2.3594e-10			Tmbim1	0.0593872	0			Sumo3	0.0516429	2.14634e-12
		Slc15a3	0.0470627	4.9e-11			Scarb2	0.0593501	0			Fam168b	0.0455554	1.90277e-10			Scarb2	0.0593501	0			Elk3	0.0515976	2.27559e-12
		Pptc7	0.0470578	5.73e-11			Gngt2	0.0593329	0			Pfkp	0.0454808	2.33565e-10			Gngt2	0.0593329	0			Runx1	0.051596	1.52415e-12
		Clec2d	0.0470282	5.84e-11			Nt5dc2	0.0593152	0			Lmnb1	0.0454313	2.05526e-10			Nt5dc2	0.0593152	0			Sptlc2	0.0515472	2.25388e-12
		Bzw2	0.0470208	6.13e-11			Eif3d	0.0592812	0			Tm6sf1	0.0454191	1.67877e-10			Eif3d	0.0592812	0			Snrpa1	0.051501	2.42654e-12
		Pimreg	0.0469756	4.7e-11			Pmp22	0.0592107	0			Cdh5	0.0454153	2.65233e-10			Pmp22	0.0592107	0			Klhdc8a	0.0514735	1.9371e-12
		Gsr	0.0469521	5.81e-11			Cyp1b1	0.0591978	0			Asns	0.0453899	1.84638e-10			Cyp1b1	0.0591978	0			Atp1b3	0.0514672	2.62122e-12
		Ddx39b	0.0469175	6.8e-11			Cttn	0.0591386	0			Copg1	0.0453691	2.65812e-10			Cttn	0.0591386	0			Sqstm1	0.0514666	2.7555e-12
		Lig1	0.0469031	5.73e-11			Arl8a	0.0590765	0			Lyn	0.0453609	2.33868e-10			Arl8a	0.0590765	0			Thy1	0.0514626	2.50138e-12
		Fasn	0.0468539	6.48e-11			Abi1	0.0589823	0			Bmp2	0.0453317	6.68932e-11			Abi1	0.0589823	0			Emb	0.0514528	2.26227e-12
		Ccnb1	0.0468234	5.58e-11			Mpp1	0.0589696	0			Clec4a2	0.0452648	1.74316e-10			Mpp1	0.0589696	0			Nsa2	0.0513923	2.92382e-12
		Fads3	0.0466468	8.94e-11			Twf1	0.0589471	0			Lamc1	0.0452429	3.11124e-10			Twf1	0.0589471	0			Dek	0.0513872	2.80283e-12
		Pld3	0.04662	8.93e-11			Acot2	0.0589388	0			H2afx	0.0452308	2.63711e-10			Acot2	0.0589388	0			Ptges3l	0.0513166	3.01763e-12
		Romo1	0.0466099	9.47e-11			Slc25a37	0.05891	0			Tbxas1	0.0452077	2.18107e-10			Slc25a37	0.05891	0			Dll4	0.0512989	2.66625e-12
		Myo9b	0.0464278	1.04e-10			Mpdu1	0.0589086	0			Yipf7	0.045179	3.07783e-10			Mpdu1	0.0589086	0			Ufm1	0.0512754	3.2199e-12
		Snai1	0.046426	9.85e-11			Copb2	0.0589064	0			H2-T23	0.045177	2.79479e-10			Copb2	0.0589064	0			Pdhx	0.0512636	3.25205e-12
		Il1r2	0.046408	5.24e-11			Fam49b	0.0588981	0			Rer1	0.0451333	3.422e-10			Fam49b	0.0588981	0			Il1rn	0.0512226	2.59092e-12
		Arhgef2	0.046327	1.17e-10			Rsu1	0.0588966	0			Anxa7	0.0451143	3.48815e-10			Rsu1	0.0588966	0			Ugdh	0.051208	3.09169e-12
		Il6st	0.0463015	1.26e-10			Slc48a1	0.0588883	0			Dpp3	0.0450943	3.07783e-10			Slc48a1	0.0588883	0			Maged2	0.0511959	3.4163e-12
		Arl1	0.04625	1.33e-10			Ext1	0.0588857	0			Armcx3	0.045088	2.92773e-10			Ext1	0.0588857	0			1700017B05Rik	0.0511188	3.19997e-12
		Snrpn	0.0462142	1.22e-10			Tap1	0.0588342	0			Fibin	0.0449559	3.37404e-10			Tap1	0.0588342	0			Pomp	0.051115	3.94438e-12
		S1pr3	0.0462085	1.18e-10			Dgkz	0.0588036	0			Apoo	0.0449548	4.11213e-10			Dgkz	0.0588036	0			Plau	0.051103	2.28395e-12
		Ptbp3	0.0462037	1.19e-10			Arhgap45	0.0587973	0			Xdh	0.0449013	3.65077e-10			Arhgap45	0.0587973	0			Eln	0.0510409	3.78325e-12
		Ndfip1	0.046182	1.44e-10			Dock2	0.0587904	0			Map7d3	0.0448856	2.97684e-15			Dock2	0.0587904	0			Ybx3	0.0509889	4.446e-12
		Fam49b	0.0461686	1.34e-10			Tmem189	0.058648	0			Amdhd2	0.044875	3.14129e-10			Tmem189	0.058648	0			Ifrd1	0.0509524	4.31032e-12
		Olr1	0.0461399	4.28e-11			Nucb1	0.0586299	0			Spcs1	0.0447429	5.08218e-10			Nucb1	0.0586299	0			Cdc42se1	0.0509445	4.33186e-12
		Eif4e2	0.046125	1.44e-10			Sptssa	0.0586253	0			Tpp1	0.0446946	4.57222e-10			Sptssa	0.0586253	0			Uchl1	0.0508695	4.64768e-12
		Gcnt1	0.046124	1.11e-10			Rab7	0.0586188	0			Adss	0.0446874	3.68803e-10			Rab7	0.0586188	0			Comp	0.0506658	1.09403e-12
		Timm8b	0.0460813	1.58e-10			Ppif	0.0586037	0			Eif4g1	0.0446858	5.48231e-10			Ppif	0.0586037	0			Zfp36	0.0506605	5.74004e-12
		Timp3	0.0460724	1.57e-10			Cacna1c	0.0585957	0			Nid2	0.0445746	4.64333e-10			Cacna1c	0.0585957	0			Sf3b5	0.0506236	6.27946e-12
		Spcs2	0.0459684	1.71e-10			Ppp1r14c	0.0585405	0			Creg1	0.0445415	6.15878e-10			Ppp1r14c	0.0585405	0			Srpx2	0.0505017	6.82475e-12
		Usp2	0.0458906	1.81e-10			Ap3s1	0.05852	0			Cebpd	0.0445384	5.14896e-10			Ap3s1	0.05852	0			Srrt	0.0504728	7.04833e-12
		Trir	0.0458216	1.98e-10			Pdxk	0.0585165	0			Fyb	0.0445261	3.46435e-10			Pdxk	0.0585165	0			Gstm1	0.05047	7.43161e-12
		Nid2	0.0458118	1.84e-10			Skap2	0.0584983	0			Ube2l3	0.0444461	6.71672e-10			Skap2	0.0584983	0			Inhbb	0.0503463	6.40166e-12
		Frmd8	0.0458072	1.73e-10			Ttll1	0.058468	0			Gja5	0.0444378	2.1247e-10			Ttll1	0.058468	0			Nras	0.0503282	8.01957e-12
		Retnlg	0.0457887	1.42e-10			Ifi44	0.0584352	0			Npc1	0.0444159	5.8239e-10			Ifi44	0.0584352	0			Ubxn1	0.0502963	8.93951e-12
		Cxcr6	0.0457639	1.18e-10			Smpd1	0.0584323	0			Rbpj	0.0443975	5.96536e-10			Smpd1	0.0584323	0			Ppp1r2	0.050246	9.39253e-12
		Lman1	0.0457468	2.13e-10			Angpt1	0.0584251	0			Epb41l2	0.044389	6.23884e-10			Angpt1	0.0584251	0			Ptgis	0.050191	9.65429e-12
		Gstm7	0.0457431	1.56e-10			Nfkbia	0.0584061	0			Oas3	0.0443862	1.31085e-10			Nfkbia	0.0584061	0			Fam167b	0.050172	7.27889e-12
		Tmed10	0.0457132	2.27e-10			Abcc3	0.0583738	0			Cnbp	0.0443814	7.33007e-10			Abcc3	0.0583738	0			Selenop	0.0501609	1.0454e-11
		Uap1	0.04571	2.06e-10			Ddah1	0.0583434	0			Megf11	0.0443497	3.5365e-12			Ddah1	0.0583434	0			Mrfap1	0.0500856	1.12875e-11
		Synpo	0.0457072	2.23e-10			Arhgap1	0.0583044	0			Cyth3	0.0442929	5.82508e-10			Arhgap1	0.0583044	0			Has2	0.0500706	3.64147e-12
		Trim28	0.0456835	2.25e-10			Nusap1	0.0582869	0			Fam111a	0.0442208	6.30313e-10			Nusap1	0.0582869	0			Nars	0.0500609	1.12371e-11
		Cd300lb	0.0456705	1.22e-10			Cyfip1	0.0582551	0			Irf2bp2	0.0441905	7.6741e-10			Cyfip1	0.0582551	0			Rxrg	0.050029	1.00966e-11
		Plp2	0.0456562	2.34e-10			Csk	0.0582284	0			Max	0.0441816	6.14459e-10			Csk	0.0582284	0			Mapk3	0.0500288	1.13331e-11
		Ckb	0.0456446	2.39e-10			Sulf2	0.0581966	0			Rlim	0.0441673	6.28196e-10			Sulf2	0.0581966	0			Ppp4c	0.0500118	1.10156e-11
		Slc39a1	0.0456401	2.42e-10			Ppp2r3a	0.0581738	0			Gpsm3	0.044128	7.22883e-10			Ppp2r3a	0.0581738	0			Fcgr4	0.0499926	8.86073e-12
		Ift20	0.0455945	2.48e-10			Slc40a1	0.0581192	0			Larp1	0.0440957	8.6686e-10			Slc40a1	0.0581192	0			Nrn1	0.0499443	5.88951e-12
		Coq7	0.045438	2.88e-10			Sec62	0.0580134	0			Itga7	0.0440623	9.74351e-10			Sec62	0.0580134	0			Prkcsh	0.0499032	1.30254e-11
		Phf11b	0.045433	1.56e-10			Trir	0.0579989	0			Ier5l	0.0440316	8.14175e-10			Trir	0.0579989	0			Grk2	0.0498926	1.29907e-11
		Tspan6	0.0453826	2.56e-10			Dek	0.0579454	0			Numbl	0.0440114	7.54628e-10			Dek	0.0579454	0			F7	0.0498741	7.78511e-12
		Tecr	0.0453481	3.19e-10			Slc16a4	0.0578723	0			Rasip1	0.0440111	9.16574e-10			Slc16a4	0.0578723	0			Fads3	0.049806	1.47422e-11
		Gpr137b	0.0453455	2.52e-10			Sar1a	0.0578484	0			Pxmp2	0.0439503	9.73009e-10			Sar1a	0.0578484	0			Ybx1	0.0497344	1.61329e-11
		Sec13	0.0452967	3.31e-10			Lyn	0.0578471	0			Pi16	0.0439488	9.58638e-10			Lyn	0.0578471	0			Snu13	0.0496498	1.71553e-11
		H6pd	0.0452882	3.14e-10			Fem1a	0.0578244	0			Smc4	0.0439007	9.53448e-10			Fem1a	0.0578244	0			Sf3b3	0.0496051	1.71609e-11
		Sumo3	0.0452846	3.22e-10			Atp6v0d2	0.0577794	0			Ppp1ca	0.0438694	1.1885e-09			Atp6v0d2	0.0577794	0			Gng5	0.0495965	1.84851e-11
		Ms4a4c	0.0452747	2.47e-10			Pimreg	0.0577473	0			Rcc2	0.0437959	1.07874e-09			Pimreg	0.0577473	0			Lrrc39	0.0495675	1.7346e-11
		Glmp	0.045221	3.5e-10			Slc39a13	0.0577341	0			Emilin2	0.0437909	1.10417e-09			Slc39a13	0.0577341	0			Kctd17	0.0494759	1.88622e-11
		Aif1	0.0452068	3.11e-10			Glipr1	0.0577035	0			H6pd	0.0437865	9.87883e-10			Glipr1	0.0577035	0			Adamts1	0.0494351	2.05089e-11
		Naa50	0.0451907	3.61e-10			Dnajc10	0.0577013	0			Tcp1	0.0437349	1.30792e-09			Dnajc10	0.0577013	0			Copz1	0.0494298	2.09388e-11
		Os9	0.0451736	3.59e-10			Vwf	0.0576163	0			Plaur	0.0437118	1.03415e-09			Vwf	0.0576163	0			Vgll3	0.0494102	1.78011e-11
		Arhgap45	0.0450861	3.5e-10			Rnf130	0.057574	0			Mcm5	0.0436925	1.1182e-09			Rnf130	0.057574	0			Ly86	0.0493376	2.02383e-11
		Socs3	0.0450684	3.57e-10			Lsm5	0.0575704	0			Itga6	0.0436397	1.34685e-09			Lsm5	0.0575704	0			Unc5b	0.0493025	2.24729e-11
		Mob1a	0.0450663	3.95e-10			Parm1	0.057545	0			Dmpk	0.0434983	1.65579e-09			Parm1	0.057545	0			Rassf2	0.0492882	1.79402e-11
		Retreg1	0.0450567	4.21e-10			Carhsp1	0.0575357	0			Spcs2	0.0434932	1.57353e-09			Carhsp1	0.0575357	0			Ppp1r3c	0.0492676	2.37493e-11
		Trp53	0.0450546	3.77e-10			Swi5	0.0575222	0			Mtch1	0.0434907	1.66801e-09			Swi5	0.0575222	0			Pdlim1	0.0492449	2.55686e-11
		1700017B05Rik	0.0450448	3.7e-10			Cyp4f18	0.0575201	0			Man1b1	0.0434496	1.42323e-09			Cyp4f18	0.0575201	0			Arhgap8	0.0491877	0
		Kat2a	0.0450234	3.55e-10			Tspan31	0.0575042	0			Erg	0.0434028	7.71051e-10			Tspan31	0.0575042	0			Asb10	0.0491596	2.37099e-11
		Cdr2l	0.0450149	3.59e-10			Sdc4	0.0574266	0			Tmod2	0.0433994	2.45988e-12			Sdc4	0.0574266	0			Rbms1	0.0490953	2.81691e-11
		Srsf6	0.0449633	4.53e-10			Sox8	0.0574037	0			Tubb3	0.043399	1.46534e-09			Sox8	0.0574037	0			Plxnb2	0.049094	3.01324e-11
		Snx20	0.0449348	3.44e-10			Gpr153	0.0573944	0			Gng2	0.0433967	1.38307e-09			Gpr153	0.0573944	0			Sat1	0.0490778	2.86413e-11
		Tmem182	0.0449324	4.62e-10			Pdlim1	0.0573817	0			Glud1	0.043393	1.75925e-09			Pdlim1	0.0573817	0			Vars	0.0490377	3.01367e-11
		Wfs1	0.0449118	4.79e-10			Adgre5	0.05736	0			Csf3r	0.0433499	1.07185e-09			Adgre5	0.05736	0			Timm8b	0.0490268	3.21634e-11
		Esyt1	0.044882	4.76e-10			Ube2d3	0.0572977	0			Ssbp4	0.0432652	1.79543e-09			Ube2d3	0.0572977	0			Nans	0.0489577	3.20589e-11
		Pa2g4	0.0447387	5.46e-10			Eif1	0.0572233	0			Ptpra	0.0432332	1.81999e-09			Eif1	0.0572233	0			Srsf6	0.0489577	3.32951e-11
		Star	0.044738	4.34e-10			Tgfbr2	0.057207	0			Tceal8	0.043225	1.86504e-09			Tgfbr2	0.057207	0			Me3	0.0489276	3.1992e-11
		Man2b1	0.0447331	5.53e-10			S1pr2	0.0572018	0			Tspan6	0.04321	1.59902e-09			S1pr2	0.0572018	0			Lair1	0.0489146	2.65916e-11
		Gpsm3	0.0447306	5.12e-10			Tubb4b	0.0571628	0			Caprin1	0.043199	2.11054e-09			Tubb4b	0.0571628	0			AI662270	0.0488906	2.53902e-11
		Ano6	0.0446945	4.01e-10			Tmem123	0.057056	0			Cacng7	0.0431924	2.81469e-12			Tmem123	0.057056	0			Slc11a1	0.0488842	2.95603e-11
		Por	0.04464	6.06e-10			Usp13	0.0568684	0			Tmbim1	0.0431808	2.12653e-09			Usp13	0.0568684	0			Pold4	0.0488574	3.5321e-11
		Ces1d	0.0445869	5.27e-10			Krt19	0.0568656	0			Car14	0.0431705	2.12653e-09			Krt19	0.0568656	0			1110038B12Rik	0.0488518	3.46591e-11
		Cpe	0.0445413	6.86e-10			4930447K03Rik	0.0567117	0			Ssb	0.0431574	2.10345e-09			4930447K03Rik	0.0567117	0			Hnrnpdl	0.0488418	3.65552e-11
		Rfc2	0.0445403	6.01e-10			Glb1	0.0567111	0			Cfl2	0.0431347	2.35258e-09			Glb1	0.0567111	0			Snhg1	0.0488305	3.4227e-11
		Mrpl33	0.0445384	7.04e-10			Egfl7	0.0566076	0			Ch25h	0.0430587	1.9534e-09			Egfl7	0.0566076	0			Fam91a1	0.048812	2.97211e-11
		Fem1a	0.0445363	6.79e-10			Ifi27	0.0566	0			Cwc15	0.0430467	2.40048e-09			Ifi27	0.0566	0			Lig1	0.0488119	3.33116e-11
		Slc38a3	0.0445285	6.5e-10			Fbp2	0.0564791	0			Ptpn1	0.0430317	2.19121e-09			Fbp2	0.0564791	0			Fkbp3	0.0488077	3.97327e-11
		Cdc20	0.044519	5.52e-10			Tmpo	0.0564074	0			Rnf130	0.0430141	2.44615e-09			Tmpo	0.0564074	0			Lrrc58	0.0487719	3.84921e-11
		Lst1	0.0444884	6.44e-10			Lig1	0.0564001	0			Xirp1	0.0429788	2.64007e-09			Lig1	0.0564001	0			Uba1	0.0487564	4.16438e-11
		Sirpb1b	0.044465	3.01e-10			Gng2	0.0563739	0			Gnai3	0.0429673	2.36774e-09			Gng2	0.0563739	0			Ywhae	0.0487521	4.22067e-11
		Cep170	0.0444434	6.06e-10			Apobec1	0.0563617	0			Hspa1b	0.0429285	6.15878e-10			Apobec1	0.0563617	0			Cluh	0.0487182	4.3349e-11
		Tubb2b	0.0444354	6.81e-10			Adprh	0.056295	0			Ckap2	0.0429228	1.67933e-09			Adprh	0.056295	0			Sec11c	0.0486854	4.22828e-11
		Swi5	0.0444174	7.8e-10			Epb41l2	0.0562827	0			Cacna1c	0.0429168	2.63728e-09			Epb41l2	0.0562827	0			Mybbp1a	0.0486622	4.37491e-11
		Cbfb	0.0444098	7.33e-10			Gng10	0.0562789	0			Mrpl55	0.0429007	2.78624e-09			Gng10	0.0562789	0			Ifnar2	0.0486476	4.44045e-11
		Sf1	0.0444054	7.61e-10			Sub1	0.0562732	0			Tmem189	0.0428845	2.51484e-09			Sub1	0.0562732	0			Sri	0.0486436	4.55692e-11
		Hdgf	0.0443603	8.06e-10			Anapc5	0.0562367	0			Fes	0.0428817	2.34297e-09			Anapc5	0.0562367	0			Puf60	0.0485841	4.85509e-11
		Sema7a	0.0443563	7.79e-10			Hpse	0.0562192	0			Fitm2	0.0428686	2.87711e-09			Hpse	0.0562192	0			Atpaf1	0.0485355	4.88344e-11
		Kcne3	0.0443147	2.57e-10			Gpx8	0.0561777	0			Ncaph	0.0428462	1.7846e-09			Gpx8	0.0561777	0			Sec11a	0.048515	5.128e-11
		Tns3	0.0443062	7.84e-10			Camta1	0.056016	0			9530068E07Rik	0.0428102	3.06997e-09			Camta1	0.056016	0			Art5	0.0485094	2.80805e-11
		Lmnb1	0.0443047	7.55e-10			Ptx3	0.0559232	0			Olfm1	0.0427987	2.25326e-09			Ptx3	0.0559232	0			Dnajb11	0.048432	5.4957e-11
		Dpysl2	0.0443015	8.38e-10			Gla	0.0559143	0			Rtn3	0.0427534	3.16794e-09			Gla	0.0559143	0			Ssrp1	0.0483445	5.93661e-11
		Rhot2	0.0442644	8.54e-10			Ecscr	0.0558999	0			Sp140	0.042748	1.47127e-09			Ecscr	0.0558999	0			Ckap2l	0.0483423	5.35692e-11
		Myo5b	0.0442422	7.5e-10			Sec11c	0.0558811	0			Dok1	0.0427133	2.64039e-09			Sec11c	0.0558811	0			Vcl	0.0483423	6.22875e-11
		Snrpf	0.0441298	9.94e-10			Sf3b3	0.0557907	0			Snx2	0.0427063	3.12441e-09			Sf3b3	0.0557907	0			Pgs1	0.0483352	5.85017e-11
		Mrpl55	0.0441175	1.01e-09			Gnai3	0.0557706	0			Tmem119	0.0427045	2.54696e-09			Gnai3	0.0557706	0			Rasl10b	0.0483198	5.49173e-11
		Gng11	0.0441033	1.05e-09			Pdap1	0.0557212	0			Asah1	0.0426622	3.32729e-09			Pdap1	0.0557212	0			Lmnb1	0.0483031	5.72674e-11
		Ywhag	0.0440647	1.09e-09			Hint1	0.0557097	0			Socs1	0.0425951	4.55768e-10			Hint1	0.0557097	0			Nop58	0.0482244	6.47703e-11
		Inppl1	0.0440157	1.12e-09			Pik3ap1	0.0556349	0			Cdk11b	0.0425882	3.46436e-09			Pik3ap1	0.0556349	0			Lamb2	0.0481163	7.77746e-11
		Psmb4	0.0439666	1.2e-09			Rer1	0.0556342	2.32737e-15			Phlda3	0.0425718	3.40661e-09			Rer1	0.0556342	2.32737e-15			Nfe2	0.0480883	2.28039e-13
		Gm14548	0.0439652	4.54e-10			Pycard	0.055529	2.32737e-15			Pak3	0.0425589	8.51135e-12			Pycard	0.055529	2.32737e-15			Snrpn	0.0480825	7.49211e-11
		Fkbp4	0.0439456	1.21e-09			Kctd12	0.0554793	2.32737e-15			Prxl2b	0.0425476	3.87876e-09			Kctd12	0.0554793	2.32737e-15			Uhrf1	0.0480472	7.19715e-11
		Cnbp	0.0439214	1.25e-09			Snhg6	0.0554553	2.32737e-15			Fosl2	0.0425109	3.43111e-09			Snhg6	0.0554553	2.32737e-15			Gng11	0.0480058	8.49218e-11
		Gngt2	0.0439058	1.18e-09			Gstm1	0.0554273	2.32737e-15			Lmo2	0.0424213	3.51514e-09			Gstm1	0.0554273	2.32737e-15			Eef1d	0.0479945	8.79646e-11
		Tacc3	0.0437582	1.21e-09			Higd1a	0.0554147	2.32737e-15			Tmem97	0.042397	3.26004e-09			Higd1a	0.0554147	2.32737e-15			Akap1	0.047981	8.54242e-11
		Slc43a2	0.0437379	1.34e-09			Selp	0.0554061	0			Prrc2c	0.0423892	3.57847e-09			Selp	0.0554061	0			Pdap1	0.0479077	9.27441e-11
		Sparcl1	0.0437167	1.52e-09			Tpi1	0.0553923	2.32737e-15			Cpe	0.0423832	4.50185e-09			Tpi1	0.0553923	2.32737e-15			Lamc1	0.0478796	9.78834e-11
		Clic4	0.0436951	1.55e-09			Mlip	0.0553546	2.32737e-15			Mndal	0.0423664	3.82796e-09			Mlip	0.0553546	2.32737e-15			Ugp2	0.0478636	9.9163e-11
		Rgl1	0.0436723	1.37e-09			Mcm5	0.055341	2.32737e-15			Mgat2	0.0422867	4.52186e-09			Mcm5	0.055341	2.32737e-15			Ccl24	0.0478355	4.0319e-11
		Ptprn	0.0436153	1.53e-09			Tns3	0.0553398	2.32737e-15			Lcn2	0.0422601	3.15067e-09			Tns3	0.0553398	2.32737e-15			Pik3cd	0.04783	8.11647e-11
		Mmp2	0.0435989	1.6e-09			Mprip	0.055285	2.32737e-15			Sem1	0.0422016	5.55403e-09			Mprip	0.055285	2.32737e-15			Mpp1	0.0476934	1.00851e-10
		Atp6v1b2	0.0435745	1.69e-09			Cct4	0.0552458	2.32737e-15			Dtx3l	0.0422014	3.60634e-09			Cct4	0.0552458	2.32737e-15			Dpt	0.0476202	1.19848e-10
		Tbcb	0.043556	1.69e-09			Il1r1	0.0551988	2.32737e-15			Prcp	0.0421213	5.08299e-09			Il1r1	0.0551988	2.32737e-15			Diaph1	0.0475981	1.15949e-10
		Asah1	0.0435498	1.67e-09			Hibadh	0.0551905	2.32737e-15			Tardbp	0.0420995	5.55403e-09			Hibadh	0.0551905	2.32737e-15			Lxn	0.047556	1.12621e-10
		Gng5	0.0435264	1.82e-09			Noc2l	0.0550718	2.32737e-15			Sdc4	0.0420252	5.25176e-09			Noc2l	0.0550718	2.32737e-15			Ass1	0.0475079	1.18468e-10
		Gmfb	0.0434843	1.78e-09			Pprc1	0.0550396	2.32737e-15			Tmem263	0.0420125	4.74004e-09			Pprc1	0.0550396	2.32737e-15			Plekho1	0.0474756	1.40751e-10
		Apobec1	0.043404	1.69e-09			Lrrc14b	0.0550385	2.32737e-15			Evl	0.0419978	5.37625e-09			Lrrc14b	0.0550385	2.32737e-15			Sh3pxd2b	0.0474738	1.22466e-10
		Pth1r	0.0433925	1.35e-09			Sdf2l1	0.0550378	2.32737e-15			Cdc42se1	0.0419811	5.64005e-09			Sdf2l1	0.0550378	2.32737e-15			Rbis	0.0474711	1.40694e-10
		Tubb3	0.0433529	1.75e-09			Leprot	0.055034	2.32737e-15			Eif6	0.0419393	6.31307e-09			Leprot	0.055034	2.32737e-15			Ttll1	0.0474406	1.28874e-10
		Clec12a	0.0433393	1.69e-09			P2rx4	0.0549945	2.32737e-15			Oas1g	0.0418873	8.59003e-10			P2rx4	0.0549945	2.32737e-15			Ifi27	0.0473694	1.52581e-10
		Lbr	0.0433224	2e-09			Scd1	0.0549723	2.32737e-15			Piezo1	0.0418828	5.83253e-09			Scd1	0.0549723	2.32737e-15			Kcnn4	0.0473643	1.15292e-10
		Trem1	0.0432971	4.57e-10			AB124611	0.0549033	2.32737e-15			Ptk2b	0.0418712	4.46008e-09			AB124611	0.0549033	2.32737e-15			Pole3	0.0473426	1.46182e-10
		3425401B19Rik	0.0432895	2.01e-09			Pstpip1	0.0548907	2.32737e-15			Fbxo32	0.0418121	6.02854e-09			Pstpip1	0.0548907	2.32737e-15			Dlgap4	0.0473376	1.5774e-10
		Cnih1	0.0432539	2.27e-09			Cd180	0.0548442	2.32737e-15			Mcm4	0.0417976	5.79376e-09			Cd180	0.0548442	2.32737e-15			Tmem97	0.0473351	1.40532e-10
		Pdcd6ip	0.0432493	2.29e-09			Clasp1	0.0547746	2.32737e-15			Hat1	0.0417959	6.87004e-09			Clasp1	0.0547746	2.32737e-15			Neurl3	0.0473215	1.28028e-10
		Nono	0.0432197	2.31e-09			Lrrc32	0.0547409	2.32737e-15			Renbp	0.0417675	5.42506e-09			Lrrc32	0.0547409	2.32737e-15			Plp2	0.0473015	1.65623e-10
		Mcl1	0.043212	2.41e-09			Evl	0.0547284	2.32737e-15			Anapc5	0.0417351	8.12091e-09			Evl	0.0547284	2.32737e-15			Ap1s3	0.0472934	2.42654e-12
		Rnf19b	0.0432095	2.21e-09			Ltbp4	0.0545839	4.63192e-15			Dhx9	0.041723	7.29906e-09			Ltbp4	0.0545839	4.63192e-15			Myof	0.0471078	1.84465e-10
		Psmd5	0.0432	2.08e-09			Smc1a	0.0545365	4.63192e-15			Inhbb	0.0417154	4.63216e-09			Smc1a	0.0545365	4.63192e-15			H1f0	0.0470914	2.00743e-10
		Yipf5	0.0431925	2.34e-09			Blvrb	0.054441	4.63192e-15			Frzb	0.041714	6.66448e-09			Blvrb	0.054441	4.63192e-15			Tgfb1i1	0.0470873	1.97115e-10
		Cited4	0.0431861	2.3e-09			Eif4e2	0.0544388	4.63192e-15			Tecr	0.0417126	8.52894e-09			Eif4e2	0.0544388	4.63192e-15			Ppp1r9b	0.0470612	1.94778e-10
		Cxcl12	0.0431322	2.55e-09			Mapk3	0.0544279	4.63192e-15			Cpt2	0.0416878	8.50416e-09			Mapk3	0.0544279	4.63192e-15			Thrap3	0.0470346	2.08987e-10
		Cavin4	0.0431029	2.54e-09			Bcam	0.0544088	4.63192e-15			Sirt6	0.041574	1.82227e-09			Bcam	0.0544088	4.63192e-15			Tyms	0.0470302	1.97046e-10
		Adgre1	0.043073	2.48e-09			Slc20a1	0.0542302	6.92665e-15			Plat	0.0415717	8.67996e-09			Slc20a1	0.0542302	6.92665e-15			Ube2i	0.0470133	2.12967e-10
		Hagh	0.0430586	2.68e-09			Cyb5a	0.0542239	6.92665e-15			Arhgap30	0.0415494	5.08299e-09			Cyb5a	0.0542239	6.92665e-15			Olfm1	0.0469915	1.84354e-10
		Thrap3	0.0430439	2.68e-09			Atf4	0.0541975	6.92665e-15			Evi2a	0.0414788	8.1426e-09			Atf4	0.0541975	6.92665e-15			Thbd	0.0469798	2.06545e-10
		Atp6ap1	0.0430341	2.82e-09			Ogdhl	0.0541122	4.63192e-15			Ncf4	0.0414202	6.88922e-09			Ogdhl	0.0541122	4.63192e-15			Fbln7	0.046956	2.78756e-15
		Mxra8	0.0430266	2.72e-09			Rhox5	0.0540468	4.63192e-15			Elk3	0.0414071	1.01528e-08			Rhox5	0.0540468	4.63192e-15			Psmd8	0.0469474	2.37709e-10
		Tceal8	0.0430216	2.68e-09			Acod1	0.0539827	0			Eif4ebp1	0.0413722	1.12722e-08			Acod1	0.0539827	0			Prcp	0.0468989	2.29686e-10
		Ubald2	0.0430091	2.71e-09			Csf2ra	0.053938	6.92665e-15			Cachd1	0.0413292	1.13486e-10			Csf2ra	0.053938	6.92665e-15			Tmpo	0.0468761	2.41927e-10
		Ppp1r3c	0.0429936	2.72e-09			Slc25a34	0.0539091	6.92665e-15			Lmod3	0.0413224	1.09864e-08			Slc25a34	0.0539091	6.92665e-15			Cavin4	0.0468472	2.48119e-10
		Samhd1	0.0429872	2.73e-09			Ldlr	0.0537877	9.22427e-15			Kdelr1	0.0413185	1.17781e-08			Ldlr	0.0537877	9.22427e-15			Bag3	0.046768	2.8091e-10
		Rbm14	0.0429408	2.71e-09			Mndal	0.0537558	9.22427e-15			Trim25	0.0413152	1.04376e-08			Mndal	0.0537558	9.22427e-15			Mcm2	0.0467526	2.51856e-10
		Uggt1	0.0429265	2.9e-09			Nptn	0.0536723	1.37859e-14			Szrd1	0.0412771	1.11434e-08			Nptn	0.0536723	1.37859e-14			Fsd2	0.0467445	2.64445e-10
		Elob	0.0428889	3.24e-09			Etf1	0.0536536	1.37859e-14			Bex3	0.0412705	8.87475e-09			Etf1	0.0536536	1.37859e-14			Riok3	0.0467317	2.77283e-10
		Pdgfra	0.042816	3.15e-09			Tcp11l2	0.0536023	1.37859e-14			Ets1	0.0412646	1.07508e-08			Tcp11l2	0.0536023	1.37859e-14			Rbm24	0.0467008	2.86726e-10
		Leprot	0.0428078	3.31e-09			Cxcl14	0.0535476	1.15233e-14			Hsd17b12	0.0412349	1.08212e-08			Cxcl14	0.0535476	1.15233e-14			Ptp4a2	0.0466924	2.97843e-10
		Tcf25	0.042803	3.47e-09			Vamp8	0.0535127	1.60641e-14			Plod1	0.0412247	1.26679e-08			Vamp8	0.0535127	1.60641e-14			Jund	0.0466828	3.0057e-10
		Dlgap4	0.0427349	3.61e-09			Mfsd5	0.0534966	1.37859e-14			Tor3a	0.0412139	9.42011e-09			Mfsd5	0.0534966	1.37859e-14			Ogdhl	0.0466751	2.05044e-10
		Camta1	0.0427247	3.65e-09			Ivd	0.0534587	1.60641e-14			Eln	0.041191	1.03511e-08			Ivd	0.0534587	1.60641e-14			Mcm3	0.0466694	2.72417e-10
		Ifitm6	0.0426588	2.45e-09			Incenp	0.0533914	1.37859e-14			Csk	0.0411626	1.18183e-08			Incenp	0.0533914	1.37859e-14			Spred1	0.0466482	2.77254e-10
		Slc6a6	0.0426403	3.95e-09			Rtraf	0.0533471	1.83255e-14			Gas6	0.0411395	1.36126e-08			Rtraf	0.0533471	1.83255e-14			Ldlrap1	0.0465375	2.91849e-10
		Tgfb1i1	0.0425976	4e-09			Vps4b	0.0533393	1.83255e-14			Aspscr1	0.041128	1.23782e-08			Vps4b	0.0533393	1.83255e-14			Cystm1	0.0465272	3.47551e-10
		Adgra2	0.0425918	3.76e-09			Hspa9	0.0532924	2.05913e-14			Hif1a	0.0411258	1.3753e-08			Hspa9	0.0532924	2.05913e-14			Ywhag	0.0465248	3.51916e-10
		G6pdx	0.0425848	3.6e-09			Ttyh3	0.0532297	1.83255e-14			Stard3nl	0.0410386	1.28855e-08			Ttyh3	0.0532297	1.83255e-14			Flnb	0.0465118	3.27417e-10
		Csdc2	0.0425782	3.6e-09			Hist1h2bm	0.0532163	0			Gns	0.0410223	1.51153e-08			Hist1h2bm	0.0532163	0			Dynlt1a	0.0465077	9.91398e-11
		Ccnd3	0.0425781	4.17e-09			9530068E07Rik	0.0532094	2.28377e-14			Apbb1	0.041021	1.46969e-08			9530068E07Rik	0.0532094	2.28377e-14			Lars2	0.046444	3.79554e-10
		Ltbp3	0.0425523	4.2e-09			Cfh	0.0531451	2.28377e-14			Frrs1	0.0410104	9.16575e-09			Cfh	0.0531451	2.28377e-14			Cpd	0.0464075	3.74531e-10
		Ldlr	0.0424669	4.11e-09			BC031181	0.0530968	2.28377e-14			Nol12	0.0409655	1.29958e-08			BC031181	0.0530968	2.28377e-14			Brip1os	0.0463153	3.95781e-10
		Prxl2b	0.042455	4.69e-09			Syt3	0.052913	0			Bud31	0.0409614	1.52028e-08			Syt3	0.052913	0			Slc9a3r1	0.0462741	3.79554e-10
		Cat	0.0424471	4.79e-09			Nop56	0.0528998	2.96532e-14			Atp6v0d1	0.04089	1.66569e-08			Nop56	0.0528998	2.96532e-14			Pclaf	0.0462556	3.97972e-10
		Cks1b	0.0424294	4.16e-09			Fgr	0.0528705	2.05913e-14			Gorasp2	0.0408799	1.65355e-08			Fgr	0.0528705	2.05913e-14			Ppp1cc	0.0462475	4.53363e-10
		Ccdc88b	0.0424129	3.12e-09			Os9	0.0528131	3.18957e-14			Jph2	0.0408533	1.75007e-08			Os9	0.0528131	3.18957e-14			Ccnb1	0.0462334	3.83947e-10
		Snd1	0.042397	4.85e-09			Mrfap1	0.0528073	3.63865e-14			Chdh	0.0407873	4.12245e-11			Mrfap1	0.0528073	3.63865e-14			Cdh2	0.0461812	4.85965e-10
		Matn2	0.0423702	3.77e-09			Ifi203	0.0527097	2.96532e-14			Raly	0.0407685	1.8451e-08			Ifi203	0.0527097	2.96532e-14			Mrto4	0.0461309	4.8278e-10
		Cct5	0.0423586	5.17e-09			Ckap2l	0.0526833	3.41534e-14			Nfkbia	0.0407571	1.78119e-08			Ckap2l	0.0526833	3.41534e-14			Hk1	0.0461188	5.15276e-10
		Agpat3	0.0423167	5.35e-09			Nop58	0.0526791	3.63865e-14			Myo1e	0.0407428	1.14687e-08			Nop58	0.0526791	3.63865e-14			Ifih1	0.0461135	3.10055e-10
		Cxcl16	0.0422932	5.08e-09			Tmem182	0.052676	4.09101e-14			Ifi27	0.0406992	1.91801e-08			Tmem182	0.052676	4.09101e-14			Dhx9	0.0460694	4.98304e-10
		Dpm2	0.0422814	5.08e-09			Plxnb2	0.0526161	4.54011e-14			Mbd2	0.0406943	1.95402e-08			Plxnb2	0.0526161	4.54011e-14			Slc37a2	0.0460687	4.09328e-10
		Nxf1	0.0422408	5.21e-09			Snrpd3	0.052555	4.7614e-14			Taf10	0.0406844	2.01999e-08			Snrpd3	0.052555	4.7614e-14			Syncrip	0.0460644	5.23442e-10
		Mmp8	0.042222	2.9e-09			Timm13	0.0525297	4.98215e-14			Tbca	0.0406825	2.07135e-08			Timm13	0.0525297	4.98215e-14			Gsr	0.0460407	4.95831e-10
		Nedd4	0.0422101	5.95e-09			Snrpd2	0.0525292	4.98215e-14			Adam12	0.0406801	1.58822e-08			Snrpd2	0.0525292	4.98215e-14			Pafah1b2	0.0460058	5.39356e-10
		Dkk2	0.0421951	6.48e-11			Racgap1	0.0525157	4.3157e-14			Elavl1	0.0406223	1.97175e-08			Racgap1	0.0525157	4.3157e-14			Ubap2l	0.0460013	5.38357e-10
		Snx1	0.0421869	5.62e-09			Nedd4	0.0524548	5.43182e-14			Calm3	0.0406085	2.20025e-08			Nedd4	0.0524548	5.43182e-14			Mrpl33	0.0459969	5.77783e-10
		Necap2	0.0421626	5.77e-09			Snx2	0.0523786	5.648e-14			Timm8b	0.0405665	2.32734e-08			Snx2	0.0523786	5.648e-14			Jak3	0.0459912	4.34419e-10
		Eif4ebp1	0.0421018	6.52e-09			Medag	0.0523408	5.648e-14			Spi1	0.0405397	1.99747e-08			Medag	0.0523408	5.648e-14			Arhgap30	0.04598	4.1258e-10
		Klf2	0.0420716	6.44e-09			Rab3il1	0.0523058	5.648e-14			Atp5g2	0.0405303	2.433e-08			Rab3il1	0.0523058	5.648e-14			Slc48a1	0.0459752	5.64716e-10
		Hdlbp	0.0419995	7.2e-09			Dbnl	0.0523034	6.09256e-14			Eif3f	0.0404473	2.56498e-08			Dbnl	0.0523034	6.09256e-14			Tax1bp3	0.0459418	5.93119e-10
		Rcc2	0.0419925	6.48e-09			Nrp1	0.0522527	6.53606e-14			Nsd2	0.0404465	1.79857e-08			Nrp1	0.0522527	6.53606e-14			Cox8a	0.0459086	6.26413e-10
		Sord	0.0419846	6.71e-09			Igf2	0.0522156	4.7614e-14			Tnxb	0.0404176	2.32169e-08			Igf2	0.0522156	4.7614e-14			Cyp4f18	0.045823	5.1236e-10
		Slc35g2	0.0419429	1.82e-09			Retn	0.052211	0			Map4	0.0403502	2.73248e-08			Retn	0.052211	0			Top2a	0.0458152	6.22771e-10
		1110038F14Rik	0.041934	6.44e-09			Cnih1	0.0521877	7.20361e-14			Trp53	0.0403471	2.37275e-08			Cnih1	0.0521877	7.20361e-14			Cxcr4	0.0458119	5.56444e-10
		Ckap2l	0.0418653	6.39e-09			Unc5b	0.0521868	6.53606e-14			Snx6	0.0403128	2.60426e-08			Unc5b	0.0521868	6.53606e-14			Jup	0.0457576	7.19418e-10
		Dnm2	0.0418344	8.08e-09			Dpm3	0.0521371	7.64928e-14			Rbm43	0.0402756	1.05615e-08			Dpm3	0.0521371	7.64928e-14			Pdcd6ip	0.0457552	6.9861e-10
		Kcnd2	0.0418196	5.08e-09			Slc39a6	0.0521319	6.75741e-14			Ltbp4	0.0402754	2.97777e-08			Slc39a6	0.0521319	6.75741e-14			Llph	0.0456453	7.32287e-10
		Capza1	0.041816	8.21e-09			Cd47	0.0521158	7.86022e-14			Ier3ip1	0.0402658	2.94673e-08			Cd47	0.0521158	7.86022e-14			Psmc4	0.045639	7.83782e-10
		Nme2	0.0418068	8.48e-09			Acsbg1	0.0521008	0			Higd1a	0.0402431	3.10298e-08			Acsbg1	0.0521008	0			Col16a1	0.0456314	7.39158e-10
		Trim25	0.0418021	7.7e-09			Fdx1	0.0520912	8.08e-14			Tspan9	0.0402403	2.89518e-08			Fdx1	0.0520912	8.08e-14			Crlf2	0.0456211	7.12305e-10
		Apobec3	0.0417868	7.24e-09			Piezo1	0.0519817	8.29951e-14			Ifi44	0.0401894	1.41979e-08			Piezo1	0.0519817	8.29951e-14			Cytl1	0.0456096	1.50331e-10
		Crtap	0.0417851	8.25e-09			Gspt1	0.0519705	8.96713e-14			Slc6a6	0.04013	3.06967e-08			Gspt1	0.0519705	8.96713e-14			Slc39a1	0.0455918	8.22325e-10
		Mcm2	0.0417705	7.43e-09			Gpr137b	0.0519666	7.86022e-14			Ppt1	0.0400753	3.16693e-08			Gpr137b	0.0519666	7.86022e-14			Baz1b	0.0455783	7.71314e-10
		Tnfaip8l1	0.0417045	7.31e-09			Eprs	0.0519136	9.63395e-14			Ifi203	0.0400084	2.89415e-08			Eprs	0.0519136	9.63395e-14			Dse	0.0455712	6.90651e-10
		Gpsm1	0.0416799	9.26e-09			Tmem234	0.0518519	1.05177e-13			Ehd1	0.0399865	3.58212e-08			Tmem234	0.0518519	1.05177e-13			Ccl8	0.0455668	7.5921e-10
		Ncf2	0.0416652	6.52e-09			Ces1d	0.0518481	7.86022e-14			Unc5b	0.0399551	3.39243e-08			Ces1d	0.0518481	7.86022e-14			Heg1	0.0455433	8.46021e-10
		Srsf7	0.0416288	9.65e-09			Pin4	0.0518156	1.07351e-13			Srrm2	0.0399193	3.76033e-08			Pin4	0.0518156	1.07351e-13			Igf1	0.0455346	7.87301e-10
		Eif4a3	0.0415604	1.03e-08			Rnf4	0.0517808	1.05177e-13			Tmem120a	0.0398748	3.21346e-08			Rnf4	0.0517808	1.05177e-13			Sec63	0.0455172	8.37282e-10
		Dse	0.0415429	9.03e-09			Srp9	0.0517584	1.20484e-13			Tox4	0.0398636	3.41629e-08			Srp9	0.0517584	1.20484e-13			Ifi211	0.0454942	7.71314e-10
		Eya2	0.0415189	2.45e-09			Mlf2	0.0517401	1.22571e-13			Col6a1	0.0398453	4.2471e-08			Mlf2	0.0517401	1.22571e-13			Noc2l	0.045468	8.59425e-10
		Eif3h	0.0414597	1.16e-08			Atp6v1b2	0.0517265	1.13925e-13			Cct4	0.0398394	4.2887e-08			Atp6v1b2	0.0517265	1.13925e-13			Tspan14	0.0454645	7.9728e-10
		Tnfrsf1a	0.0414494	1.16e-08			Flnb	0.051682	1.20484e-13			Gucy1a1	0.0398346	2.93251e-08			Flnb	0.051682	1.20484e-13			Npc1	0.0454203	8.46268e-10
		Rnf126	0.041444	1.09e-08			Anxa4	0.051642	1.29181e-13			Mcrip2	0.0397981	4.26229e-08			Anxa4	0.051642	1.29181e-13			Fdps	0.0453051	1.02163e-09
		Slc25a12	0.0414412	1.16e-08			Abcc9	0.0515623	1.42292e-13			Ikbkb	0.0397822	4.02488e-08			Abcc9	0.0515623	1.42292e-13			Ankrd13a	0.0452686	1.0167e-09
		Racgap1	0.0414386	1.02e-08			Ehmt2	0.0515444	1.35702e-13			Adam17	0.0397788	3.87692e-08			Ehmt2	0.0515444	1.35702e-13			Lsm2	0.0452549	1.03134e-09
		Slc7a8	0.0414169	8.64e-09			Prc1	0.0515346	1.33556e-13			Scp2	0.0397562	4.69412e-08			Prc1	0.0515346	1.33556e-13			U2af2	0.0452292	1.08835e-09
		Stat2	0.0414062	1.06e-08			Sec22b	0.0514908	1.53139e-13			Phldb2	0.0397463	3.73008e-08			Sec22b	0.0514908	1.53139e-13			Praf2	0.0451954	1.05614e-09
		Eif2s2	0.0413817	1.23e-08			Ptges3	0.0514828	1.57485e-13			Dnajb11	0.0397014	4.45474e-08			Ptges3	0.0514828	1.57485e-13			Ube2d3	0.0451883	1.21094e-09
		Cox6a1	0.0413774	1.25e-08			Ccm2	0.0514248	1.53139e-13			Mefv	0.0396775	4.74345e-09			Ccm2	0.0514248	1.53139e-13			Mxra8	0.0451011	1.24224e-09
		Ncln	0.0413625	1.23e-08			Akr1b8	0.051382	1.61826e-13			Rrm2	0.0396464	4.25205e-08			Akr1b8	0.051382	1.61826e-13			Poldip3	0.0450472	1.19346e-09
		Il1r1	0.0413275	1.16e-08			Angptl2	0.0513748	1.79245e-13			Armcx2	0.0396341	4.15518e-08			Angptl2	0.0513748	1.79245e-13			Frzb	0.0450184	1.2533e-09
		Brd3os	0.0413033	4.87e-09			Myo1g	0.0513671	1.22571e-13			Lama4	0.0396122	4.97366e-08			Myo1g	0.0513671	1.22571e-13			Ube2v1	0.0449732	1.45075e-09
		Rnf4	0.041297	1.24e-08			Chpf2	0.0513382	1.44431e-13			Alyref	0.0395722	4.64288e-08			Chpf2	0.0513382	1.44431e-13			Cyfip1	0.0449513	1.42027e-09
		Mrfap1	0.0412909	1.35e-08			Dok1	0.0513345	1.63947e-13			Spc24	0.0395691	4.31329e-08			Dok1	0.0513345	1.63947e-13			Tap1	0.0449375	1.25006e-09
		Hist1h1c	0.0412895	1.33e-08			Plat	0.0513103	1.83564e-13			Copb2	0.0395652	5.26644e-08			Plat	0.0513103	1.83564e-13			Uqcc1	0.0449059	1.50004e-09
		Tecrl	0.0412817	1.27e-08			Kctd10	0.0512774	1.85667e-13			Lipg	0.0395486	7.31891e-13			Kctd10	0.0512774	1.85667e-13			Tubb2b	0.0448836	1.44286e-09
		Selenop	0.0412565	1.39e-08			Ubl5	0.0512678	2.09735e-13			Snai1	0.039495	4.50331e-08			Ubl5	0.0512678	2.09735e-13			Ldlr	0.0448779	1.40993e-09
		Pcdh1	0.0412463	1.23e-08			Cd14	0.051239	1.89976e-13			Atp6ap1	0.0394515	5.92157e-08			Cd14	0.051239	1.89976e-13			Tlr2	0.0448042	1.31065e-09
		Inf2	0.0412262	1.32e-08			Pilra	0.0512097	1.79245e-13			Cd47	0.0394386	5.93679e-08			Pilra	0.0512097	1.79245e-13			Ehd1	0.0448015	1.68618e-09
		Bcl6b	0.0412173	1.25e-08			Psmd14	0.0511967	2.20645e-13			Jun	0.0394282	5.48537e-08			Psmd14	0.0511967	2.20645e-13			Sumo2	0.0447653	1.75248e-09
		Ets1	0.0412077	1.35e-08			Mgst1	0.0509617	2.86504e-13			Rbbp7	0.0394104	6.16241e-08			Mgst1	0.0509617	2.86504e-13			Tmem50a	0.0447473	1.76596e-09
		Nus1	0.0411884	1.4e-08			Acad11	0.050961	2.7785e-13			Necap2	0.0394073	5.34697e-08			Acad11	0.050961	2.7785e-13			Gatad2a	0.0447305	1.68618e-09
		Rnps1	0.0411503	1.45e-08			Rcc2	0.0508451	3.01403e-13			Kcnj15	0.0394007	1.00993e-08			Rcc2	0.0508451	3.01403e-13			Pld3	0.0447188	1.77712e-09
		Fndc3b	0.0411486	1.44e-08			Bnc2	0.0508357	0			Frmd8	0.0393982	4.72776e-08			Bnc2	0.0508357	0			Ednrb	0.0447027	1.58452e-09
		Plk1	0.0411419	1.22e-08			Sec31a	0.0507869	3.53587e-13			Mrpl33	0.0393612	6.59635e-08			Sec31a	0.0507869	3.53587e-13			Dync1i2	0.0446627	1.84565e-09
		Ngp	0.0411333	5.84e-09			Aida	0.0507732	3.40607e-13			Srp9	0.0393577	6.36143e-08			Aida	0.0507732	3.40607e-13			Rgs10	0.0445956	1.80865e-09
		Htr2b	0.0411006	4.04e-09			Gadd45b	0.0507708	2.92944e-13			Chd4	0.0393388	6.30823e-08			Gadd45b	0.0507708	2.92944e-13			Mrps21	0.0445931	2.07299e-09
		Cidea	0.0410903	1.51e-08			H2afx	0.0507628	3.34209e-13			Efnb3	0.0393347	5.14828e-08			H2afx	0.0507628	3.34209e-13			Psmb4	0.0445748	2.10382e-09
		Ppargc1a	0.0410685	1.4e-08			Adamtsl2	0.0507508	2.99378e-13			Mgat1	0.0393327	6.11171e-08			Adamtsl2	0.0507508	2.99378e-13			Pfdn5	0.0445482	2.14609e-09
		Mmp23	0.0410672	1.51e-08			Sin3b	0.0507247	3.7972e-13			Mid1	0.0392704	1.13518e-09			Sin3b	0.0507247	3.7972e-13			Ppfibp1	0.0445336	2.00716e-09
		Clip4	0.0410615	1.59e-08			Gm10076	0.050682	3.88274e-13			Man2b1	0.0392578	6.51255e-08			Gm10076	0.050682	3.88274e-13			Ric8a	0.0444963	2.02399e-09
		Higd1a	0.0410543	1.65e-08			Tax1bp3	0.0505758	4.3822e-13			Ednrb	0.0392244	5.74294e-08			Tax1bp3	0.0505758	4.3822e-13			Rexo2	0.0444777	2.23101e-09
		Pcolce2	0.0410401	1.56e-08			Arf3	0.0505627	4.27512e-13			Nfic	0.0391628	7.46835e-08			Arf3	0.0505627	4.27512e-13			Hspa4	0.0444674	2.28027e-09
		Mrps18a	0.0410034	1.69e-08			Cln3	0.0504569	1.09522e-13			Hdgf	0.0391143	7.64657e-08			Cln3	0.0504569	1.09522e-13			Coro2a	0.0444454	1.029e-09
		Vwf	0.0409926	1.62e-08			Mxra8	0.050449	4.94615e-13			Homer2	0.0391012	7.2047e-08			Mxra8	0.050449	4.94615e-13			Nid2	0.0444348	2.18064e-09
		Hspb2	0.0409714	1.75e-08			Uqcc2	0.0504273	5.44321e-13			Tbcb	0.039056	8.03102e-08			Uqcc2	0.0504273	5.44321e-13			Myo9b	0.0444232	2.23378e-09
		Fam168b	0.0409508	1.68e-08			Cib1	0.0504027	4.98703e-13			Zfp330	0.0390213	6.59903e-08			Cib1	0.0504027	4.98703e-13			Bank1	0.0444115	5.99354e-13
		Adam19	0.0409212	1.68e-08			Aldh2	0.0503697	5.76112e-13			Gpr35	0.0389955	2.68801e-08			Aldh2	0.0503697	5.76112e-13			Tubb4b	0.0444071	2.43568e-09
		Mlycd	0.0409194	1.76e-08			Sp110	0.0503571	4.70813e-13			Bicc1	0.0389933	7.71393e-08			Sp110	0.0503571	4.70813e-13			Slc25a34	0.0443602	2.11892e-09
		Pgs1	0.0409099	1.76e-08			Dtymk	0.0503494	5.52746e-13			Pcdhb16	0.0389653	3.76345e-10			Dtymk	0.0503494	5.52746e-13			Eif3g	0.0443377	2.51078e-09
		Lat2	0.0408821	1.51e-08			Acox1	0.0501888	6.98483e-13			Prc1	0.0389483	6.9161e-08			Acox1	0.0501888	6.98483e-13			Gmfg	0.0443205	2.1141e-09
		Arrb1	0.040866	1.76e-08			Pofut2	0.0501728	6.96708e-13			Snhg18	0.0389365	8.63312e-08			Pofut2	0.0501728	6.96708e-13			Topbp1	0.0442959	2.19463e-09
		Brip1os	0.0408182	1.84e-08			Cd276	0.0501713	5.63344e-13			Npdc1	0.0389168	8.57418e-08			Cd276	0.0501713	5.63344e-13			Mal	0.0442719	2.5609e-09
		Bak1	0.0407964	1.93e-08			Entpd5	0.0501645	6.75325e-13			Arap1	0.0389081	8.35458e-08			Entpd5	0.0501645	6.75325e-13			Hyou1	0.0442612	2.43568e-09
		Ccdc112	0.0407953	5e-09			Gatad2a	0.0501237	6.62636e-13			Cdca8	0.0388999	7.00948e-08			Gatad2a	0.0501237	6.62636e-13			Rarres2	0.0442493	2.66958e-09
		Itm2b	0.0407659	2.12e-08			Folr2	0.0500974	7.08955e-13			Psma5	0.0388951	9.35005e-08			Folr2	0.0500974	7.08955e-13			Gstk1	0.0442442	2.612e-09
		Arap1	0.0407555	1.96e-08			Wipf1	0.0500831	7.10721e-13			Tm7sf2	0.03889	5.17245e-09			Wipf1	0.0500831	7.10721e-13			Copb1	0.0441961	2.77694e-09
		Evl	0.0406887	2.03e-08			Alyref	0.0500444	7.42895e-13			Aldh6a1	0.0388792	9.14218e-08			Alyref	0.0500444	7.42895e-13			Eif2s1	0.0441913	2.83805e-09
		Il7r	0.0406792	2.46e-09			Olfml2b	0.0499652	7.83717e-13			Snrpc	0.0388632	9.33614e-08			Olfml2b	0.0499652	7.83717e-13			Srsf9	0.0441578	2.68858e-09
		Prkcd	0.040646	2.19e-08			Mov10l1	0.0499594	8.31001e-13			Psmb3	0.0388541	9.85667e-08			Mov10l1	0.0499594	8.31001e-13			Eci2	0.0441123	3.1004e-09
		Apobr	0.0405906	1.6e-08			Napsa	0.0499533	6.25942e-13			Mecomos	0.0388475	8.77278e-10			Napsa	0.0499533	6.25942e-13			Cks1b	0.0440901	2.96371e-09
		Snx2	0.0405582	2.43e-08			Eif3i	0.0499227	9.37334e-13			Psmd7	0.0388013	9.94587e-08			Eif3i	0.0499227	9.37334e-13			Gnas	0.0440435	3.34528e-09
		Pcp4l1	0.0405215	2.48e-08			Tns1	0.049895	9.80547e-13			Acsl5	0.0387698	8.93616e-08			Tns1	0.049895	9.80547e-13			Abcc9	0.0440095	3.28548e-09
		Ier5l	0.0405016	2.37e-08			Aqp1	0.0498608	9.76786e-13			Rad23b	0.0387626	1.0173e-07			Aqp1	0.0498608	9.76786e-13			Ltb4r1	0.0439906	2.38212e-09
		Ogn	0.0404956	2.59e-08			Gsdmd	0.049824	8.47872e-13			Pros1	0.0387396	9.23414e-08			Gsdmd	0.049824	8.47872e-13			Tecr	0.0439561	3.59071e-09
		Ngf	0.0404895	2.01e-08			Tpx2	0.0498101	8.95065e-13			Pecam1	0.0387372	1.05299e-07			Tpx2	0.0498101	8.95065e-13			Mtus2	0.043922	3.56179e-09
		P4ha1	0.0404818	2.6e-08			Tacc2	0.0497683	1.07867e-12			Prnd	0.0387132	8.93616e-08			Tacc2	0.0497683	1.07867e-12			Sox4	0.0439201	3.20176e-09
		Oas2	0.040454	1.88e-08			Kctd11	0.0497252	9.16212e-13			Txnip	0.0386867	1.13863e-07			Kctd11	0.0497252	9.16212e-13			Eif4g1	0.0439195	3.72289e-09
		Anxa4	0.040447	2.65e-08			Parp9	0.0496773	9.56269e-13			Gpr153	0.0386688	9.11496e-08			Parp9	0.0496773	9.56269e-13			Bhlhe40	0.0439183	3.62899e-09
		Rps27rt	0.0404433	2.69e-08			Timp4	0.0495425	1.07065e-12			Ralb	0.038624	1.02884e-07			Timp4	0.0495425	1.07065e-12			Hdac1	0.0439142	3.43925e-09
		Ralb	0.040422	2.65e-08			Prdx3	0.0495169	1.45768e-12			Rbm8a	0.0386118	1.13925e-07			Prdx3	0.0495169	1.45768e-12			Impa1	0.0438889	3.3529e-09
		H2afy	0.0404114	2.74e-08			Bicc1	0.049499	1.39907e-12			Ppp1r9b	0.0385943	1.02629e-07			Bicc1	0.049499	1.39907e-12			Apbb1ip	0.0438859	3.14492e-09
		Aldh4a1	0.0403815	2.74e-08			Lhfp	0.0494958	1.48908e-12			Dbnl	0.0385897	1.12663e-07			Lhfp	0.0494958	1.48908e-12			Sgpl1	0.0438743	3.56878e-09
		Sbk1	0.0403813	2.52e-08			Aplnr	0.0494598	1.40043e-12			Psmd4	0.0385852	1.17403e-07			Aplnr	0.0494598	1.40043e-12			Nop9	0.0438727	3.50582e-09
		Esrra	0.040374	2.92e-08			Rab5if	0.0494379	1.58951e-12			Ripk3	0.0385731	1.01905e-07			Rab5if	0.0494379	1.58951e-12			Gm11716	0.0438662	3.5059e-09
		Fus	0.0403671	2.96e-08			Acvrl1	0.0493495	1.63792e-12			Hjv	0.0385573	1.22547e-07			Acvrl1	0.0493495	1.63792e-12			Kcnj3	0.0438341	3.02674e-09
		Fstl3	0.0403535	2.86e-08			Sh3gl1	0.0493345	1.52259e-12			Gm26621	0.0385294	3.24159e-10			Sh3gl1	0.0493345	1.52259e-12			Ddx39	0.0438067	3.90409e-09
		Eva1b	0.0403384	2.86e-08			Cd300lb	0.0493278	1.16861e-12			Sdf4	0.0384988	1.26978e-07			Cd300lb	0.0493278	1.16861e-12			Ost4	0.0437921	4.14379e-09
		Hint1	0.0403293	3.09e-08			Golt1b	0.0492863	1.6777e-12			Ccnb2	0.0384479	1.0095e-07			Golt1b	0.0492863	1.6777e-12			4833407H14Rik	0.0437678	4.13049e-11
		Cib1	0.0403285	2.81e-08			Galnt2	0.0492776	1.80421e-12			Elk1	0.0384411	8.04986e-08			Galnt2	0.0492776	1.80421e-12			Agl	0.0437077	4.35279e-09
		Copa	0.0403002	3.12e-08			Arap1	0.0492245	1.87806e-12			Csf2rb2	0.0384135	9.19044e-08			Arap1	0.0492245	1.87806e-12			Dnajc3	0.0437021	4.26778e-09
		Aup1	0.0402619	3.18e-08			Otulinl	0.0492193	1.69388e-12			Cltb	0.0384054	1.31297e-07			Otulinl	0.0492193	1.69388e-12			Snx2	0.0436495	4.52551e-09
		Steap2	0.0402072	2.46e-08			Scgb1c1	0.0491716	1.36403e-12			Ncln	0.038402	1.35804e-07			Scgb1c1	0.0491716	1.36403e-12			Dok1	0.0436429	4.18004e-09
		Spcs1	0.0401605	3.52e-08			Car13	0.0491301	1.36541e-12			Usp14	0.0383652	1.38954e-07			Car13	0.0491301	1.36541e-12			Dclk1	0.0436168	3.45569e-09
		Phyhd1	0.0401398	3.31e-08			Sec24d	0.0490802	2.07464e-12			Kctd17	0.0383427	1.24275e-07			Sec24d	0.0490802	2.07464e-12			Blnk	0.043575	2.9603e-09
		Rgs3	0.0401327	3.31e-08			Rab11a	0.0490156	2.51905e-12			Racgap1	0.0383426	1.17402e-07			Rab11a	0.0490156	2.51905e-12			Tk1	0.0434227	5.10008e-09
		Phldb2	0.0400796	3.54e-08			Homer2	0.0489837	2.26565e-12			Mcl1	0.0383387	1.50556e-07			Homer2	0.0489837	2.26565e-12			Raly	0.0434177	5.63506e-09
		Ube2l3	0.0400761	3.78e-08			Psmc3	0.0489503	2.74593e-12			Park7	0.0383374	1.52084e-07			Psmc3	0.0489503	2.74593e-12			Plpp2	0.043388	4.27059e-09
		Egln3	0.0400582	3.65e-08			Isca1	0.0489462	2.63126e-12			Lcp2	0.0383058	9.7168e-08			Isca1	0.0489462	2.63126e-12			Mybphl	0.043371	4.8384e-14
		Sdf4	0.0400489	3.83e-08			Gm11716	0.0489292	2.63061e-12			Ppp4c	0.0383032	1.34486e-07			Gm11716	0.0489292	2.63061e-12			Creld2	0.0433648	5.53268e-09
		Osbpl8	0.0400455	3.73e-08			Ppargc1a	0.0489008	2.39456e-12			Rgl1	0.0383005	1.27048e-07			Ppargc1a	0.0489008	2.39456e-12			Nrp2	0.0433043	5.97246e-09
		Prc1	0.0400021	3.46e-08			Lman1	0.0488227	3.01054e-12			Chmp2a	0.0382907	1.54973e-07			Lman1	0.0488227	3.01054e-12			Ccr5	0.0432912	5.52545e-09
		Asb10	0.0399932	3.62e-08			Mxra7	0.0488002	2.97185e-12			Prkcd	0.0382741	1.35801e-07			Mxra7	0.0488002	2.97185e-12			Hspe1	0.0432594	6.68461e-09
		Arhgef1	0.0399853	3.9e-08			Ubxn1	0.048779	3.26636e-12			Cyp4f18	0.0382574	1.05957e-07			Ubxn1	0.048779	3.26636e-12			Agpat3	0.0432523	6.53544e-09
		Tmem158	0.0399036	2.76e-08			Eps8	0.0487696	2.74593e-12			Gar1	0.0382403	1.32517e-07			Eps8	0.0487696	2.74593e-12			Apobec1	0.0432307	5.45164e-09
		Papola	0.0398634	4.49e-08			Mmp8	0.0487275	1.53246e-12			Il21r	0.038232	6.31944e-08			Mmp8	0.0487275	1.53246e-12			Rsu1	0.043212	6.48748e-09
		Rbis	0.0397702	4.89e-08			Rrp7a	0.0487049	3.10228e-12			Clic4	0.0382305	1.64612e-07			Rrp7a	0.0487049	3.10228e-12			Stat2	0.0431845	5.54499e-09
		Comt	0.0397667	4.96e-08			Eif5	0.0486789	3.54858e-12			Crlf2	0.0382225	1.48089e-07			Eif5	0.0486789	3.54858e-12			Masp1	0.0431707	4.75128e-09
		Nrep	0.039739	4.66e-08			Itih3	0.0486336	0			Ciao2a	0.0381983	1.55973e-07			Itih3	0.0486336	0			Tmed5	0.0430352	7.51563e-09
		Fam120a	0.0397053	5.15e-08			Mdk	0.0486292	1.92616e-12			Ahcyl1	0.038192	1.58448e-07			Mdk	0.0486292	1.92616e-12			Smox	0.0430252	7.03474e-09
		Il13ra1	0.0396954	5.1e-08			Tars	0.0485716	3.85803e-12			Vma21	0.0381567	1.63474e-07			Tars	0.0485716	3.85803e-12			Slc39a6	0.0430093	7.19654e-09
		Elk3	0.0396715	5.22e-08			Cnpy3	0.0484772	4.1502e-12			Upk1b	0.038127	2.92726e-08			Cnpy3	0.0484772	4.1502e-12			Gm31659	0.0430078	7.14037e-09
		Ptgr2	0.0396493	5.38e-08			Galnt6	0.0484771	2.70857e-12			Ly6c1	0.0380883	1.83495e-07			Galnt6	0.0484771	2.70857e-12			Sf3b4	0.0429932	7.75739e-09
		Ganab	0.0395418	5.79e-08			P3h1	0.0484306	4.43211e-12			Jund	0.0380438	1.88202e-07			P3h1	0.0484306	4.43211e-12			Timm10b	0.0429771	8.48878e-09
		Wls	0.0395343	5.86e-08			Nupr1	0.048392	4.43211e-12			Tmem126a	0.0379917	1.9803e-07			Nupr1	0.048392	4.43211e-12			Cox14	0.0429412	8.77901e-09
		Edn1	0.0394243	4.5e-08			Clic5	0.0483859	4.98331e-12			Cln3	0.0379684	1.33355e-07			Clic5	0.0483859	4.98331e-12			Rad23b	0.0429404	8.66939e-09
		Pid1	0.0394167	5.79e-08			Rab2a	0.0483745	5.0332e-12			Nanp	0.0379447	5.83541e-08			Rab2a	0.0483745	5.0332e-12			Akt3	0.0429143	6.11693e-09
		Ociad1	0.0394091	6.69e-08			Nucks1	0.0483653	4.93547e-12			Irgm1	0.0379273	1.77965e-07			Nucks1	0.0483653	4.93547e-12			Slfn1	0.0429023	5.41905e-09
		Hspa9	0.0393718	7e-08			Cox20	0.0483545	5.18964e-12			Pomp	0.0379252	2.10674e-07			Cox20	0.0483545	5.18964e-12			Arhgef1	0.0428746	8.85951e-09
		Gbp2	0.0393342	5.92e-08			Dynlrb1	0.0483513	5.23093e-12			Supt16	0.0379164	1.38856e-07			Dynlrb1	0.0483513	5.23093e-12			Usp2	0.0428091	9.3701e-09
		Il6	0.0393327	3e-08			Hacd4	0.0483347	4.52249e-12			B4galt1	0.0378918	2.10506e-07			Hacd4	0.0483347	4.52249e-12			Rbpj	0.0428084	9.14741e-09
		Cyp7b1	0.0393177	3.48e-08			Coro6	0.0483316	5.1778e-12			Rnps1	0.0378471	2.09614e-07			Coro6	0.0483316	5.1778e-12			Sar1a	0.0427548	1.02573e-08
		Gstk1	0.0392833	6.97e-08			Ada	0.0482901	4.15634e-12			Glb1l	0.0378187	1.22648e-08			Ada	0.0482901	4.15634e-12			Mcm7	0.0427511	9.26483e-09
		Ctla2b	0.0392524	5.83e-08			Stat2	0.048286	4.29361e-12			H19	0.037813	1.63585e-07			Stat2	0.048286	4.29361e-12			Nfkbia	0.0427463	9.77409e-09
		Rab6a	0.0391949	7.95e-08			Pgbd1	0.0482418	0			Cacul1	0.0377735	1.98535e-07			Pgbd1	0.0482418	0			Bud23	0.0427437	9.26123e-09
		Fkbp8	0.0391502	8.3e-08			Phlda3	0.0482047	5.76196e-12			Gm15743	0.037756	3.93555e-10			Phlda3	0.0482047	5.76196e-12			Ubl5	0.0427409	1.04299e-08
		S100a13	0.0391355	8.41e-08			Slc35b2	0.0482026	5.81532e-12			Medag	0.0377226	2.13345e-07			Slc35b2	0.0482026	5.81532e-12			Cdca8	0.042677	9.71193e-09
		Mov10l1	0.0391146	7.82e-08			Pros1	0.0481725	5.80805e-12			Fsd2	0.0377052	2.33291e-07			Pros1	0.0481725	5.80805e-12			Fgf1	0.0426373	1.09725e-08
		Ddah1	0.0390867	7.83e-08			Melk	0.0481413	4.33771e-12			Maz	0.0376602	2.23956e-07			Melk	0.0481413	4.33771e-12			Eif3c	0.0426058	1.15436e-08
		Pla2g15	0.039073	7.77e-08			Ch25h	0.0480816	5.76296e-12			Sdf2l1	0.0376261	2.12506e-07			Ch25h	0.0480816	5.76296e-12			Lman1	0.0426038	1.13697e-08
		Hmgn2	0.0390162	8.85e-08			Psenen	0.0480658	6.94643e-12			Lum	0.0376029	2.71662e-07			Psenen	0.0480658	6.94643e-12			Rnase4	0.042601	1.14552e-08
		Smg6	0.0390023	7.8e-08			U2af2	0.0480511	6.78032e-12			Eif4g2	0.0375851	2.83345e-07			U2af2	0.0480511	6.78032e-12			Dhx15	0.0425899	1.1339e-08
		Irf5	0.0389921	7.65e-08			Pbk	0.0480213	5.87921e-12			Gng12	0.0375523	2.52241e-07			Pbk	0.0480213	5.87921e-12			Abi1	0.042585	1.08653e-08
		Ifngr1	0.0389136	1e-07			Rbpj	0.04802	6.88121e-12			Gm32352	0.0375511	8.52485e-09			Rbpj	0.04802	6.88121e-12			Gng10	0.0425508	1.1132e-08
		Rras	0.0389066	1.01e-07			Gpsm3	0.0479941	6.78032e-12			Htra2	0.037535	2.47609e-07			Gpsm3	0.0479941	6.78032e-12			Fibin	0.0425346	1.1132e-08
		Ppt1	0.0388771	1.01e-07			Tipin	0.0479803	6.53629e-12			Csf2rb	0.0375213	2.10506e-07			Tipin	0.0479803	6.53629e-12			Ncf1	0.0425271	1.1203e-08
		Mtus1	0.0388291	1.08e-07			Lamtor1	0.0479737	7.75558e-12			Unc45b	0.0374452	3.0647e-07			Lamtor1	0.0479737	7.75558e-12			Anxa6	0.0425025	1.27663e-08
		Fkbp2	0.0388266	1.05e-07			Nars	0.0479653	7.68465e-12			Wasf2	0.0374351	2.90132e-07			Nars	0.0479653	7.68465e-12			Cmtm6	0.0424485	1.23307e-08
		Ccnd1	0.0388154	1.08e-07			Furin	0.0478788	8.44481e-12			Ndufa4l2	0.0374188	2.93641e-07			Furin	0.0478788	8.44481e-12			Prpf40a	0.042404	1.24671e-08
		Cmtm3	0.0387643	1.07e-07			Stx4a	0.0478677	8.31229e-12			Fam120a	0.0374052	3.07948e-07			Stx4a	0.0478677	8.31229e-12			Vwa8	0.0423945	1.3354e-08
		Erg	0.0387594	8.85e-08			Cfdp1	0.0478398	8.36608e-12			Ehd4	0.0373799	3.32222e-07			Cfdp1	0.0478398	8.36608e-12			Snrpd2	0.0423432	1.4425e-08
		Lrpprc	0.0387147	1.18e-07			Nfic	0.0477924	9.01748e-12			Mbnl2	0.0373595	3.24647e-07			Nfic	0.0477924	9.01748e-12			Alas2	0.0423114	5.9511e-10
		Dag1	0.0386702	1.25e-07			Nrp2	0.0477633	8.85249e-12			Ddx21	0.037349	3.00594e-07			Nrp2	0.0477633	8.85249e-12			Mbnl2	0.0422859	1.5079e-08
		Ncf4	0.0386678	1.02e-07			Nckap1	0.0477572	9.58216e-12			Rap1a	0.0373445	3.26024e-07			Nckap1	0.0477572	9.58216e-12			Ank	0.0422658	1.50536e-08
		Hint2	0.038639	1.27e-07			Llph	0.0476617	9.90391e-12			G6pdx	0.0373341	2.36038e-07			Llph	0.0476617	9.90391e-12			Irf8	0.042263	1.36864e-08
		Notch4	0.0386092	1.23e-07			Casp3	0.04766	8.15201e-12			Zc3h7a	0.0373014	2.94069e-07			Casp3	0.04766	8.15201e-12			Mob3b	0.0422263	6.43145e-10
		Egln1	0.0385939	1.32e-07			Masp1	0.0476492	8.92254e-12			Skil	0.0372889	2.47405e-07			Masp1	0.0476492	8.92254e-12			Ube2l3	0.0422131	1.61671e-08
		Tmem25	0.0385541	6.1e-08			Mob1a	0.0475945	1.10402e-11			Eif4e2	0.0372821	3.19667e-07			Mob1a	0.0475945	1.10402e-11			Ska1	0.04221	7.75739e-09
		Eng	0.03855	1.37e-07			Eif3k	0.0475626	1.20099e-11			Cyb5a	0.0372441	3.55637e-07			Eif3k	0.0475626	1.20099e-11			Mapre1	0.0421884	1.63344e-08
		Commd4	0.0385275	1.33e-07			Rab8a	0.0474963	1.17865e-11			Grb2	0.037215	3.64432e-07			Rab8a	0.0474963	1.17865e-11			Ssu72	0.0421627	1.63064e-08
		Sh3pxd2b	0.038523	1.28e-07			Cmtm3	0.0474768	1.23987e-11			Mtap	0.0372107	2.95857e-07			Cmtm3	0.0474768	1.23987e-11			Slc43a2	0.0421608	1.52545e-08
		Prune2	0.0384493	1.47e-07			Irgm1	0.0474432	1.10402e-11			D8Ertd738e	0.0371901	3.82359e-07			Irgm1	0.0474432	1.10402e-11			Lrrc17	0.0421458	1.38066e-08
		Gng12	0.0384474	1.44e-07			Rasa4	0.0474281	1.12145e-11			Ces2g	0.0371307	1.28821e-07			Rasa4	0.0474281	1.12145e-11			Mtch1	0.0421424	1.70961e-08
		Cdc42se1	0.0384321	1.44e-07			Ift20	0.0474218	1.35365e-11			Gprc5b	0.0371277	3.25437e-07			Ift20	0.0474218	1.35365e-11			Oasl2	0.0421323	1.39636e-08
		Cd300lg	0.0384278	1.46e-07			Myd88	0.0473684	1.30229e-11			Creld2	0.0371265	3.5107e-07			Myd88	0.0473684	1.30229e-11			Igtp	0.0421304	1.37105e-08
		Cd276	0.0384133	1.31e-07			Map4k4	0.0473099	1.48318e-11			Prkacb	0.0370899	3.85843e-07			Map4k4	0.0473099	1.48318e-11			Bc1	0.0421208	1.57673e-08
		Elf4	0.0384061	1.35e-07			Tmtc1	0.0472879	1.4328e-11			Csnk1d	0.0370738	3.84228e-07			Tmtc1	0.0472879	1.4328e-11			Wipf1	0.0421175	1.61161e-08
		Cyp4f18	0.0383967	1.29e-07			Cxcl1	0.0472838	9.66001e-12			Cdr2l	0.0370668	3.05395e-07			Cxcl1	0.0472838	9.66001e-12			Rab3a	0.0420817	1.60363e-08
		Pip4k2a	0.0383854	1.37e-07			Cd59a	0.0472076	1.60212e-11			Bnip2	0.0370632	3.95617e-07			Cd59a	0.0472076	1.60212e-11			Limch1	0.042079	1.76478e-08
		Prdx2	0.0383825	1.59e-07			Ier2	0.0471999	1.6642e-11			Ivd	0.0370541	4.17608e-07			Ier2	0.0471999	1.6642e-11			Zdhhc3	0.0420708	1.67046e-08
		Xpo1	0.0383694	1.55e-07			Pdgfra	0.0471755	1.64842e-11			Ift122	0.0370136	3.59472e-07			Pdgfra	0.0471755	1.64842e-11			Phf23	0.0420464	1.70609e-08
		Mbnl1	0.0383493	1.61e-07			Trp53inp2	0.0471571	1.81797e-11			Perm1	0.0369912	4.2615e-07			Trp53inp2	0.0471571	1.81797e-11			Serping1	0.041979	1.94029e-08
		Dmrta2	0.0383279	2.41e-09			Csf3r	0.0471228	1.32225e-11			Jpt1	0.0369873	4.47219e-07			Csf3r	0.0471228	1.32225e-11			Mpi	0.0419714	1.92846e-08
		Tmem189	0.0383165	1.61e-07			Rassf2	0.0470848	1.51268e-11			Tmem123	0.0369854	4.21257e-07			Rassf2	0.0470848	1.51268e-11			Mir142hg	0.0419606	1.30002e-08
		Ttll1	0.0383133	1.53e-07			Grb2	0.0470845	1.94865e-11			Sparcl1	0.0369806	4.49377e-07			Grb2	0.0470845	1.94865e-11			Ptpn7	0.0418679	1.35715e-08
		Adhfe1	0.0382737	1.5e-07			Vegfd	0.0470733	1.34674e-11			B4galt6	0.0369519	3.40768e-07			Vegfd	0.0470733	1.34674e-11			Fbxl5	0.0417841	2.05748e-08
		Rab8b	0.0382249	1.66e-07			Aspscr1	0.0470555	1.94663e-11			Col12a1	0.0369418	3.53041e-07			Aspscr1	0.0470555	1.94663e-11			Dync1h1	0.0417404	2.41482e-08
		1110038B12Rik	0.0381988	1.66e-07			Cops9	0.0470468	2.06498e-11			Fcrl1	0.0369175	3.65817e-09			Cops9	0.0470468	2.06498e-11			Glipr1	0.041721	2.0922e-08
		Sh3kbp1	0.03819	1.81e-07			Snrpc	0.0470172	2.07635e-11			Daxx	0.0368979	3.58044e-07			Snrpc	0.0470172	2.07635e-11			Sh2d5	0.0416915	1.95526e-08
		Pls3	0.0381829	1.81e-07			G3bp1	0.0469997	2.10346e-11			P3h3	0.0368877	4.44086e-07			G3bp1	0.0469997	2.10346e-11			Snx20	0.0416847	2.04794e-08
		Lmf2	0.0381788	1.8e-07			Gdf15	0.046978	1.78233e-11			Vamp8	0.0368491	4.81408e-07			Gdf15	0.046978	1.78233e-11			Chst1	0.0416587	1.9292e-08
		Ackr1	0.0381748	3.55e-09			Psme2	0.0469559	2.19317e-11			Spg21	0.0368479	4.39453e-07			Psme2	0.0469559	2.19317e-11			Azin1	0.0416265	2.6133e-08
		Mgat4a	0.0381613	1.54e-07			Spc24	0.0469369	1.69189e-11			Tgfb1i1	0.0368457	4.52463e-07			Spc24	0.0469369	1.69189e-11			Kctd11	0.0416044	2.5043e-08
		Timm17a	0.0381334	1.93e-07			Lta4h	0.0469235	2.20363e-11			Slc25a12	0.0368147	5.05021e-07			Lta4h	0.0469235	2.20363e-11			Sprr2f	0.0415925	2.19463e-10
		Afg1l	0.0380888	1.81e-07			Adm	0.0468936	1.79759e-11			Nts	0.0368076	2.35884e-07			Adm	0.0468936	1.79759e-11			Brd2	0.0415445	2.71198e-08
		Mlf2	0.0380828	2.01e-07			Abhd2	0.0468793	2.14671e-11			B4galnt1	0.0367916	3.88966e-07			Abhd2	0.0468793	2.14671e-11			Arhgef2	0.0414727	2.81289e-08
		Wipf1	0.0380489	1.89e-07			Ier3ip1	0.0468364	2.54382e-11			S1pr2	0.0367772	4.45018e-07			Ier3ip1	0.0468364	2.54382e-11			Plekhg3	0.0414696	2.64957e-08
		Pcdhga4	0.0380479	2.04e-09			Chrm3	0.0467923	0			Suz12	0.0367759	3.84228e-07			Chrm3	0.0467923	0			Fuom	0.0414367	3.00531e-08
		S1pr2	0.0379636	1.99e-07			Adcy7	0.046726	2.50827e-11			Mgat5	0.0367503	4.2615e-07			Adcy7	0.046726	2.50827e-11			Sec13	0.041434	3.03714e-08
		Pold4	0.0379627	2.07e-07			Rras2	0.0467241	2.38085e-11			Plvap	0.0367475	4.43078e-07			Rras2	0.0467241	2.38085e-11			Ifitm6	0.041413	1.95928e-08
		Psma3	0.0379583	2.22e-07			Eva1b	0.0467192	2.75688e-11			Tbx18	0.0367268	2.48138e-07			Eva1b	0.0467192	2.75688e-11			Snhg5	0.0413707	2.64087e-08
		Dctn2	0.0378972	2.33e-07			Gyg	0.0467174	2.88419e-11			Gstm1	0.0367196	5.43504e-07			Gyg	0.0467174	2.88419e-11			Smim26	0.0413671	3.21109e-08
		Copz1	0.03789	2.31e-07			Ube2v1	0.0467125	2.85537e-11			Foxp1	0.0367065	4.37177e-07			Ube2v1	0.0467125	2.85537e-11			Nthl1	0.0413598	9.43815e-09
		Rnf128	0.0378509	2.37e-07			Kcng2	0.0467016	2.88589e-11			Akr1b3	0.0366869	5.67288e-07			Kcng2	0.0467016	2.88589e-11			Selenon	0.0413464	3.19731e-08
		Crlf2	0.0378412	2.24e-07			Emp2	0.0466569	2.89773e-11			Ap2a2	0.0366632	5.44524e-07			Emp2	0.0466569	2.89773e-11			Ckap2	0.0413242	2.56989e-08
		Srxn1	0.0378405	2.33e-07			Cerk	0.0466566	2.85769e-11			Aup1	0.0366358	5.54327e-07			Cerk	0.0466566	2.85769e-11			Naca	0.0413096	3.48313e-08
		Derl1	0.0378002	2.51e-07			F7	0.0466541	1.89741e-11			Reep5	0.0366324	5.98501e-07			F7	0.0466541	1.89741e-11			Afap1	0.0412938	2.77696e-08
		Dpep1	0.0377584	2.53e-07			Irf5	0.0466155	2.76882e-11			Fkbp5	0.0366179	4.55394e-07			Irf5	0.0466155	2.76882e-11			Ddx17	0.0412315	3.62331e-08
		H1f0	0.0377543	2.57e-07			Ppm1k	0.0466128	2.93936e-11			Atg5	0.0365948	4.86746e-07			Ppm1k	0.0466128	2.93936e-11			Apod	0.0412141	2.78988e-08
		Psat1	0.0377376	2.2e-07			U2af1	0.0465921	3.16839e-11			Slc9a3r1	0.036583	5.23945e-07			U2af1	0.0465921	3.16839e-11			9630028I04Rik	0.0411833	3.85826e-11
		Rgs10	0.0377363	2.33e-07			Fzd2	0.0465632	2.96231e-11			3110045C21Rik	0.0365778	3.52553e-08			Fzd2	0.0465632	2.96231e-11			Chrm2	0.0411598	3.42315e-08
		Uba1	0.0377233	2.69e-07			Fam111a	0.0465581	2.9747e-11			Dpp7	0.0365089	4.20175e-07			Fam111a	0.0465581	2.9747e-11			Sdf4	0.0410584	4.21046e-08
		Snhg3	0.0376675	2.68e-07			Nebl	0.0465459	3.32491e-11			Stt3b	0.0364951	6.15404e-07			Nebl	0.0465459	3.32491e-11			Pls3	0.0410538	4.13917e-08
		Acot9	0.0376225	2.79e-07			Ap2a2	0.0465385	3.35769e-11			Abhd12	0.036491	6.17194e-07			Ap2a2	0.0465385	3.35769e-11			Erp44	0.041053	4.10514e-08
		Zfp330	0.0376216	2.35e-07			Ptpa	0.0465235	3.36659e-11			Nrp2	0.0364777	5.92232e-07			Ptpa	0.0465235	3.36659e-11			Selplg	0.0410309	3.87543e-08
		Tax1bp3	0.0376202	2.87e-07			Dok2	0.0465136	2.74574e-11			Sptssa	0.0364776	6.08502e-07			Dok2	0.0465136	2.74574e-11			Jam2	0.0409775	4.49689e-08
		Usp28	0.0376133	2.73e-07			Slc9a3r1	0.0464901	2.62354e-11			Adamts4	0.0364673	3.97393e-07			Slc9a3r1	0.0464901	2.62354e-11			Fam120a	0.0409721	4.48451e-08
		Snx18	0.0375552	2.87e-07			Bub3	0.0464868	3.39986e-11			Sec22b	0.036352	6.93238e-07			Bub3	0.0464868	3.39986e-11			Tmem176b	0.0409528	4.55176e-08
		Tgtp2	0.0375536	1.08e-07			Diaph1	0.0464785	3.31007e-11			Uhrf2	0.0363361	5.94402e-07			Diaph1	0.0464785	3.31007e-11			Ttyh3	0.0408897	4.31139e-08
		Parp12	0.0375427	2.82e-07			Ier5	0.0464694	3.52176e-11			Mmp23	0.0363109	6.68361e-07			Ier5	0.0464694	3.52176e-11			Nt5e	0.0408859	3.93073e-08
		Tlr2	0.0375283	2.62e-07			Nono	0.0464649	3.58593e-11			Smg6	0.0363051	5.7976e-07			Nono	0.0464649	3.58593e-11			Isca1	0.0408763	4.85386e-08
		Zfp566	0.037516	9.37e-08			Cxcr4	0.046457	3.11704e-11			Nfam1	0.0362919	5.58549e-07			Cxcr4	0.046457	3.11704e-11			Gpihbp1	0.0408453	5.05634e-08
		Paqr9	0.037498	2.98e-07			Acin1	0.0464555	3.31679e-11			Hprt	0.036274	7.51425e-07			Acin1	0.0464555	3.31679e-11			Vwa1	0.0408357	4.79883e-08
		Foxm1	0.0374639	2.53e-07			Hmgcll1	0.0464416	3.18957e-14			Cebpa	0.0362645	5.58564e-07			Hmgcll1	0.0464416	3.18957e-14			Tns3	0.0408166	4.84009e-08
		Zfp207	0.0374393	3.32e-07			Hnrnpc	0.0464308	3.79996e-11			Cnih1	0.0362539	7.48385e-07			Hnrnpc	0.0464308	3.79996e-11			Prrc1	0.0407317	5.37165e-08
		Flot1	0.0374392	3.37e-07			F10	0.0464011	2.26431e-11			Il1rn	0.0362502	4.1814e-07			F10	0.0464011	2.26431e-11			Akr1c13	0.0406986	1.2183e-08
		Gla	0.0373964	2.46e-07			Il17ra	0.0463877	3.33424e-11			Specc1l	0.0362472	6.7974e-07			Il17ra	0.0463877	3.33424e-11			Olfm2	0.0406883	4.35924e-11
		Ndufa4l2	0.0373817	3.4e-07			Hist1h2ap	0.0463723	1.77035e-11			Ltbr	0.036234	7.46591e-07			Hist1h2ap	0.0463723	1.77035e-11			Jpt1	0.0406819	5.84644e-08
		Opa1	0.0373706	3.51e-07			Rfc2	0.0463718	3.65305e-11			Acsl4	0.0362326	6.17997e-07			Rfc2	0.0463718	3.65305e-11			Mustn1	0.0406791	4.34505e-08
		Jak1	0.037367	3.51e-07			Eif3a	0.046334	4.20626e-11			Lsm2	0.0362128	7.26701e-07			Eif3a	0.046334	4.20626e-11			Rilpl1	0.0406243	6.00929e-08
		Cox19	0.0373546	3.56e-07			Cd300ld	0.0461732	4.35895e-11			Il11	0.0362091	8.19261e-08			Cd300ld	0.0461732	4.35895e-11			Ltbp4	0.040603	6.23247e-08
		Ccl5	0.0373477	1.47e-07			Ifnar2	0.0461598	4.8997e-11			Ugdh	0.0361863	6.72884e-07			Ifnar2	0.0461598	4.8997e-11			Sdr39u1	0.04057	6.13337e-08
		Ghitm	0.0373341	3.69e-07			Wdr83os	0.0461305	5.08599e-11			Mthfd2	0.0361597	6.69573e-07			Wdr83os	0.0461305	5.08599e-11			Gspt1	0.040548	6.23633e-08
		Errfi1	0.037308	3.51e-07			Pla2g15	0.0461277	4.60984e-11			Crispld2	0.0361566	7.77368e-07			Pla2g15	0.0461277	4.60984e-11			Cnih1	0.0405224	6.5182e-08
		Gmppb	0.0373046	3.3e-07			Cmpk1	0.0460761	5.2811e-11			Plk2	0.0361541	7.71315e-07			Cmpk1	0.0460761	5.2811e-11			Gnai3	0.0405209	6.19855e-08
		Lamp2	0.0372987	3.78e-07			Myh10	0.0460588	5.03659e-11			Neurl3	0.0361467	5.59378e-07			Myh10	0.0460588	5.03659e-11			Hist1h4h	0.0405127	5.88111e-08
		Tars	0.0372952	3.59e-07			Crlf2	0.0460581	5.09451e-11			Sf1	0.0361446	8.22834e-07			Crlf2	0.0460581	5.09451e-11			F11r	0.0404721	6.64676e-08
		Icam2	0.0372757	3.52e-07			Clip4	0.0460569	5.49928e-11			Tnfrsf1b	0.0361137	6.82834e-07			Clip4	0.0460569	5.49928e-11			Dnajb1	0.0404704	6.5182e-08
		Fcho1	0.0372738	7.19e-09			Mgat1	0.0460405	5.57932e-11			Znfx1	0.0360743	7.77167e-07			Mgat1	0.0460405	5.57932e-11			Cand2	0.0404283	6.95842e-08
		Prcp	0.0372166	3.74e-07			Ssu72	0.0460197	5.79905e-11			Tpsb2	0.0360624	1.49085e-08			Ssu72	0.0460197	5.79905e-11			Adamtsl2	0.0404082	6.455e-08
		Cdc37	0.0371906	4.1e-07			Gpc1	0.0459952	5.99081e-11			Plin5	0.0360599	8.81454e-07			Gpc1	0.0459952	5.99081e-11			Gcnt1	0.0403867	5.43079e-08
		Gnai3	0.0371843	3.92e-07			Matn2	0.0459864	5.59275e-11			Grk2	0.03605	8.72238e-07			Matn2	0.0459864	5.59275e-11			Jak2	0.0403791	6.23541e-08
		Kif23	0.0371784	3.51e-07			Phf11b	0.0459421	4.55646e-11			U2af1	0.0360408	8.97397e-07			Phf11b	0.0459421	4.55646e-11			Ccl17	0.040347	2.34007e-09
		Dazap1	0.0371666	4.07e-07			Fsd2	0.0458776	6.28054e-11			Ddx17	0.0360303	9.03633e-07			Fsd2	0.0458776	6.28054e-11			Vps29	0.0403098	7.75459e-08
		Pxn	0.0371194	4.17e-07			Cd38	0.0458758	5.97563e-11			BC031181	0.0360125	9.02013e-07			Cd38	0.0458758	5.97563e-11			Hexim2	0.0402629	2.18215e-09
		Tnfrsf1b	0.0371104	3.67e-07			Mapk1ip1l	0.0457871	6.7741e-11			Rap2b	0.0360086	7.20898e-07			Mapk1ip1l	0.0457871	6.7741e-11			Nav1	0.0402302	7.73383e-08
		Ptpn12	0.0370854	4.24e-07			Tmem173	0.045661	6.33578e-11			Tacc3	0.0359886	7.41122e-07			Tmem173	0.045661	6.33578e-11			Psma5	0.0402279	8.36526e-08
		Aqp1	0.0370778	4.46e-07			Fndc1	0.0456398	8.01101e-11			Tmem140	0.0359251	8.05819e-07			Fndc1	0.0456398	8.01101e-11			Sec31a	0.0402236	8.3313e-08
		Kcnq1	0.0370701	4.17e-07			Igtp	0.0456195	7.01124e-11			Syncrip	0.0359178	9.70264e-07			Igtp	0.0456195	7.01124e-11			Adgrf5	0.0401865	8.26246e-08
		Fastk	0.0370659	4.5e-07			Sqstm1	0.0456177	8.86956e-11			Dclk1	0.035875	7.56024e-07			Sqstm1	0.0456177	8.86956e-11			Gsta4	0.0401837	8.51438e-08
		Arpp19	0.0370287	4.66e-07			Dpm2	0.045574	8.62648e-11			Capn6	0.0358639	1.12947e-07			Dpm2	0.045574	8.62648e-11			Mrps35	0.0401423	8.78896e-08
		Krt8	0.037025	7.35e-08			Itga6	0.0455373	9.16673e-11			Golph3	0.0358624	1.01225e-06			Itga6	0.0455373	9.16673e-11			Mogs	0.0401324	8.35581e-08
		Rasl10b	0.0370235	4.27e-07			Irf8	0.0455077	8.42068e-11			Dnm3os	0.035862	6.5681e-07			Irf8	0.0455077	8.42068e-11			Vamp8	0.040129	9.03787e-08
		Vasn	0.0370122	4.43e-07			Oas1g	0.0455068	7.21644e-12			Wls	0.0358459	1.04957e-06			Oas1g	0.0455068	7.21644e-12			2024-09-07	0.0401176	9.07392e-08
		Morf4l1	0.0369969	4.81e-07			B4galnt1	0.0454763	8.22639e-11			Hnrnpd	0.0358424	1.02437e-06			B4galnt1	0.0454763	8.22639e-11			Glb1	0.0400934	8.69649e-08
		Zc3hav1	0.0369632	4.44e-07			Slc25a5	0.0454619	1.03816e-10			Dcp2	0.0358168	8.15897e-07			Slc25a5	0.0454619	1.03816e-10			Acot9	0.0400858	9.04004e-08
		Cyfip1	0.0369622	4.81e-07			Lrp10	0.0454379	1.04304e-10			Prdx3	0.0358041	1.11311e-06			Lrp10	0.0454379	1.04304e-10			Trir	0.0400439	9.65174e-08
		Gm17494	0.036954	5.1e-08			Ncam1	0.0453605	1.00647e-10			Ftl1-ps1	0.0357918	8.24115e-07			Ncam1	0.0453605	1.00647e-10			Naip2	0.0400408	6.11241e-08
		Ktn1	0.0369528	4.94e-07			Mcm2	0.0453139	1.03816e-10			Clec4a1	0.03576	8.98406e-07			Mcm2	0.0453139	1.03816e-10			Frrs1	0.040037	8.0059e-08
		Selenok	0.0369407	4.99e-07			Ybx1	0.0452454	1.2862e-10			Gm26917	0.0357523	9.36372e-07			Ybx1	0.0452454	1.2862e-10			Xpo1	0.0399471	9.67193e-08
		Gm2000	0.0369249	4.87e-07			Srxn1	0.0452189	1.19287e-10			Etf1	0.0357133	1.14069e-06			Srxn1	0.0452189	1.19287e-10			Supt4a	0.0399161	1.02959e-07
		Irf8	0.036897	4.62e-07			Ebna1bp2	0.0451726	1.2862e-10			Gmpr2	0.0356645	9.9548e-07			Ebna1bp2	0.0451726	1.2862e-10			Col14a1	0.0399048	1.02348e-07
		Dnajb6	0.0368663	5.22e-07			Ciao2b	0.0451502	1.39028e-10			Tapbp	0.0356007	1.28203e-06			Ciao2b	0.0451502	1.39028e-10			Mdfic	0.039902	9.99791e-08
		D1Ertd622e	0.0368285	4.29e-07			B4galt3	0.0451018	1.22882e-10			Trmt112	0.0355756	1.25653e-06			B4galt3	0.0451018	1.22882e-10			Pkia	0.0398726	1.09578e-07
		G0s2	0.036809	5.04e-07			Kcnj2	0.0450996	1.17345e-10			Lmo4	0.0355505	1.24137e-06			Kcnj2	0.0450996	1.17345e-10			Troap	0.0398616	5.36463e-08
		Kif2c	0.036807	4.27e-07			Rras	0.0450901	1.47381e-10			Ube2d2a	0.0354936	1.39494e-06			Rras	0.0450901	1.47381e-10			Cited2	0.039857	1.05392e-07
		Atp6v0d1	0.036786	5.55e-07			Cyp51	0.0450559	1.37261e-10			Snx7	0.035487	1.09311e-06			Cyp51	0.0450559	1.37261e-10			Aup1	0.0398227	1.12791e-07
		Strit1	0.0367578	4.28e-07			Actg2	0.0450305	5.9259e-11			Fhod3	0.0354543	1.42542e-06			Actg2	0.0450305	5.9259e-11			Incenp	0.0397963	1.05609e-07
		Csk	0.0367413	5.62e-07			Cltb	0.0450295	1.57626e-10			Vdac2	0.0354143	1.53016e-06			Cltb	0.0450295	1.57626e-10			Sh3gl1	0.0397663	1.1092e-07
		Dhx15	0.0367322	5.63e-07			Zbp1	0.0449934	1.07458e-10			Rgs10	0.0354034	1.26357e-06			Zbp1	0.0449934	1.07458e-10			Bicc1	0.0397617	1.15962e-07
		Vamp8	0.0367253	5.82e-07			Inhba	0.0449541	1.38482e-10			Jmjd6	0.0353963	1.2518e-06			Inhba	0.0449541	1.38482e-10			Smg6	0.0396987	1.12882e-07
		Cdt1	0.0367221	4.92e-07			Dst	0.0449524	1.72699e-10			Cd81	0.0353881	1.56144e-06			Dst	0.0449524	1.72699e-10			Mlf2	0.039697	1.28703e-07
		Eif3d	0.0366679	6.13e-07			Lmf2	0.0449048	1.72896e-10			Pstpip1	0.0353718	1.01225e-06			Lmf2	0.0449048	1.72896e-10			Phc2	0.0396538	1.25816e-07
		Gas6	0.0366581	6.1e-07			Ifi207	0.0447954	1.73658e-10			Rgs1	0.0353585	9.09722e-08			Ifi207	0.0447954	1.73658e-10			Chchd7	0.0396414	1.32326e-07
		Epas1	0.0366569	6.26e-07			Eif3h	0.0447936	2.01608e-10			Sgca	0.0353551	1.54031e-06			Eif3h	0.0447936	2.01608e-10			Fam111a	0.0396285	1.2422e-07
		Cd24a	0.0366187	5.63e-07			Ehbp1l1	0.0447904	2.0064e-10			Emb	0.0353235	1.24957e-06			Ehbp1l1	0.0447904	2.0064e-10			Evi2a	0.0396183	1.12155e-07
		Gpi1	0.0366096	6.53e-07			Acsl5	0.0447832	1.87602e-10			Pmpcb	0.0353039	1.61645e-06			Acsl5	0.0447832	1.87602e-10			Notch4	0.0395994	1.28648e-07
		Ints3	0.0365764	6.26e-07			Tmem208	0.044735	2.06207e-10			Cib1	0.0352861	1.43443e-06			Tmem208	0.044735	2.06207e-10			Tcp11l2	0.0395904	1.3225e-07
		Il33	0.0365653	5.53e-07			Sema7a	0.0447328	1.89478e-10			Iqgap2	0.0352738	9.96101e-07			Sema7a	0.0447328	1.89478e-10			Pqlc1	0.0395852	1.26273e-07
		Krt18	0.0365573	4.25e-07			Scarb1	0.0446922	2.04498e-10			Cfh	0.0352355	1.65792e-06			Scarb1	0.0446922	2.04498e-10			Rpl7l1	0.0395676	1.38766e-07
		Tcp11l2	0.036554	6.51e-07			Srsf9	0.0446684	2.06499e-10			Fam174b	0.0352337	1.69729e-06			Srsf9	0.0446684	2.06499e-10			Klra2	0.0395484	3.2511e-08
		Hcfc1r1	0.0365419	6.87e-07			Ncf4	0.0446479	1.90437e-10			Aph1a	0.0352062	1.69592e-06			Ncf4	0.0446479	1.90437e-10			Ube2z	0.0395418	1.41714e-07
		Samm50	0.0365127	7.01e-07			Star	0.0446441	1.63741e-10			Ifi47	0.0352002	1.29083e-06			Star	0.0446441	1.63741e-10			Gorasp2	0.0395182	1.46435e-07
		Pkp3	0.0364798	4.3e-08			Aldh3b1	0.0446414	1.6952e-10			Siglec1	0.0351895	1.10156e-06			Aldh3b1	0.0446414	1.6952e-10			Fstl3	0.0395107	1.41969e-07
		Tra2a	0.036443	6.94e-07			Errfi1	0.0446168	2.19997e-10			Mlkl	0.0351585	1.24957e-06			Errfi1	0.0446168	2.19997e-10			Fkbp9	0.0394986	1.49549e-07
		Ttyh3	0.0364224	6.72e-07			Tafa3	0.0446164	6.09256e-14			Man1a	0.0351365	1.69378e-06			Tafa3	0.0446164	6.09256e-14			Cd47	0.039495	1.49922e-07
		Rgs19	0.0364128	6.87e-07			Ube2m	0.0445953	2.45294e-10			Lsm8	0.0351331	1.68446e-06			Ube2m	0.0445953	2.45294e-10			Knstrn	0.0394931	1.02505e-07
		Ier3ip1	0.0363857	7.68e-07			Commd4	0.044581	2.37759e-10			Tial1	0.035088	1.72531e-06			Commd4	0.044581	2.37759e-10			Abhd2	0.0394859	1.325e-07
		Slc20a1	0.0363767	7.16e-07			Phlda1	0.0445691	2.4779e-10			Uba5	0.0350799	1.66458e-06			Phlda1	0.0445691	2.4779e-10			Stx4a	0.0394746	1.50347e-07
		Adcy7	0.036325	7.13e-07			Mccc1	0.0445496	2.4178e-10			Gtse1	0.0350507	1.18539e-06			Mccc1	0.0445496	2.4178e-10			Galnt1	0.0394709	1.50889e-07
		Tardbp	0.0363217	8.02e-07			Gsto1	0.0445464	2.56494e-10			Pdhx	0.0350492	1.93949e-06			Gsto1	0.0445464	2.56494e-10			Cd81	0.0394414	1.5872e-07
		Traf2	0.0363079	7.29e-07			Pptc7	0.0445433	2.41718e-10			Fkbp3	0.0350185	2.03565e-06			Pptc7	0.0445433	2.41718e-10			Bud31	0.0393429	1.66729e-07
		Dera	0.0363017	6.48e-07			Capza2	0.0445307	2.59299e-10			Mcub	0.0349947	1.45294e-06			Capza2	0.0445307	2.59299e-10			Rnf126	0.0393348	1.60893e-07
		Syncrip	0.0362952	8.09e-07			Myl1	0.0445247	2.39259e-10			Slc39a1	0.0349921	1.99067e-06			Myl1	0.0445247	2.39259e-10			Pcdh1	0.0393269	1.5779e-07
		Mndal	0.0362914	7.49e-07			Acp5	0.0444946	2.10483e-10			Zfp518b	0.0349257	8.89181e-07			Acp5	0.0444946	2.10483e-10			Uba5	0.0393224	1.64673e-07
		Acads	0.0362868	8.24e-07			Actr1b	0.0444734	2.67952e-10			Scgb1c1	0.0349133	1.9578e-06			Actr1b	0.0444734	2.67952e-10			Mrpl55	0.039317	1.72472e-07
		Ddx17	0.0362822	8.28e-07			Cebpd	0.0444512	2.6299e-10			Josd1	0.0349049	1.86395e-06			Cebpd	0.0444512	2.6299e-10			Cd276	0.0393064	1.53519e-07
		Ier2	0.0362587	8.12e-07			Blnk	0.044445	2.15186e-10			Tmem176a	0.0349013	2.00839e-06			Blnk	0.044445	2.15186e-10			Rspo1	0.0392788	7.55697e-10
		Ppp1cc	0.0362415	8.59e-07			Tbcd	0.0444202	2.4815e-10			Myot	0.0348992	1.95316e-06			Tbcd	0.0444202	2.4815e-10			Pofut2	0.0392434	1.80044e-07
		Nt5e	0.0362401	7.58e-07			Unc45b	0.0444099	2.86384e-10			Rab32	0.0348916	1.33384e-06			Unc45b	0.0444099	2.86384e-10			Xdh	0.0392378	1.73265e-07
		Cltb	0.0362398	8.55e-07			Asb14	0.044388	2.4779e-10			Phf11b	0.034872	1.37678e-06			Asb14	0.044388	2.4779e-10			Rnf130	0.039212	1.83163e-07
		Piezo1	0.0362331	8.3e-07			Prmt1	0.0443777	2.97289e-10			Gm16286	0.0348531	2.15908e-06			Prmt1	0.0443777	2.97289e-10			Psma3	0.0391963	1.91401e-07
		Clec4n	0.0362259	7.45e-07			Tbc1d13	0.0443448	2.40935e-10			Rbm17	0.0348506	2.03565e-06			Tbc1d13	0.0443448	2.40935e-10			Acly	0.0391434	1.90211e-07
		Sox4	0.0361493	8.15e-07			Cdc20	0.044335	2.83421e-10			Cd300lg	0.0348416	2.09755e-06			Cdc20	0.044335	2.83421e-10			Srpr	0.0391142	1.98426e-07
		Hibch	0.0361097	9.15e-07			Tmem30a	0.0443085	3.19186e-10			Tgfbr1	0.0348184	1.7763e-06			Tmem30a	0.0443085	3.19186e-10			Plod1	0.0390763	2.07049e-07
		Vps35	0.0361066	9.43e-07			Ywhag	0.0442528	3.41662e-10			Snu13	0.0348141	2.31443e-06			Ywhag	0.0442528	3.41662e-10			Ero1l	0.0390672	1.94567e-07
		Hck	0.0361022	8.18e-07			Degs1	0.044249	3.41662e-10			Tk1	0.0347745	2.08068e-06			Degs1	0.044249	3.41662e-10			Zxdb	0.0390595	6.48269e-08
		Snta1	0.0360875	9.55e-07			Meg3	0.0442181	3.19223e-10			Abce1	0.0347443	2.28907e-06			Meg3	0.0442181	3.19223e-10			Cdkn2c	0.0390457	1.90759e-07
		Grk2	0.0360804	9.44e-07			Rbm20	0.0441804	3.48922e-10			Slc39a14	0.0347188	2.39634e-06			Rbm20	0.0441804	3.48922e-10			Ufc1	0.0390373	2.14558e-07
		Ccdc141	0.0360715	9.22e-07			Eif3e	0.0441478	3.73842e-10			G530011O06Rik	0.0347007	1.037e-06			Eif3e	0.0441478	3.73842e-10			Myadml2	0.0390322	2.04042e-07
		Herpud1	0.0360478	1e-06			Galk1	0.0441229	3.61233e-10			Vangl2	0.034661	7.60213e-07			Galk1	0.0441229	3.61233e-10			Irf2bp2	0.0389635	2.20459e-07
		Rassf1	0.0360259	9.25e-07			Fubp1	0.0441122	3.76967e-10			Lamb2	0.0346345	2.69391e-06			Fubp1	0.0441122	3.76967e-10			Fahd1	0.0389566	2.21274e-07
		Cnmd	0.0360093	2.8e-08			Bin2	0.0441071	2.90052e-10			Tnfrsf21	0.0346157	1.77118e-06			Bin2	0.0441071	2.90052e-10			Dnajc15	0.0389488	2.31957e-07
		Adamtsl2	0.0359889	9.65e-07			Ehd1	0.0440841	3.95505e-10			Arl11	0.0345967	1.68962e-06			Ehd1	0.0440841	3.95505e-10			Sema7a	0.0389366	2.20519e-07
		Slmap	0.03596	1.06e-06			Stip1	0.0440554	4.09805e-10			Ahsa1	0.0345928	2.65893e-06			Stip1	0.0440554	4.09805e-10			Csf2ra	0.0389267	2.14311e-07
		Ppm1k	0.0359536	1e-06			Hcfc1r1	0.0440404	4.22518e-10			Plpp5	0.0345893	2.16679e-06			Hcfc1r1	0.0440404	4.22518e-10			Tufm	0.0388997	2.41775e-07
		Iffo2	0.0359408	9.01e-07			Snrnp70	0.0440397	4.03828e-10			Cic	0.0345891	2.40669e-06			Snrnp70	0.0440397	4.03828e-10			Atp6v1a	0.0388884	2.24054e-07
		Gsto1	0.0358883	1.13e-06			Nsun2	0.0440294	4.04827e-10			Cnpy2	0.0345665	2.66701e-06			Nsun2	0.0440294	4.04827e-10			Ergic3	0.0388748	2.39869e-07
		Ppa1	0.0358622	1.13e-06			Slc35b1	0.0440037	4.24953e-10			Dhx15	0.0345565	2.67078e-06			Slc35b1	0.0440037	4.24953e-10			1700021F05Rik	0.0388727	2.35935e-07
		Tcea3	0.0358451	1.09e-06			Cpsf6	0.0439478	4.05625e-10			AI662270	0.0345388	2.07213e-06			Cpsf6	0.0439478	4.05625e-10			Bex3	0.0388653	2.1589e-07
		Mnt	0.0358417	8.79e-07			Dclk1	0.0439388	3.99754e-10			Mpp6	0.0345229	2.65865e-06			Dclk1	0.0439388	3.99754e-10			Smu1	0.0388494	2.24379e-07
		Sfxn1	0.0358286	9.92e-07			Pam	0.0439285	4.68093e-10			Usp3	0.0345044	2.07213e-06			Pam	0.0439285	4.68093e-10			Rnf4	0.0388092	2.44411e-07
		Gpm6b	0.0358243	1.09e-06			Ptprn	0.0439153	4.50086e-10			Lsm5	0.0345017	2.76493e-06			Ptprn	0.0439153	4.50086e-10			Slc25a24	0.038804	2.21933e-07
		Ap2b1	0.0358045	1.15e-06			Zdhhc20	0.0438678	4.47366e-10			Ier2	0.0344549	2.70945e-06			Zdhhc20	0.0438678	4.47366e-10			Ptprn	0.0388007	2.47316e-07
		Sec11c	0.0357917	1.18e-06			Ryk	0.0438655	4.43995e-10			Phb	0.0344119	3.12987e-06			Ryk	0.0438655	4.43995e-10			Srprb	0.0387855	2.53628e-07
		Trf	0.0357843	1.18e-06			Ddx3x	0.0438222	5.10252e-10			Rrm1	0.0344	2.89419e-06			Ddx3x	0.0438222	5.10252e-10			Lyve1	0.0387702	2.15315e-07
		Arf3	0.0357593	1.19e-06			Hdac1	0.0438067	4.92293e-10			Fmnl3	0.0343899	2.84726e-06			Hdac1	0.0438067	4.92293e-10			Pold1	0.0387538	2.39342e-07
		Htra2	0.0357572	1.18e-06			Arhgap23	0.0437805	4.75998e-10			Bag1	0.034363	3.25017e-06			Arhgap23	0.0437805	4.75998e-10			Pxn	0.0387159	2.52424e-07
		Ric8a	0.0357407	1.17e-06			Igf2r	0.0437519	5.2534e-10			Degs1	0.0343535	3.26405e-06			Igf2r	0.0437519	5.2534e-10			Rmdn1	0.0387099	2.65201e-07
		Gm5532	0.035729	1.21e-06			2024-09-08	0.043737	5.31983e-10			Coro6	0.0343533	3.21987e-06			2024-09-08	0.043737	5.31983e-10			Rars	0.0386747	2.77114e-07
		Snx6	0.0357072	1.23e-06			Cpxm1	0.0437367	5.03863e-10			Tpcn2	0.0343458	1.89456e-06			Cpxm1	0.0437367	5.03863e-10			Arxes2	0.0386583	7.94917e-09
		Clptm1l	0.0357066	1.28e-06			Igsf6	0.043716	4.42638e-10			Cyb5r1	0.0343189	2.92887e-06			Igsf6	0.043716	4.42638e-10			Ccdc68	0.0386313	1.56884e-07
		Rnpep	0.0357058	1.26e-06			Tyms	0.0437111	5.0084e-10			Cox14	0.0343081	3.40883e-06			Tyms	0.0437111	5.0084e-10			Ciao2a	0.0385889	2.9862e-07
		Ace	0.0356809	1.28e-06			Clec4a3	0.0435943	5.69493e-10			Ctdsp2	0.0343052	3.35525e-06			Clec4a3	0.0435943	5.69493e-10			Adhfe1	0.0385567	2.83196e-07
		Fnip2	0.0356639	1.17e-06			Tsn	0.0435707	6.286e-10			Ifnar2	0.0342931	3.29087e-06			Tsn	0.0435707	6.286e-10			Tbcb	0.0385504	3.131e-07
		Cln8	0.0356374	1.25e-06			Inpp5a	0.0435469	6.7709e-10			Nudcd2	0.0342926	3.05631e-06			Inpp5a	0.0435469	6.7709e-10			Gnl3	0.038504	3.10498e-07
		Ctsk	0.0355934	1.27e-06			Fam114a1	0.0434801	4.99251e-10			Nucb2	0.0342925	2.8835e-06			Fam114a1	0.0434801	4.99251e-10			Galk1	0.0384967	3.02292e-07
		Pknox1	0.0355908	1.12e-06			Hip1	0.0434081	6.07252e-10			Uqcc2	0.034255	3.60323e-06			Hip1	0.0434081	6.07252e-10			Cbr2	0.038473	3.11263e-07
		Pla1a	0.0355438	1.36e-06			Eif5b	0.043373	7.79798e-10			Fkbp7	0.034241	3.31467e-06			Eif5b	0.043373	7.79798e-10			Creb3l2	0.0384633	3.18951e-07
		Dst	0.0354999	1.52e-06			Rangrf	0.0433644	7.86109e-10			Pcdh1	0.0342384	3.00272e-06			Rangrf	0.0433644	7.86109e-10			Mob1a	0.0384326	3.29645e-07
		2310061I04Rik	0.0354374	1.55e-06			Cdr2l	0.0433593	6.85695e-10			Gzma	0.0342288	3.28555e-07			Cdr2l	0.0433593	6.85695e-10			Prr5l	0.038427	8.30026e-08
		Lxn	0.0354373	1.44e-06			Nrep	0.0433319	7.66068e-10			2900041M22Rik	0.0341881	8.54447e-08			Nrep	0.0433319	7.66068e-10			Eps8	0.0384237	3.02137e-07
		Ptp4a3	0.0354144	1.62e-06			Dcbld2	0.0433077	8.04773e-10			Pbdc1	0.0341774	2.99342e-06			Dcbld2	0.0433077	8.04773e-10			Pstpip1	0.0384004	2.86713e-07
		Lrrc14b	0.0354027	1.52e-06			Prex1	0.0433	7.33549e-10			Tns3	0.0341765	3.14683e-06			Prex1	0.0433	7.33549e-10			Slc41a3	0.0383742	3.46641e-07
		Vars	0.0353906	1.59e-06			Alg5	0.0432858	6.58853e-10			Azin1	0.0341626	3.66282e-06			Alg5	0.0432858	6.58853e-10			Gm13166	0.0383319	2.19305e-09
		Mypn	0.0353894	1.57e-06			Blvra	0.043273	8.01663e-10			Fdps	0.0341138	3.53633e-06			Blvra	0.043273	8.01663e-10			Ipo4	0.0383221	3.62093e-07
		Trmt112	0.0353779	1.6e-06			Copb1	0.0432302	8.75209e-10			Meg3	0.0340829	3.1881e-06			Copb1	0.0432302	8.75209e-10			Igsf1	0.0382877	2.97516e-07
		Nptn	0.0353697	1.66e-06			Eftud2	0.0432279	8.47755e-10			Rtn2	0.0340756	3.70214e-06			Eftud2	0.0432279	8.47755e-10			Klhl3	0.0382673	1.59684e-07
		Cybb	0.0353688	1.54e-06			Nsf	0.0432183	8.37933e-10			Glipr1	0.0340611	3.25072e-06			Nsf	0.0432183	8.37933e-10			Cops9	0.0382335	4.07973e-07
		Entpd3	0.035368	2.28e-07			Abi3	0.0430946	9.07532e-10			Rab8a	0.0340603	3.80006e-06			Abi3	0.0430946	9.07532e-10			Jag1	0.0382244	3.45295e-07
		Lair1	0.0353328	9.65e-07			Esam	0.0430555	1.07109e-09			Hpcal1	0.034048	3.62565e-06			Esam	0.0430555	1.07109e-09			Mcm4	0.0381872	3.71217e-07
		Selenon	0.0353203	1.68e-06			Ikbkb	0.0430374	1.05202e-09			Pcdh12	0.0340369	3.11372e-06			Ikbkb	0.0430374	1.05202e-09			Nr0b2	0.0381614	3.09974e-07
		Esam	0.0353197	1.73e-06			Psmb6	0.0429712	1.18553e-09			Mlip	0.0340353	4.00612e-06			Psmb6	0.0429712	1.18553e-09			Agpat4	0.0381517	3.62093e-07
		Zbp1	0.0353034	1.23e-06			Kif22	0.04292	1.07377e-09			Nudt8	0.034035	3.99754e-06			Kif22	0.04292	1.07377e-09			Anxa9	0.0381424	1.29735e-08
		Nupr1	0.0352947	1.65e-06			Tecr	0.0429134	1.23245e-09			Flnb	0.0340318	3.76035e-06			Tecr	0.0429134	1.23245e-09			Phf11b	0.0381372	3.14618e-07
		Pygo2	0.0352798	1.52e-06			Atp6v1f	0.0429005	1.25028e-09			Map2k3	0.0340036	4.11502e-06			Atp6v1f	0.0429005	1.25028e-09			Dnajb4	0.0380731	4.54098e-07
		Gsdmd	0.0352559	1.61e-06			Usp2	0.0428791	1.23636e-09			Ptpa	0.0340013	4.02317e-06			Usp2	0.0428791	1.23636e-09			Nme2	0.0380134	4.75902e-07
		Phlda1	0.0352505	1.8e-06			Ifi27l2b	0.0428611	7.06803e-10			Sh3pxd2b	0.033998	3.49937e-06			Ifi27l2b	0.0428611	7.06803e-10			Nagk	0.0380119	4.50379e-07
		Klc1	0.0352497	1.81e-06			Vars	0.0428578	1.23682e-09			Sla	0.0339956	2.9452e-06			Vars	0.0428578	1.23682e-09			Prdx3	0.0380041	4.80584e-07
		Apold1	0.035238	1.63e-06			Psmb2	0.0428344	1.34679e-09			Magoh	0.0339921	4.02984e-06			Psmb2	0.0428344	1.34679e-09			Fnip2	0.0380021	4.18723e-07
		Mylk	0.0352128	1.73e-06			Mtus1	0.0428326	1.32275e-09			Pacsin3	0.0339784	4.28945e-06			Mtus1	0.0428326	1.32275e-09			Gja1	0.0379877	4.93133e-07
[truncated: 1,001 more rows]

## Sheet: Fig. 3c
Fig. 3c		WT				Irf3-Cm		Irf3-Fib		Irf3-Mac		Irf3-Neut		Irf3-EC
underlying data - Sepal scores ranked as	Ifit1	94	61.3333	92.3333	85	32.3333	50.6668	47.3333	52.6667	80.4	80	90.3333	90	88.3333	85.6667
a percentage and represented as expression	Ifit3	95	68.3333	90.3333	86	61.6667	38.3333	68.6667	86.6667	94.3333	73.3333	92.3333	72.6667	87.3333	79
level heatmap for 5 ISG's	Rsad2	93.6667	75	87	61	25	75	32.6667	79	95.3333	66.3333	84	89	83.6667	72.6667
	Irf7	72.6667		82.333	85	54	46	78.6667	81.6667	88.3333	45	61.6667	93.6667		77
	Isg15	77.333	78.6667	88.333	85	69.777	30.223	69.6667	91.3333	93.6667	79.6667		92.6667	87	81

## Sheet: Fig. 3d
Fig. 3d
underlying data - Summed gene counts of	Wt	Cm	Fib	Mac	Neut	EC
ISG score with each spatial	14.7406	16.9972	33.7584	12.6689	18.0614	11.0294
transcriptomic spot and thresholded	11.873	11.7739	16.1917	17.762	20.1005	12.6316
to remove spots with < 10 ISG counts	32.6603	10.3413	14.5826	17.9856	12.4224	25.1186
based expression in global Irf3-/-	12.8991	20.0904	16.0686	15.0263	23.7047	19.8544
	13.9972	10.8342	10.0025	16.1464	23.0083	10.4987
	12.2287	17.6928	14.0318	30.6396	22.6693	27.4223
	14.5314	19.1424	12.3092	38.7347	25.9235	17.6991
	77.4103	12.2249	14.4196	25.1046	21.2057	11.2952
	10.7158	37.8788	16.6343	171.635	18.8857	24.3457
	11.6959	14.0154	16.4628	15.3531	12.4688	12.0446
	20.6673	14.3609	25.113	12.9366	16.0154	13.5747
	11.3282	12.2926	12.9836	39.9772	10.7411	19.3299
	13.8889	76.5306	11.4253	12.605	17.0648	18.6986
	65.382	13.8841	10.3093	19.4805	10.3734	11.4351
	15.4036	11.3572	43.1203	25.8971	10.6572	25.6483
	17.7305	11.1297	33.4946	79.4101	21.4922	18.2615
	23.6967	10.6082	14.6413	46.3499	21.7662	25.8017
	33.8253	10.5932	23.2799	34.1006	26.3505	10.7759
	23.8166	22.5606	28.0255	18.1818	15.1114	12.3801
	27.1657	31.0559	15.1286	97.0874	13.0463	17.8492
	30.4321	13.6892	16.0514	33.9127	10.101	11.4635
	11.4384	10.3413	11.8821	17.331	66.0377	11.1545
	25.989	11.169	11.5875	25.1256	23.2626	17.783
	27.2851	12.3916	11.8568	16.6113	12.3115	12.4262
	15.4628	10.7239	17.8617	15.8479	10.8933	11.6595
	33.4288	12.5313	12.8041	11.1982	15.4991	11.0803
	16.4628	11.2994	21.6294	30.2847	11.6595	11.4482
	28.0461	12.3865	27.4588	19.5312	29.3513	12.2963
	12.6064	11.0538	17.8253	16.9996	11.5407	30.5132
	33.8983	13.1105	18.0087	42.0168	16.2602	18.7911
	22.8154	11.0051	31.9716	29.5749	46.0971	15.2497
	11.8133	18.622	23.9521	23.2234	16.3559	10.352
	10.9409	19.2382	13.947	20.982	12.4378	12.6382
	12.2587	43.1267	11.8835	14.3541	20.1072	11.2528
	13.7221	13.4726	17.341	34.8606	13.2159	26.6588
	12.3533	11.5252	11.5429	13.1839	40.5616	13.6426
	25.5537	10.3788	13.1579	32.1802	18.5471	12.3343
	11.9653	15.5682	15.083	13.4771	11.5518	12.1359
	18.2537	15.5763	14.985	15.6372	10.3448	18.1324
	19.7802	14.5985	15.1095	16.942	35.489	12.9492
	22.1117	23.9425	10.0874	33.8839	39.4265	10.1729
	60.4432	42.4478	22.4972	12.7119	19.4552	27.2268
	14.7885	20.8943	12.0228	10.4548	11.8977	11.0497
	28.7288	11.1794	17.6991	13.21	11.994	12.4688
	12.4688	10.6553	11.4877	21.9539	10.3448	21.9106
	26.5722	10.3146	16.0183	53.8278	17.8891	11.6448
	14.758	14.6735	20.7523	42.5273	10.7991	10.9409
	12.6183	16.6205	23.166	11.4613	14.2349	11.422
	12.8329	11.8554	10.1471	10.805	15.5715	17.3661
	12.7959	11.9048	10.0351	13.7741	10.3842	17.3989
	11.9083	10.7296	10.7904	13.6302	28.393	23.175
	11.6652	23.4283	19.6773	37.1287	41.2306	24.8036
	10.8814	11.0071	15.983	10.6044	21.5385	24.4873
	12.5984	10.7527	12.5865	12.4636	30.6091	23.1348
	29.1545	13.4499	10.6355	18.9994	12.3457	14.5402
	15.688	24.735	12.1595	15.5885	33.2364	15.6104
	11.409	11.5119	14.3102	10.6952	14.7842	13.0463
	12.4649	13.8504	21.6972	12.6024	23.1482	13.0548
	14.4467	11.7601	11.8427	11.1898	13.5318	27.0108
	12.4185	23.6873	61.7708	17.5439	12.4339	50.9592
	14.1911	11.9403	21.625	37.0218	30.03	75.1428
	46.6442	22.9489	27.047	12.4301	10.1369	14.2959
	22.9226	15.7729	16.3443	11.1029	20.3735	14.5433
	140.187	16.6205	28.1624	51.0638	21.7707	17.0648
	12.0192	13.9373	12.4285	11.8297	12.3039	70.4019
	22.7531	15.5703	21.2917	18.3959	15.8881	14.339
	77.6078	10.7759	23.178	15.2439	12.6636	14.7362
	20.0919	11.0071	11.2108	12.8205	11.6279	12.1065
	11.0803	10.9489	11.7786	20.2566	14.1995	10.0536
	11.5042	15.5763	12.3396	21.2766	21.1098	12.4146
	15.9817	10.4785	15.452	32.2407	13.9958	36.8098
	16.9972	10.2987	15.748	91.0125	68.1115	11.6482
	13.86	17.1762	30.0752	13.3809	50.537	12.987
	22.7726	10.9729	20.3666	11.7233	11.6178	17.4622
	14.2755	13.8169	12.2429	10.7239	12.7429	17.6991
	11.3669	11.0132	18.7749	17.316	10.6914	11.3701
	10.9266	64.1711	43.1801	30.7377	11.5163	12.6622
	23.7304	26.3455	32.9334	94.6502	78.0347	15.4751
	25.7437	20.4012	25.9202	12.0724	16.1342	25.2951
	72.8914	20.9205	55.1655	18.8413	16.1655	20.1477
	26.7698	10.985	22.2552	16.28	11.7096	13.3333
	11.7509	11.8203	12.7291	14.9981	16.3506	34.3839
	13.4228	20.9753	12.5408	12.7551	124.055	146.972
	10.4302	12.1951	31.6638	12.3559	31.6456	11.7302
	11.7751	28.0112	10.7354	17.7699	38.0409	22.1029
	13.3824	15.6576	17.726	36.2319	13.1019	15.5135
	13.6799	22.7531	26.7705	16.0428	12.9116	38.9213
	27.9135	11.4155	11.8991	12.0048	12.2249	58.5252
	18.5572	10.1351	15.4559	12.0048	11.8343	31.8979
	11.6178	10.1112	10.2934	12.5	14.372	19.0114
	11.6144	40.5797	12.8833	18.9215	11.6347	11.9118
	14.301	31.4589	19.6464	21.1268	13.4998	11.6077
	40.0863	32.2061	10.2015	14.3988	26.8576	13.6705
	15.2838	12.3533	13.3289	15.8814	10.3093	11.3993
	14.1143	10.6914	11.9048	11.8554	19.0386	11.0213
	18.5758	13.9276	26.178	26.2763	16.1186	24.0024
	12.685	12.3993	27.281	26.2927	21.8545	46.77
	11.8835	78.1589	23.6476	14.1044	43.0892	25.5174
	11.9403	10.5042	12.8966	13.7174	94.6854	12.6863
	12.012	15.2439	10.3654	14.6735	18.1159	12.21
	14.4592	10.352	17.6991	14.9179	14.8192	16.2338
	26.2892	10.8755	11.7096	13.5074	71.0096	22.0446
	31.339	23.8664	15.6904	12.7632	24.14	26.7142
	52.5665	18.7266	32.2101	12.9366	14.8765	13.2979
	15.1581	45.819	10.5652	10.9111	12.5117	13.9082
	18.3823	14.2704	15.7729	16.5837	17.321	34.6675
	14.4134	14.2315	12.2941	13.8889	10.2389	17.8333
	15.361	55.8036	10.0376	27.7778	11.544	12.6382
	11.8941	14.4927	14.4092	12.6103	11.8577	11.2867
	12.1654	26.296	12.3732	16.2933	11.6381	26.7789
	13.1363	11.7509	22.6529	11.7371	15.1515	76.4256
	18.2704	48.7211	17.7873	20.145	58.6814	25.6328
	11.6788	11.2613	21.0084	21.1149	11.9332	14.497
	14.5773	17.4419	45.2233	13.7174	24.4002	31.2391
	28.6287	11.8906	10.1652	12.1163	17.6616	29.1262
	19.9886	11.4745	15.1172	13.6986	14.2776	10.6044
	11.782	10.7105	10.2512	12.275	11.5707	11.5785
	15.121	11.4112	23.7906	23.6967	19.0235	13.0548
	33.2829	14.1143	16.3177	30.1773	11.7233	12.0192
	11.0173	10.983	10.1523	13.655	18.1214	10.2705
	18.4219	33.7965	24.7612	19.0767	12.6223	11.9474
	11.6347	12.8617	22.3104	11.8906	12.0192	10.8755
	16.662	14.3954	12.444	15.5039	10.2093	10.3199
	19.337	27.5938	34.6687	20.3335	14.6843	12.21
	17.1932	10.2319	10.6129	11.6077	12.3419	63.0716
	12.2287	11.066	30.8789	10.1626	18.2648	10.7643
	15.8061	31.2826	10.3977	25.4453	25.2048	17.0532
	11.7165	11.1049	31.4694	39.7812	25.1335	15.6838
	17.1527	10.8656	11.7682	12.5209	22.1659	12.5998
	43.7682	11.236	91.2017	116.48	39.7919	10.5932
	15.6617	11.4373	13.0276	12.1729	15.0075	17.001
	39.7263	20.6016	11.3347	24.8602	34.4504	10.3359
	10.7181	21.606	10.7672	18.5701	35.074	14.5433
	62.8392	10.9729	11.0102	12.6156	13.3067	11.744
	16.8967	30.0188	10.5402	60.5013	11.8168	13.7599
	11.88	14.6359	32.7044	34.7373	17.5439	33.4042
	15.7679	10.4384	20.3046	18.7266	17.8317	38.4025
	10.7643	10.9951	19.2097	16.38	12.5628	12.0809
	14.7312	11.8203	21.7024	12.7959	52.795	18.4672
	11.5774	10.4785	13.0039	13.3333	11.6857	33.5345
	11.88	17.5953	30.5895	18.7003	25.0391	47.0514
	12.8041	10.7258	26.8031	18.4502	12.87	17.2712
	19.6223	17.0261	22.6159	16.8634	12.6743	11.1297
	11.0834	10.2775	12.6518	28.1558	11.6347	16.9319
	21.433	14.3062	10.2749	25.7599	32.5309	10.4639
	14.9962	38.0642	35.5774	13.7363	31.8269	10.8264
	16.239	16.2866	11.1982	13.4953	12.5353	11.6212
	23.8664	22.7066	22.9066	45.9348	31.8471	18.5014
	12.0992	12.7632	10.843	12.9534	11.8017	12.2512
	12.407	13.8696	14.2281	16.7504	45.9482	11.6618
	15.6055	16.4745	54.2942	20.4082	14.8644	12.3762
	18.7793	10.3573	13.8169	15.5642	13.0463	10.8499
	20.3436	15.1976	14.1743	14.7565	13.3571	27.6571
	36.6032	34.2466	24.9032	30.1985	17.014	49.3733
	44.2478	46.8659	13.8966	10.1678	66.3398	11.8483
	14.573	11.8694	12.5031	13.089	26.5565	55.1978
	11.4909	10.5485	22.8245	11.1421	15.3046	14.0607
	17.26	10.3681	34.9984	12.0337	21.7746	14.3802
	12.5549	20.8914	14.5508	11.6009	19.6335	15.4847
	18.3486	50.6586	11.0701	10.3199	116.831	12.1065
	14.0779	10.4275	23.7812	11.1049	11.0742	51.2295
	26.9451	18.6081	24.9688	170.327	33.4448	20.3547
	18.9235	13.5563	12.475	39.7176	19.0567	16.3881
	27.2315	11.274	11.9048	20.2156	12.8246	16.3185
	24.8756	49.71	11.1951	18.7149	10.057	18.8425
	34.823	33.3704	12.604	10.4987	10.0604	11.9118
	10.7527	19.4932	27.7008	19.4364	17.4723	24.2498
	16.4311	17.1625	52.4109	14.2248	12.0919	14.556
	13.86	34.2857	16.8209	10.2249	40.3818	20.9455
	11.4312	59.8802	14.2602	11.8694	12.443	32.8347
	42.6309	24.7525	41.58	13.7931	11.0071	11.6686
	10.4712	11.2444	21.1026	12.5156	12.4766	23.577
	23.5171	15.6189	23.3463	22.0913	19.1479	14.828
	13.4726	13.0293	15.8983	13.1752	16.1812	11.7302
	87.2002	20.0669	10.0883	128.37	10.3413	10.0807
	12.1507	11.4286	18.4027	25.0156	11.107	17.4927
	14.5943	10.2512	15.1248	20.9315	29.1375	157.098
	11.6577	10.9951	22.6415	12.407	16.6778	16.2469
	12.1065	11.7647	12.0434	12.0482	10.7296	14.7113
	11.7813	12.2699	10.6411	11.0314	16.9607	15.6397
	10.1937	12.3609	23.3536	23.31	17.1821	12.3609
	13.1062	15.9405	10.7354	17.9775	45.205	20.8457
	65.0079	23.8664	23.166	29.7746	17.6134	13.8265
	20.4708	20.8189	30.0375	28.8184	50.6912	11.7371
	17.991	17.8678	12.0012	20.6868	114.801	11.7463
	18.4049	11.2233	11.0254	15.1976	15.083	19.2123
	43.0787	14.4718	11.685	22.4921	13.6752	12.1988
	12.0882	10.7604	16.2075	12.3609	12.1951	31.091
	17.2414	14.6466	12.6103	11.5607	15.9541	23.989
	33.4245	14.6628	16.538	18.9514	28.2646	16.4474
	24.0891	11.1194	12.5818	12.4948	14.3184	13.2567
	15.7332	11.6686	15.3413	92.2671	21.1416	16.7598
	30.03	13.3023	10.5346	18.4298	10.3573	35.5556
	47.5328	11.4877	10.8725	12.0048	51.9169	12.987
	21.9161	40.4367	38.1291	18.2815	10.4058	27.027
	12.9074	12.0992	17.5924	18.8501	15.4979	36.513
	21.0716	11.0011	12.6614	17.452	10.1695	12.1249
	36.3997	11.6212	10.0934	13.3067	28.3286	12.2649
	49.1159	11.0619	10.1885	55.7206	15.7878	74.0741
	11.5774	12.4688	10.0578	71.2411	33.9926	12.9366
	14.637	22.8441	10.2249	29.0698	27.6923	11.2202
	12.7348	17.2652	17.4651	38.9674	42.0926	12.1212
	14.9835	26.465	17.3913	42.4403	98.434	11.9142
	17.2463	16.9434	18.9291	13.1579	15.7035	33.541
	12.4409	10.3591	12.2026	22.1607	16.6722	13.4832
	12.2599	24.3309	12.1654	44.8613	27.5566	10.7143
	20.0481	11.9332	18.8546	43.6137	48.7488	11.0092
	12.089	16.6945	21.6041	14.2383	13.4862	26.584
	14.0224	26.9107	40.6711	22.309	61.9579	13.5379
	23.2264	10.1488	12.4533	17.8253	16.442	11.1173
	10.2103	10.8853	15.2847	13.0491	19.1571	12.0919
	38.3387	40.5797	15.0225	33.2668	20.1681	10.3199
	10.6338	12.2649	10.1036	11.6324	11.4767	12.8096
	10.661	11.0988	11.6369	14.0581	15.2033	10.2424
	11.4312	17.5362	10.745	22.0264	20.5701	11.7878
	16.0256	27.248	11.139	13.3422	13.2626	46.9484
	14.2305	12.0289	82.5277	16.9707	15.006	61.2508
	10.1256	10.5783	20.284	25.8112	20.1149	10.3788
	43.9668	11.2486	13.2802	16.7084	45.5675	11.8624
	15.109	12.6582	23.4811	10.2512	17.5439	15.8831
	28.564	11.2423	18.9693	11.5207	11.9976	17.0068
	10.6	24.3987	17.934	15.3433	11.8064	10.2407
	14.0252	19.8314	29.4334	47.2813	15.6887	13.5993
	11.7261	38.0491	10.4031	11.396	10.5895	18.6567
	19.5695	10.0756	16.0214	15.5199	40.5363	10.0553
	11.3766	10.3164	11.6632	10.2934	12.6863	22.3214
	43.5685	20.0965	22.5443	18.2565	22.7661	13.1926
	50.2008	14.4352	13.369	11.7925	25.3245	33.9655
	32.9625	13.7316	10.7239	13.2538	10.846	21.5332
	13.6472	17.9426	25.6881	13.21	36.3747	20.8582
	11.7325	12.8452	12.6678	12.4301	26.1932	18.3599
	14.356	11.5274	14.497	13.0039	19.4489	17.6522
	20.6697	30.3849	17.6189	174.338	15.9084	44.5038
	10.3907	18.7547	16.3475	13.4953	15.9134	17.8571
	11.7233	15.8983	14.1283	11.0865	12.2175	19.4326
	12.8342	24.8139	10.3806	12.7119	57.161	18.4928
	19.3424	29.3148	10.6809	23.3645	12.4688	12.3355
	281.95	13.947	10.1729	81.3911	15.7563	18.8058
	35.8045	11.3809	11.1297	12.3305	16.9148	25.6246
	26.732	17.138	20.4134	12.859	10.084	11.7739
	12.0144	10.803	36.8324	12.859	46.6418	17.0765
	10.0685	10.7817	31.0366	15.4719	10.7373	15.015
	70.6535	11.3079	10.1703	14.4927	15.6152	12.7673
	28.5903	17.0358	13.5722	11.744	21.097	18.9994
	20.0521	10.7585	12.9433	14.5296	46.1538	22.8519
	11.0791	22.8702	32.8947	43.7398	13.5624	16.9396
	16.6563	20.903	15.3046	15.9236	17.4267	13.4348
	16.9887	14.9533	10.1652	61.3748	11.6212	10.4312
	10.8578	17.7096	19.97	29.0939	45.565	13.4726
	12.1803	17.2414	21.5401	10.9589	13.089	12.1433
	12.3711	10.5597	23.4123	13.0039	12.2624	20.6612
	10.591	12.2299	147.651	28.0505	101.796	13.2159
	26.1593	10.9349	18.1159	12.2175	14.1044	26.9784
	28.3688	20.024	29.3758	13.2714	85.7318	11.257
	29.4811	11.6618	10.2389	11.6618	28.6451	13.3809
	10.5086	13.6752	11.8624	17.8811	67.3401	10.352
	10.2119	11.1566	10.3707	11.957	41.1002	10.2529
	10.5219	12.1877	15.8646	14.1543	20.5761	14.6843
	11.0938	25.6937	12.1065	25.37	18.2426	11.8906
	10.0241	16.8862	26.3312	11.9904	15.4083	15.328
	240.7	10.9091	10.3013	17.6913	15.3198	69.2841
	14.1328	20.6718	32.0908	11.3809	25.1636	10.4493
	15.0086	15.083	11.5875	15.3374	104.099	13.4048
	10.9051	24.1449	17.7883	12.5471	10.4603	47.3261
	10.0949	10.2564	12.4766	14.8258	12.1065	18.5443
	12.6662	12.1286	17.4651	17.3712	12.5733	10.0654
	42.8725	29.9065	47.4881	12.8645	105.718	17.3686
	12.7334	10.8284	16.8587	14.3954	13.5747	18.4162
	10.8648	10.6044	11.2486	10.352	18.6289	17.2786
	30.5998	10.661	15.0565	14.5914	27.3317	17.4444
	10.6519	28.2486	13.0933	25.8176	15.1573	10.627
	14.5833	11.2296	13.1148	11.5875	10.2828	15.4242
	16.8229	10.2934	15.9362	12.1016	12.443	15.9046
	11.9246	20.1776	70.3125	15.3433	33.5731	67.3653
	10.7735	13.245	12.9634	13.5014	12.8205	11.4811
	11.2638	21.6216	32.5468	13.4409	20.4499	13.6861
	16.4406	17.307	35.5114	17.234	18.5787	107.62
	42.1319	10.7181	19.2678	15.213	43.181	12.5998
	79.8319	11.7509	12.0676	15.5682	17.337	20.7383
	57.1671	18.1928	14.9869	11.396	10.2722	26.4901
	10.1688	17.6887	10.2302	14.0977	12.7714	11.4155
	48.1373	18.4706	45.8832	15.873	14.7493	17.7699
	14.7182	43.4153	15.5561	20.4332	13.2057	22.0542
	16.1616	23.2404	35.8252	12.3153	29.1404	14.6843
	14.7121	38.5439	14.6466	12.275	13.468	29.7366
	33.9199	13.0378	12.4131	23.1374	10.1574	13.1868
	12.605	10.6724	17.5395	25.8065	11.257	18.8058
	37.4252	10.2249	18.1105	10.9951	10.9649	38.9105
	27.1404	30.7692	10.5448	26.6667	16.0966	13.5257
	34.0716	11.4723	11.4188	12.0627	10.2407	14.1509
	14.9254	22.9183	10.6383	14.4509	14.0713	10.1833
	16.9635	10.989	49.0576	49.1099	14.3954	103.397
	12.6556	18.9537	15.083	10.433	13.4048	18.0996
	13.7868	17.311	10.6724	26.2467	10.4421	22.9508
	20.7254	18.5529	11.2233	18.5989	14.4248	46.2677
	14.5651	13.3645	14.0607	12.5471	37.5469	28.8809
	11.0156	11.0132	24.7263	11.7555	28.5987	12.1902
	10.5108	11.4112	10.925	69.8758	82.6826	22.1828
	11.1235	10.0351	19.216	22.482	10.3842	22.6963
	133.104	14.5932	10.9329	17.7936	10.3842	20.3355
	10.7434	15.5945	127.162	12.9786	10.1454	22.9043
	11.7041	10.4858	46.5718	13.7646	18.7178	16.1878
	11.1907	11.1732	15.2207	12.5078	10.395	27.8422
	12.848	11.9617	17.6429	13.6147	15.528	34.3879
	10.1999	10.597	11.2486	12.9618	18.5529	10.3306
	12.3571	10.925	33.67	12.8041	10.7009	15.7068
	19.2493	11.3037	14.5455	11.6868	18.7266	11.8413
	74.7198	14.4144	10.453	28.3768	53.2133	27.3973
	50.8351	20.3943	10.9012	13.0039	10.1729	18.6567
	82.4116	11.6595	13.1062	15.0225	13.2275	11.7832
	10.6519	201.072	20.7182	15.4739	67.535	11.446
	39.8406	19.2382	14.8093	11.2066	19.3892	11.4877
	11.0473	10.6082	12.8932	10.8696	68.4411	10.8108
	59.5784	11.4877	11.3507	12.6342	33.1455	11.1483
	16.1179	47.4121	14.7984	17.9614	28.6168	18.2732
	10.0326	10.4094	59.2154	25.9235	10.2093	11.8168
	18.9434	10.7296	24.4432	11.3636	14.5191	50.9122
	10.5285	11.4899	23.2198	13.947	15.3531	19.3424
	162.235	14.4613	11.236	17.0068	13.8696	164.179
	11.5527	20.3149	10.989	27.4725	11.2024	28.0224
	10.073	15.3315	10.2564	10.5319	10.8538	51.1291
	10.142	14.4927	16.2911	14.3472	20.8768	31.9052
	44.7189	11.2317	18.6335	18.9753	19.0386
	12.7632	11.4942	84.8709	13.0833	31.5016
	25.3432	25.6316	11.2066	20.6526	10.6534
	35.0647	14.7711	47.4433	13.0634	19.7141
	10.2987	16.9875	15.0546	21.322	23.596
	13.0152	20.6612	24.3828	13.7615	135.659
	29.4675	16.6389	10.5189	13.1464	55.5748
	10.6157	13.3097	52.4572	165.942	14.6341
	10.0781	11.1235	25.198	54.6448	12.9744
	14.2916	12.2926	17.2058	12.4172	13.7789
	10.7066	10.8617	18.196	14.4404	10.4603
	14.3113	64.2828	26.8817	30.8285	10.02
	10.2354	19.6464	17.043	15.2439	13.986
	15.2075	59.9281	17.9265	12.4533	23.1374
	12.7578	54.7779	13.369	11.5808	14.1643
	18.3337	13.7504	12.6486	12.8535	14.8533
	14.6535	14.3833	25.0696	14.8478	18.596
	11.5875	12.1114	13.8812	10.5708	18.3993
	10.5977	10.8264	14.1243	11.3379	25.8065
	12.5576	14.5033	42.9184	13.7678	15.4703
	10.8554	11.7647	11.5241	13.1666	10.1078
	10.7296	10.1678	12.728	12.7877	10.7643
	19.6464	10.846	21.3276	20.2593	18.9574
	117.907	14.9701	14.3843	23.7192	22.0264
	12.1065	13.7979	53.791	14.8699	11.0173
	26.699	10.543	17.5871	26.1097	15.8378
	26.6612	27.1739	11.4416	18.997	13.0548
	10.9794	14.742	38.4986	10.2617	26.0552
	16.9384	11.7325	21.5808	16.2469	12.1852
	19.4301	11.4242	56.4061	12.2926	37.2439
	10.9505	16.6297	15.3061	21.1715	10.2512
	11.672	18.622	11.3422	21.9877	24.2033
	10.8933	24.888	13.8026	19.2771	10.627
	13.9916	10.6213	20.6754	11.383	10.4457
	38.5192	13.8217	11.839	11.1173	26.3554
	12.4018	15.4024	11.0375	14.1443	59.8802
	14.9	16.4204	11.2486	13.8889	29.513
	10.337	15.7171	10.5337	12.7823	54.2888
	26.908	16.4541	35.0654	12.5	11.1029
	63.9522	16.4745	10.5042	11.8064	22.007
	31.407	10.9971	14.8423	11.8157	10.005
	18.8561	13.1119	10.2828	14.9254	14.437
	12.4224	14.4665	14.7565	33.0688	72.0165
	12.5313	17.4902	37.8884	29.0065	12.6103
	13.0662	12.7226	31.5789	17.0261	14.8883
	14.9733	11.9856	48.2375	10.7411	32.7869
	16.3499	10.7797	10.3093	14.9477	11.1235
	24.6975	11.1029	13.7979	11.9	10.1523
	31.2826	43.9239	18.4892	20.3562	20.957
	12.3026	19.7824	14.2288	11.7832	28.866
	39.9401	10.5783	93.9802	17.0503	36.4166
	16.4204	19.8886	12.21	13.3511	31.7893
	17.9533	11.422	14.5666	18.6567	23.5738
	73.8649	12.158	18.4366	13.21	12.728
	10.6451	13.1521	17.5809	14.4858	12.2901
	12.0361	15.9362	14.3833	19.9601	14.6897
	12.693	17.0068	11.4723	11.4025	23.3282
	11.279	18.5323	17.138	19.0386	14.5349
	13.0662	10.9709	11.0051	13.7646	23.3645
	10.3648	42.0463	14.7765	33.6377	24.7525
	10.4058	10.2599	20.8932	13.0719	13.973
	68.8736	16.9875	10.9051	11.107	10.6082
	11.8119	10.6952	37.2376	15.1918	10.0251
	12.0598	17.8359	29.1015	12.7877	13.876
	10.6792	11.7279	10.6185	152.856	22.9095
	10.6769	20.7792	15.0546	33.0579	10.2284
	11.4253	12.3001	14.2602	10.7239	10.2145
		10.352	49.4723	49.4604	10.5988
		21.0158	15.1057	15.3374	15.3551
		14.5138	25.6148	30.9789	11.4199
		12.2624	11.2994	12.5576	10.9529
		15.7978	14.2146	14.1743	12.285
		10.453	14.556	26.1097	12.1852
		14.404	21.5131	37.4111	19.3299
		24.1546	19.6464	19.3705	13.4288
		14.6252	14.373	17.1821	13.6861
		10.304	11.3379	15.3139	14.4578
		12.1729	10.1351	35.2578	13.7804
		10.7933	10.4877	96.0279	14.0252
		24.113	29.4876	13.0152	14.1443
		11.0947	10.9131	26.3273	13.624
		11.9048	15.528	13.6892	15.2284
		11.383	10.977	18.8088	67.9656
		19.2957	14.8846	13.2979	46.8384
		11.0011	11.5741	10.8225	15.0038
		16.4384	15.3022	58.916	13.0804
		41.1147	11.9083	19.3798	11.2108
		11.2486	36.8324	20.2593	10.2093
		11.4286	11.3863	11.6595	12.4275
		10.4221	27.2851	24.3072	12.28
		15.5581	14.979	13.5227	14.8957
		18.1928	13.986	35.2734	53.9745
		31.5623	11.4591	15.444	10.101
		14.2552	13.9227	14.2248	13.4589
		27.248	10.8225	13.5685	35.9497
		18.8324	10.7991	12.3609	10.4167
		13.986	10.8696	13.3067	10.4493
		11.4767	26.8199	12.474	14.7005
		10.7527	34.4564	15.748	20.8442
		12.0048	17.2652	21.9058	13.3378
		24.3704	11.0011	11.3636	14.6574
		16.0514	13.3156	15.8291	11.0294
		15.0206	19.861	16.2602	13.2319
		30.3582	22.2011	11.6777	27.6498
		10.9091	10.9329	16.2734	77.5194
		12.6582	14.3678	12.4688	10.6082
		47.0286	18.9681	13.3393	19.333
		12.3711	13.876	13.21	24.9626
		18.8751	10.7296	10.5263	30.8166
		11.3766	22.805	17.2265	72.2708
		10.0368	15.3905	17.0068	19.5408
		10.9131	11.2139	24.3072	13.0605
		10.1061	38.7051	11.5207	18.5185
		10.7028	15.2439	44.2641	10.1833
		11.8064	19.6142	51.3611	56.8182
		16.3466	20.6734	12.7823	11.0011
		11.1524	27.1986	12.7551	53.8972
		11.0132	10.9051	49.9546	10.6724
		10.9649	13.21	12.0627	23.596
		11.655	52.0691	11.5296	12.5209
		14.7275	12.3229	21.322	13.0152
		10.5708	20.0854	13.7615	17.6991
		11.6891	11.534	17.2637	10.2249
		14.131	20.2788	21.5208	10.5708
		23.8257	23.0592	13.8185	13.5563
		24.2466	20.79	12.8977	13.2934
		10.2041	22.1607	18.5787	13.4832
		10.1626	12.4162	16.6251	23.9808
		10.5746	13.3976	16.632	14.0944
		12.2175	15.8881	14.1243	81.0948
		17.5362	10.772	13.1464	32.4525
		18.1356	17.337	10.7469	50.8906
		26.4151	11.1235	19.1327	23.912
		11.6144	14.9701	12.7714	30
		16.1638	10.1471	19.2678	54.0316
		17.2652	50.1157	18.2371	11.0132
		13.9811	33.5059	14.1376	17.4642
		14.5402	20.5339	11.2994	11.3293
		10.3878	49.4234	11.7971	74.6714
		10.7028	26.3059	20.8594	19.2031
		10.9369	16.372	12.2399	12.2699
		36.3504	44.8766	14.7856	181.892
		11.0988	14.9477	13.5685	43.1894
		10.8342	14.2908	12.2549	26.178
		14.8039	23.6486	17.4064	10.101
		14.2146	29.8954	15.1172	49.8753
		10.3627	15.9299		63.4786
		11.7096	10.8186
		11.6279	12.1433
		23.8745	13.1579
		11.9617	32.0924
		10.5764	11.1235
		10.0807	11.6857
		98.0392	10.5448
		10.8774	18.1094
		14.5932	27.72
		11.8483	10.4639
		13.0548	15.7431
		36.1011	11.107
		13.624	28.7657
		12.7388	31.7684
		24.6479	11.1029
		41.1523	20.3666
		12.3153	30.9997
		13.5456
		15.674
		51.6488
		14.2857
		15.8646
		12.012
		27.9107
		12
		13.5777
		25.6787
		11.9474
		19.2752
		41.9639
