# Supplementary material for: Spatially clustered type I interferon responses at injury borderzones
Source: Nature. 2024 Aug 28;633(8028):174–81. doi: 10.1038/s41586-024-07806-1 (PMC11374671; doi:10.1038/s41586-024-07806-1)
Supplement: Supplementary file 10 — Source Data Fig. 4 [file 41586_2024_7806_MOESM10_ESM.xlsx]

## Sheet: Fig. 4c
Fig. 4c
underlying data - NLS ruptured	RZ	BZ
nuclei ratio to detected nuclei per	0.962	8.33
field of view	1.32	6.37
	1.149	9.52
	0.98	5.17
	1.06	6.45
	3.09	5.48
	0	3.57
	2.54	7.69
		4.59
		6.85
		5.88
		4.05
		7.69

## Sheet: Fig. 4f
Fig. 4f
underlying data - number of	D1 RZ	D1 BZ	D3 RZ	D3 BZ
extranuclearprobes found within	63	97	27	302
each field of view	50	26	42	229
	100	97	35	64
	44	47	90	130
	36	298	71	187
		159	44	141
		96		16
		106		29
		235		103
		349		78
		275		105
		177
		89
