# Supplementary material for: Spatially clustered type I interferon responses at injury borderzones
Source: Nature. 2024 Aug 28;633(8028):174–81. doi: 10.1038/s41586-024-07806-1 (PMC11374671; doi:10.1038/s41586-024-07806-1)
Supplement: Supplementary file 11 — Source Data Fig. 5 [file 41586_2024_7806_MOESM11_ESM.xlsx]

## Sheet: Fig. 5c
Fig. 5c
underlying data - percentage of		Cardiomyocytes	Neutrophils	Endothelial Cells	Macrophages	Fibroblasts
cell-type per Ifit1 DBSCAN cluster	Cluster 1		8.06	16.13	29	45
	Cluster 2		6.9	10.34	34.48	48.28
	Cluster 3			6.67	30	63.33
	Cluster 4				39.19	60.6
	Cluster 5		2.56		38.46	58.97
	Cluster 6	3.85	5.13	14.1	43.59	38
	Cluster 7	2.825	6	17.8	20.294	48.588
	Cluster 8	3.62	0.724	6.5	31.88	53.6

## Sheet: Fig. 5e
Fig. 5e		p_val	avg_diff	pct.1	pct.2	p_val_adj_BH
underlying data - differential gene	Actn1	0.000299223	0.974498	0.407	0.083	0.192444
expression testing between ISG	Acta2	0.000465965	1.20586	0.574	0.083	0.192444
3rd degree neighbor and the centroid	Cdh2	0.000808206	1.20646	0.407	0	0.199588
	Sqstm1	0.000966527	1.02374	0.426	0.083	0.199588
	Rgs5	0.0016301	1.25301	0.556	0.167	0.210105
	Ccn1	0.00172534	0.701908	0.278	0.083	0.210105
	Pdlim7	0.00193135	0.931552	0.444	0.083	0.210105
	Tpm2	0.00228296	0.909448	0.519	0.167	0.210105
	Prkab2	0.00254898	0.846467	0.519	0.083	0.210105
	Itga7	0.00269235	0.956715	0.37	0.083	0.210105
	Flnc	0.00316783	1.57367	0.444	0.083	0.210105
	Cx3cr1	0.00352607	0.894131	0.574	0.167	0.210105
	Perp	0.00352607	0.770197	0.259	0	0.210105
	Adprhl1	0.00413285	0.818564	0.37	0.083	0.210105
	Cish	0.00413285	0.64596	0.333	0	0.210105
	Meox1	0.00458847	0.847114	0.537	0.083	0.210105
	Timp1	0.00458847	0.928938	0.222	0	0.210105
	Bhlhe40	0.00483292	0.683222	0.352	0.083	0.210105
	Dmpk	0.00483292	0.890985	0.333	0.083	0.210105
	Ndufv1	0.0053575	0.940434	0.389	0	0.213071
	Gatd3a	0.00563862	0.581424	0.37	0.083	0.213071
	Pde4dip	0.00593297	0.710506	0.37	0.167	0.213071
	Itga5	0.00593297	0.571883	0.352	0.083	0.213071
	Thbs2	0.00656356	0.752384	0.593	0.167	0.225896
	Fh1	0.00800847	0.576032	0.481	0.167	0.254423
	Col15a1	0.00800847	1.07147	0.611	0.25	0.254423
	Tgfb2	0.00883271	0.650229	0.278	0	0.260565
	Phtf2	0.00883271	0.695319	0.407	0.083	0.260565
	Sdc1	0.00973192	0.900799	0.426	0.167	0.260615
	Rcan2	0.00973192	0.719885	0.426	0.083	0.260615
	Gja1	0.0102114	0.703413	0.315	0	0.260615
	Uqcrc2	0.0107118	0.73261	0.444	0.167	0.260615
	Ddit4	0.0112339	0.664138	0.426	0.083	0.260615
	Tnfrsf12a	0.0129384	0.85606	0.463	0.083	0.260615
	Clu	0.0135007	1.98037	0.444	0.167	0.260615
	Uck2	0.0135553	0.876082	0.5	0.167	0.260615
	Sox18	0.0135553	0.686986	0.5	0.167	0.260615
	Tnc	0.0135553	1.29472	0.407	0	0.260615
	Atp2a2	0.0135553	0.787609	0.241	0.167	0.260615
	Aldh1a3	0.0135553	0.758017	0.37	0	0.260615
	Ndufab1	0.0135553	0.596974	0.37	0.083	0.260615
	Decr1	0.0141982	0.619525	0.389	0.083	0.260615
	Serpine1	0.0141982	1.05724	0.259	0	0.260615
	Bcat1	0.0141982	0.792417	0.463	0.083	0.260615
	Pgam2	0.0141982	0.662668	0.222	0	0.260615
	Fabp4	0.0155649	1.04005	0.463	0.083	0.276015
	Sprr1a	0.0162863	2.12464	0.481	0.167	0.276015
	Xirp1	0.0162908	1.1838	0.407	0.083	0.276015
	Gng11	0.0170462	0.695275	0.389	0	0.276015
	Taf1d	0.0170462	0.587262	0.407	0.167	0.276015
	Atp1b1	0.0178322	1.12613	0.407	0.083	0.276015
	Tacc2	0.0186497	0.594045	0.426	0.25	0.276015
	Apoo	0.0186497	0.693433	0.352	0	0.276015
	Hjv	0.0194999	0.854243	0.37	0	0.276015
	Idh3a	0.0194999	0.683315	0.426	0.25	0.276015
	Des	0.0203837	1.63841	0.444	0.167	0.276015
	Sparcl1	0.0203837	0.641095	0.407	0.083	0.276015
	Cpe	0.0203837	0.417171	0.222	0.083	0.276015
	Cryab	0.0203837	1.49815	0.426	0.083	0.276015
	Uqcr11	0.0203837	0.622179	0.333	0.167	0.276015
	Ldb3	0.0203837	1.27028	0.333	0.083	0.276015
	Tgm2	0.0213023	0.872599	0.407	0.167	0.283801
	Gpc1	0.023248	0.513476	0.426	0.167	0.304808
	Col6a1	0.0242775	0.755079	0.481	0.25	0.313332
	Trim54	0.0253463	0.725513	0.463	0.083	0.317213
	Gsto1	0.0253463	0.722163	0.407	0.167	0.317213
	B4galt5	0.0276065	0.630271	0.519	0.333	0.335338
	Sox4	0.0276065	0.642961	0.5	0.167	0.335338
	Lrrc2	0.0288004	0.552908	0.37	0.083	0.339845
	Sucla2	0.0288004	0.461529	0.315	0.083	0.339845
	Adamtsl5	0.0300385	0.575448	0.407	0.083	0.349462
	Enah	0.031322	0.673978	0.333	0.25	0.349621
	Mmp12	0.031322	0.958271	0.389	0.083	0.349621
	Atp5g1	0.031322	0.575747	0.333	0.167	0.349621
	Col5a1	0.0340307	0.730778	0.611	0.25	0.36986
	Pnpla2	0.0340307	0.264239	0.389	0.083	0.36986
	Nrap	0.0354586	0.714003	0.37	0.083	0.371724
	Fibin	0.0369372	0.692967	0.426	0.25	0.371724
	Hspb1	0.0369372	1.14421	0.426	0.167	0.371724
	Cox6a2	0.0369372	0.918034	0.259	0.083	0.371724
	Csrp3	0.0384681	1.26026	0.352	0.25	0.371724
	Myom2	0.0384681	0.867304	0.407	0.083	0.371724
	Mdh1	0.0384681	0.727349	0.241	0.083	0.371724
	Tsc22d1	0.0384681	0.815793	0.5	0.167	0.371724
	Ndufv2	0.0384681	0.587383	0.333	0.167	0.371724
	Xirp2	0.0400525	1.16103	0.37	0.167	0.371724
	Hspb2	0.0400525	0.572335	0.426	0.25	0.371724
	Ppp1r14c	0.0400525	0.472239	0.37	0.083	0.371724
	Ndufs6	0.0400525	0.441733	0.407	0.25	0.371724
	Crct1	0.043366	1.48806	0.315	0.167	0.384008
	Parm1	0.0433879	0.433111	0.352	0.167	0.384008
	Tnk2	0.0433879	0.504737	0.481	0.083	0.384008
	Adamts1	0.0433879	0.750374	0.407	0.167	0.384008
	Tmod1	0.0451417	0.726357	0.315	0.083	0.384008
	Kcnj8	0.0451417	0.988245	0.389	0	0.384008
	Lpl	0.0451417	0.76436	0.389	0.167	0.384008
	Laptm4b	0.0451417	0.585384	0.463	0.25	0.384008
	Mb	0.0469527	0.944249	0.296	0.167	0.384008
	Nmt2	0.046955	0.796767	0.556	0.167	0.384008
	Tpm1	0.046955	1.19373	0.296	0.167	0.384008
	Ier3	0.046955	0.629353	0.241	0.083	0.384008
	Ak1	0.0507656	0.625884	0.352	0	0.391892
	Mybpc3	0.0507656	0.960152	0.296	0.167	0.391892
	Eef1a2	0.0507656	0.841186	0.37	0.167	0.391892
	Uchl1	0.0507656	0.69734	0.593	0.25	0.391892
	Atp5j	0.0507656	0.493597	0.333	0.167	0.391892
	Pdha1	0.0507656	0.359479	0.315	0.167	0.391892
	Casq2	0.0527661	1.17466	0.296	0.167	0.392655
	Hspb7	0.0527661	1.1116	0.352	0.083	0.392655
	Ndufa4	0.0527661	0.555604	0.259	0.083	0.392655
	Cfl2	0.0527661	0.567249	0.426	0.25	0.392655
	Nop56	0.054832	0.514397	0.5	0.25	0.400807
	2200002D01Rik	0.054832	0.461005	0.352	0.167	0.400807
	Mgp	0.0569623	1.23514	0.389	0.25	0.402162
	Shroom3	0.0569649	0.702678	0.444	0.25	0.402162
	Chchd10	0.0569649	0.712724	0.259	0.083	0.402162
	Uqcrq	0.0569649	0.373928	0.222	0.167	0.402162
	Sema7a	0.0591664	0.657046	0.5	0.167	0.414164
	Myh6	0.0614353	0.479967	0.204	0.167	0.419403
	Pdlim5	0.061438	0.591101	0.315	0.167	0.419403
	Angptl4	0.061438	0.641472	0.352	0.25	0.419403
	Sorbs2	0.0637814	1.01612	0.315	0.083	0.428321
	Cisd1	0.0637814	0.336128	0.333	0.167	0.428321
	Mfap5	0.0661981	0.591017	0.556	0.25	0.430548
	Ckm	0.0661981	0.368743	0.222	0.167	0.430548
	Egln1	0.0661981	0.555473	0.426	0.083	0.430548
	Bcr	0.0661981	0.473187	0.426	0.25	0.430548
	Pln	0.0686782	1.05838	0.222	0.167	0.433113
	Lmcd1	0.0686898	0.529559	0.444	0.083	0.433113
	Fxyd1	0.0686898	0.634911	0.389	0.083	0.433113
	Slc25a4	0.0686898	0.651185	0.241	0.083	0.433113
	S100a1	0.0739045	0.553275	0.296	0.083	0.45556
	Etfa	0.0739045	0.548946	0.389	0.167	0.45556
	Tfrc	0.0739045	0.541155	0.389	0.083	0.45556
	Gdf15	0.0766307	0.803511	0.333	0.167	0.465419
	Map1b	0.0766307	0.550153	0.5	0.25	0.465419
	Ndufa9	0.0794384	0.412513	0.278	0.167	0.472058
	Ccn2	0.0794384	0.688881	0.296	0.25	0.472058
	Ndufv3	0.0794384	0.389559	0.296	0.083	0.472058
	Ankrd1	0.0823164	0.931135	0.296	0.167	0.478901
	Ndufb5	0.0823292	0.409631	0.352	0.25	0.478901
	Ndufb11	0.0823292	0.39208	0.389	0.167	0.478901
	Ndufs7	0.0853046	0.33805	0.444	0.25	0.482614
	Notch4	0.0853046	0.582406	0.407	0.167	0.482614
	Apobec2	0.0853046	0.634637	0.37	0.167	0.482614
	Myom1	0.0853046	0.527093	0.259	0.083	0.482614
	Tnnt2	0.0883531	1.12697	0.259	0.167	0.486604
	Etfb	0.0883664	0.387728	0.407	0.25	0.486604
	Flnb	0.0883664	0.413346	0.315	0.167	0.486604
	Cystm1	0.0883664	0.519701	0.352	0.083	0.486604
	Atp5j2	0.0915162	0.397534	0.37	0.25	0.500612
	Ndufs1	0.0947556	0.553566	0.37	0.25	0.511557
	Myzap	0.0947556	0.334489	0.278	0.083	0.511557
	Col18a1	0.0980863	0.644811	0.537	0.25	0.522705
	Fhl1	0.0980863	0.770918	0.389	0.25	0.522705
	Gm13889	0.10151	0.772135	0.444	0.333	0.530678
	Star	0.10151	0.503118	0.333	0.167	0.530678
	Atp5l	0.10151	0.412986	0.315	0.333	0.530678
	Hadhb	0.105028	0.600112	0.259	0.083	0.545616
	Fbxl22	0.108642	0.467593	0.259	0	0.55738
	Cap2	0.108642	0.543876	0.37	0.167	0.55738
	Mmp14	0.112354	0.520686	0.389	0.167	0.572865
	Ndufs3	0.116165	0.398229	0.389	0.25	0.581528
	Idh3b	0.116165	0.429717	0.37	0.25	0.581528
	Rtn4	0.116165	0.461268	0.519	0.25	0.581528
	Synpo2	0.120077	0.480073	0.389	0.083	0.586883
	Ndufb2	0.120077	0.295492	0.352	0.25	0.586883
	Ndufa13	0.120077	0.363945	0.296	0.167	0.586883
	Serpinb1a	0.120077	0.529638	0.296	0.25	0.586883
	Acta1	0.122032	0.424639	0.352	0.167	0.589075
	Slc16a1	0.124091	0.440686	0.333	0.167	0.589075
	Crip2	0.124091	0.519095	0.278	0.25	0.589075
	Uqcrfs1	0.124091	0.534557	0.352	0.167	0.589075
	Bgn	0.124091	0.362177	0.63	0.5	0.589075
	Ndufs2	0.128209	0.385702	0.37	0.167	0.591295
	Plk3	0.128209	0.558875	0.352	0.083	0.591295
	Hspb6	0.128209	0.469032	0.333	0.167	0.591295
	Slc25a3	0.128209	0.19696	0.222	0.167	0.591295
	Atp5b	0.128209	0.492334	0.296	0.083	0.591295
	Klf7	0.132433	0.701862	0.407	0	0.591295
	Sh2d3c	0.132433	0.434394	0.389	0.083	0.591295
	Slc2a1	0.132433	0.419198	0.389	0.25	0.591295
	Loxl2	0.132433	0.492884	0.519	0.333	0.591295
	Slc38a2	0.132433	0.329227	0.259	0.167	0.591295
	Rcan1	0.132433	0.673316	0.389	0.333	0.591295
	Apbb1ip	0.136764	0.641665	0.574	0.5	0.594562
	Egfl7	0.136764	0.611146	0.481	0.167	0.594562
	Cd72	0.136764	0.514592	0.426	0.167	0.594562
	Col1a2	0.136764	0.30861	0.593	0.25	0.594562
	Ryr2	0.136764	0.496723	0.315	0.25	0.594562
	Plxnd1	0.141203	0.35152	0.333	0.167	0.610647
	Acss1	0.145752	0.38703	0.315	0.167	0.627037
	Csrp2	0.150413	0.705305	0.556	0.333	0.643734
	Pde1a	0.155186	0.423504	0.352	0.083	0.647391
	Crlf1	0.155186	0.411225	0.296	0.333	0.647391
	Dlat	0.155186	0.345874	0.296	0.167	0.647391
	Phlda1	0.155186	0.628799	0.315	0.167	0.647391
	Acyp2	0.155186	0.450077	0.426	0.167	0.647391
	Col6a3	0.160073	0.339471	0.537	0.25	0.651332
	Ptgds	0.160073	0.505477	0.333	0.25	0.651332
	Ndufa5	0.160073	0.354879	0.296	0.167	0.651332
	Cox4i1	0.160073	0.267204	0.296	0.167	0.651332
	Mapk6	0.160073	0.388254	0.315	0.25	0.651332
	Sulf1	0.165076	0.401668	0.481	0.25	0.656923
	Serpinb6b	0.165076	0.492417	0.352	0.167	0.656923
	Aspn	0.165076	0.63638	0.704	0.5	0.656923
	Ankrd23	0.170196	0.62037	0.352	0.167	0.656923
	Pcna	0.170196	0.347647	0.556	0.333	0.656923
	Myl9	0.170196	0.741133	0.444	0.167	0.656923
	Errfi1	0.170196	0.568538	0.315	0.167	0.656923
	Rrad	0.170196	0.675912	0.352	0.167	0.656923
	Mlip	0.170196	0.52694	0.352	0.083	0.656923
	Fkbp10	0.170196	0.500151	0.481	0.333	0.656923
	Nid2	0.170196	0.434182	0.426	0.25	0.656923
	Limch1	0.175433	0.738191	0.463	0.167	0.66168
	Strip2	0.175433	0.474811	0.259	0	0.66168
	Got2	0.175433	0.437471	0.296	0.167	0.66168
	Thbs4	0.175433	0.115729	0.333	0.083	0.66168
	Rasgrp3	0.175433	0.562265	0.352	0.083	0.66168
	Actc1	0.180244	1.04558	0.37	0.167	0.663702
	Postn	0.180772	0.728734	0.537	0.25	0.663702
	Cav1	0.180791	0.372503	0.463	0.333	0.663702
	Inpp5a	0.180791	0.511138	0.296	0.083	0.663702
	Ctla2a	0.180791	0.307137	0.278	0.083	0.663702
	Pfkm	0.180791	0.39148	0.278	0.167	0.663702
	Bst1	0.186268	0.160884	0.463	0.167	0.671867
	Uqcrc1	0.186268	0.392181	0.352	0.25	0.671867
	Scn5a	0.186268	0.771292	0.37	0.167	0.671867
	Cdr2l	0.186268	0.292568	0.463	0.25	0.671867
	Col5a2	0.191867	0.316757	0.5	0.333	0.680182
	Tuba4a	0.191867	0.395691	0.296	0.167	0.680182
	Trabd2b	0.191867	0.529383	0.259	0	0.680182
	Obscn	0.191867	0.725652	0.222	0.083	0.680182
	Tesc	0.19759	0.40944	0.333	0.083	0.682883
	Ltbp4	0.19759	0.304175	0.389	0.167	0.682883
	Myo1e	0.19759	0.382781	0.481	0.25	0.682883
	Plau	0.19759	0.522383	0.296	0	0.682883
	Fkbp11	0.19759	0.398878	0.315	0.167	0.682883
	Fam43a	0.19759	0.356975	0.278	0.083	0.682883
	Srxn1	0.203436	0.542275	0.444	0.167	0.688679
	Uqcrh	0.203436	0.377223	0.352	0.25	0.688679
	Art1	0.203436	0.384822	0.333	0.083	0.688679
	Cd109	0.203436	0.333996	0.463	0.25	0.688679
	S1pr3	0.203436	0.322566	0.481	0.25	0.688679
	Uap1	0.209406	0.477897	0.407	0.333	0.694658
	Cacna1c	0.209406	0.534739	0.37	0.083	0.694658
	Plvap	0.209406	0.404554	0.315	0.25	0.694658
	Lamb2	0.209406	0.337959	0.407	0.25	0.694658
	Zfp36l2	0.209406	0.291238	0.389	0.333	0.694658
	Myoz2	0.215503	0.401892	0.333	0.25	0.698062
	Fam167b	0.215503	0.38173	0.296	0.083	0.698062
	Cox8b	0.215503	0.528205	0.296	0.25	0.698062
	Dag1	0.215503	0.452452	0.407	0.25	0.698062
	Plk2	0.215503	0.267945	0.241	0.25	0.698062
	Myof	0.215503	0.276372	0.519	0.417	0.698062
	Ndrg4	0.221727	0.433676	0.315	0.083	0.707129
	Nmrk2	0.221727	0.281445	0.204	0.083	0.707129
	Chpt1	0.221727	0.469168	0.389	0.167	0.707129
	Abcc1	0.221727	0.375748	0.37	0.167	0.707129
	Mir22hg	0.228078	0.414993	0.444	0.25	0.716322
	Hist1h1c	0.228078	0.307909	0.259	0.167	0.716322
	Gmpr	0.228078	0.334396	0.352	0.083	0.716322
	Srl	0.228078	0.481216	0.259	0.083	0.716322
	Ivns1abp	0.234558	0.354962	0.333	0.25	0.728365
	Rasl11b	0.234558	0.444263	0.389	0.333	0.728365
	Bola3	0.234558	0.3299	0.389	0.333	0.728365
	Nppb	0.241148	0.884627	0.296	0.25	0.729686
	Acadm	0.241168	0.442649	0.315	0.167	0.729686
	Cav3	0.241168	0.221721	0.315	0.25	0.729686
	Depp1	0.241168	0.39769	0.315	0.083	0.729686
	Fyco1	0.241168	0.267248	0.315	0.25	0.729686
	Enpp1	0.241168	0.31575	0.611	0.417	0.729686
	Phldb2	0.241168	0.325172	0.537	0.333	0.729686
	Chst1	0.247907	0.603791	0.389	0.083	0.741924
	Sgcg	0.247907	0.546821	0.352	0.167	0.741924
	Rnf128	0.247907	0.407425	0.333	0.167	0.741924
	Nppa	0.252966	1.04919	0.389	0.25	0.751592
	Etfdh	0.254777	0.36029	0.333	0.167	0.751592
	Hk2	0.254777	0.390143	0.444	0.25	0.751592
	Atp5o	0.254777	0.2603	0.315	0.25	0.751592
	Pakap.1	0.261778	0.298449	0.333	0.25	0.752952
	Ell2	0.261778	0.452464	0.537	0.5	0.752952
	Hexb	0.261778	0.575701	0.5	0.333	0.752952
	Cyc1	0.261778	0.370392	0.296	0.25	0.752952
	Csf2rb2	0.261778	0.466758	0.315	0.083	0.752952
	Ndufb10	0.261778	0.254991	0.352	0.167	0.752952
	Myl2	0.268891	0.645473	0.333	0.167	0.752952
	Otud1	0.268911	0.554872	0.37	0.167	0.752952
	Tsc22d2	0.268911	0.389574	0.352	0.333	0.752952
	Loxl3	0.268911	0.445296	0.556	0.333	0.752952
	Zfp365	0.268911	0.035268	0.13	0.167	0.752952
	Actn2	0.268911	0.495311	0.278	0.167	0.752952
	Slmap	0.268911	0.379761	0.315	0.25	0.752952
	Ly6c1	0.268911	0.38658	0.574	0.417	0.752952
	Clic5	0.268911	0.407633	0.426	0.25	0.752952
	Tmem182	0.276177	0.209189	0.278	0.167	0.76295
	Pygb	0.276177	0.210741	0.333	0.333	0.76295
	Cox6c	0.276177	0.417898	0.259	0.083	0.76295
	Fam162a	0.276177	0.301009	0.278	0.167	0.76295
	Gyg	0.283575	0.240835	0.426	0.417	0.778183
	Mfn2	0.283575	0.200133	0.296	0.167	0.778183
	Stmn1	0.291106	0.384516	0.667	0.333	0.785797
	Camta1	0.291106	0.334728	0.444	0.417	0.785797
	Fscn1	0.291106	0.302338	0.5	0.25	0.785797
	Prss23	0.291106	0.552525	0.556	0.333	0.785797
	Maff	0.291106	0.385984	0.278	0.083	0.785797
	N4bp3	0.298771	0.361113	0.426	0.167	0.80125
	Ndufb8	0.298771	0.270884	0.389	0.25	0.80125
	Mal	0.306569	0.382886	0.278	0.167	0.804266
	Pvr	0.306569	0.168104	0.426	0.25	0.804266
	Gys1	0.306569	0.081581	0.352	0.25	0.804266
	Dld	0.306569	0.141528	0.389	0.25	0.804266
	Dsp	0.306569	0.225766	0.296	0.167	0.804266
	Ncs1	0.314501	0.282892	0.407	0.167	0.804266
	Creb3l1	0.314501	0.438383	0.444	0.333	0.804266
	Gsap	0.314501	0.629626	0.333	0.083	0.804266
	Foxp1	0.314501	0.432273	0.407	0.333	0.804266
	Nupr1	0.314501	0.197771	0.333	0.333	0.804266
	Irf2bp2	0.314501	0.240287	0.352	0.25	0.804266
	Myl3	0.314501	0.828377	0.278	0.167	0.804266
	Inhba	0.314501	0.421844	0.296	0.167	0.804266
	Btg3	0.314501	0.367609	0.407	0.25	0.804266
	Ecscr	0.314501	0.344349	0.463	0.25	0.804266
	Pdk4	0.322567	0.198219	0.241	0.083	0.819816
	Rras2	0.322567	0.526604	0.481	0.417	0.819816
	Lrrc8c	0.330766	0.203672	0.426	0.417	0.832966
	Tagln	0.330766	0.367465	0.426	0.417	0.832966
	Kcng2	0.330766	0.408846	0.37	0.25	0.832966
	Nop58	0.339099	0.1804	0.333	0.333	0.841129
	Frmd5	0.339099	0.104681	0.407	0.25	0.841129
	Cd36	0.339099	0.279254	0.463	0.25	0.841129
	Cthrc1	0.339099	0.297332	0.537	0.25	0.841129
	Jam2	0.339099	0.360565	0.333	0.083	0.841129
	Slc4a3	0.347566	0.441402	0.259	0.083	0.84438
	Adamts4	0.347566	0.0440653	0.148	0.167	0.84438
	Atp5c1	0.347566	0.0118923	0.296	0.083	0.84438
	Ttn	0.347566	0.438267	0.296	0.25	0.84438
	Pgm1	0.347566	0.213532	0.5	0.167	0.84438
	Corin	0.347566	0.381065	0.296	0.083	0.84438
	Gprc5b	0.347566	0.0412971	0.37	0.167	0.84438
	Rgs19	0.356166	0.360372	0.5	0.5	0.857705
	Nt5e	0.356166	0.248193	0.37	0.25	0.857705
	Pygm	0.356166	0.391031	0.352	0.083	0.857705
	Arhgef12	0.364898	0.262943	0.37	0.333	0.868605
	Lars2	0.364898	0.222903	0.315	0.25	0.868605
	Atg5	0.364898	0.43457	0.444	0.25	0.868605
	Abhd17b	0.364898	0.69003	0.37	0.167	0.868605
	Sdhb	0.373764	0.189366	0.278	0.333	0.874867
	Fbxl5	0.373764	0.213537	0.481	0.417	0.874867
	Hspb8	0.373764	0.323175	0.389	0.25	0.874867
	Trdn	0.373764	0.392788	0.315	0.083	0.874867
	Pam	0.382761	0.28702	0.444	0.333	0.874867
	Rgs16	0.382761	0.347483	0.241	0	0.874867
	Grb14	0.382761	0.373036	0.296	0.083	0.874867
	Fosl2	0.382761	0.202595	0.37	0.167	0.874867
	Smyd1	0.382761	0.110775	0.259	0.167	0.874867
	Mgst1	0.382761	0.507598	0.407	0.333	0.874867
	Mcam	0.382761	0.242492	0.389	0.333	0.874867
	Ebf1	0.382761	0.298633	0.463	0.25	0.874867
	Eno3	0.382761	0.403283	0.296	0.167	0.874867
	Igfbp3	0.391885	0.884341	0.407	0.083	0.874867
	Fhl2	0.39189	0.339341	0.222	0.25	0.874867
	Nes	0.39189	0.343976	0.389	0.167	0.874867
	Cycs	0.39189	0.266067	0.37	0.25	0.874867
	Cd37	0.39189	0.46208	0.333	0.083	0.874867
	Saa3	0.39189	0.076592	0.185	0.25	0.874867
	Pak1	0.39189	0.0478071	0.259	0.333	0.874867
	Mylk3	0.39189	0.236622	0.315	0.25	0.874867
	Cox7c	0.39189	0.234499	0.241	0.25	0.874867
	Il33	0.39189	0.435304	0.444	0.333	0.874867
	Art3	0.401149	0.260913	0.389	0.333	0.885961
	Tnfrsf23	0.401149	0.278378	0.259	0.083	0.885961
	Gas1	0.401149	0.0697465	0.333	0.5	0.885961
	Dkc1	0.401149	0.246359	0.333	0.333	0.885961
	Fabp3	0.410539	0.520032	0.296	0.167	0.894737
	Trim63	0.410539	0.388773	0.352	0.167	0.894737
	Tmem38a	0.410539	0.208124	0.315	0.167	0.894737
	Cxcr6	0.410539	0.500016	0.222	0	0.894737
	Pcdh1	0.410539	0.217032	0.37	0.333	0.894737
	Pla2g4a	0.420058	0.316277	0.407	0.333	0.903563
	Cgnl1	0.420058	0.170793	0.204	0.167	0.903563
	Uqcr10	0.420058	0.243184	0.407	0.25	0.903563
	Ktn1	0.420058	0.199896	0.463	0.417	0.903563
	Rai14	0.420058	0.427652	0.463	0.333	0.903563
	Mlf1	0.429706	0.252704	0.259	0.083	0.907768
	Sgms2	0.429706	0.135781	0.167	0.167	0.907768
	Flt1	0.429706	0.126959	0.407	0.333	0.907768
	Zfp800	0.429706	0.00251454	0.13	0.167	0.907768
	Lrrc10	0.429706	0.351861	0.259	0.167	0.907768
	Fermt3	0.429706	0.285581	0.481	0.333	0.907768
	Vldlr	0.429706	0.26545	0.259	0.167	0.907768
	St8sia4	0.439481	0.545798	0.426	0.167	0.912015
	Orc6	0.439481	0.312259	0.389	0.25	0.912015
	Col1a1	0.439481	0.245405	0.444	0.333	0.912015
	Pkp2	0.439481	0.214547	0.278	0.167	0.912015
	Popdc2	0.439481	0.293901	0.352	0.167	0.912015
	Zbtb20	0.439481	0.191826	0.241	0.25	0.912015
	Btg2	0.449383	0.31969	0.444	0.333	0.912015
	Snai1	0.449383	0.290331	0.444	0.417	0.912015
	Pmepa1	0.449383	0.0452023	0.278	0.25	0.912015
	Abca1	0.449383	0.38131	0.444	0.333	0.912015
	Tfpi2	0.449383	0.311289	0.259	0.083	0.912015
	Fbln2	0.449383	0.320919	0.537	0.5	0.912015
	Cox7a1	0.449383	0.174101	0.296	0.167	0.912015
	Csgalnact1	0.449383	0.320665	0.426	0.25	0.912015
	Cand1	0.449383	0.327148	0.426	0.167	0.912015
	Ckmt2	0.449383	0.518311	0.315	0.167	0.912015
	Rbpj	0.45941	0.287122	0.519	0.333	0.921049
	Map11	0.45941	0.605327	0.37	0.167	0.921049
	Tsku	0.45941	0.513075	0.315	0.083	0.921049
	Cpt1b	0.45941	0.241768	0.222	0.167	0.921049
	Gm26917	0.45941	0.245684	0.241	0.167	0.921049
	Il17ra	0.469561	0.255059	0.444	0.333	0.930383
	Klf2	0.469561	0.191919	0.37	0.417	0.930383
	Ndrg1	0.469561	0.300493	0.407	0.333	0.930383
	1110002E22Rik	0.47983	0.474679	0.352	0.167	0.930383
	Ndufb3	0.479834	0.286195	0.407	0.417	0.930383
	Mfsd1	0.479834	0.0678814	0.574	0.417	0.930383
	Steap2	0.479834	0.317093	0.315	0.083	0.930383
	Usp2	0.479834	0.339913	0.407	0.167	0.930383
	Ppp2r3a	0.479834	0.259348	0.426	0.25	0.930383
	Fuca2	0.479834	0.320032	0.37	0.333	0.930383
	Fstl3	0.479834	0.203072	0.389	0.333	0.930383
	Lpin1	0.479834	0.0335045	0.278	0.25	0.930383
	Myc	0.479834	0.159677	0.259	0.333	0.930383
	Eci1	0.479834	0.251563	0.37	0.333	0.930383
	AA467197	0.490229	0.211203	0.278	0.167	0.937337
	Fam174b	0.490229	0.234754	0.278	0.25	0.937337
	Egln3	0.490229	0.332889	0.278	0.167	0.937337
	Esm1	0.490229	0.0693974	0.111	0.083	0.937337
	Fst	0.490229	0.199826	0.111	0.083	0.937337
	Lbh	0.490229	0.107152	0.259	0.333	0.937337
	Tnni3	0.50074	0.438603	0.278	0.25	0.944326
	Itgax	0.500744	0.337953	0.407	0.25	0.944326
	Gm42418	0.500744	0.28203	0.111	0	0.944326
	Scd2	0.500744	0.269404	0.426	0.333	0.944326
	Hs6st2	0.500744	0.248507	0.37	0.25	0.944326
	Smpx	0.500744	0.560289	0.296	0.167	0.944326
	Serpina3n	0.511378	0.110583	0.278	0.5	0.959996
	Supt16	0.511378	0.387878	0.481	0.417	0.959996
	Atp5g3	0.522128	0.218163	0.259	0.167	0.962674
	Aplnr	0.522128	0.330255	0.519	0.417	0.962674
	Map1lc3a	0.522128	0.162506	0.389	0.333	0.962674
	Ndufc1	0.522128	0.130914	0.389	0.333	0.962674
	Gja4	0.522128	0.409798	0.389	0.167	0.962674
	Pi4k2b	0.522128	0.324844	0.37	0.25	0.962674
	Sik1	0.522128	0.179495	0.13	0.083	0.962674
	Trem1	0.522128	0.0569405	0.111	0.083	0.962674
	Inhbb	0.532993	0.227284	0.333	0.167	0.969719
	Tet2	0.532993	0.0181891	0.167	0.167	0.969719
	Igf2	0.532993	0.182299	0.111	0.083	0.969719
	Plekhg3	0.532993	0.279182	0.463	0.333	0.969719
	Pfkp	0.532993	0.19876	0.407	0.25	0.969719
	Sfxn1	0.532993	0.0648325	0.5	0.5	0.969719
	Tnnc1	0.543967	0.612903	0.315	0.167	0.976784
	Hopx	0.543972	0.107099	0.333	0.417	0.976784
	Myo18b	0.543972	0.345019	0.259	0.167	0.976784
	Col12a1	0.543972	0.23409	0.444	0.5	0.976784
	Sema3f	0.543972	0.231937	0.426	0.25	0.976784
	Ero1l	0.543972	0.339749	0.407	0.333	0.976784
	Ddx31	0.555061	0.139713	0.111	0.083	0.977571
	Cebpb	0.555061	0.151085	0.278	0.167	0.977571
	Etv3	0.555061	0.189246	0.426	0.333	0.977571
	C1s1	0.555061	0.223908	0.278	0.25	0.977571
	Resf1	0.555061	0.456621	0.444	0.5	0.977571
	Coro1a	0.555061	0.0396574	0.481	0.667	0.977571
	Slc7a2	0.555061	0.0619843	0.185	0.167	0.977571
	Tnxb	0.555061	0.112742	0.13	0.083	0.977571
	Snx24	0.555061	0.412097	0.315	0.167	0.977571
	Cd55	0.56626	0.0359783	0.111	0.083	0.986774
	Cdca8	0.56626	0.233372	0.407	0.417	0.986774
	Ndufa12	0.56626	0.146591	0.444	0.5	0.986774
	Slc25a11	0.56626	0.211795	0.5	0.333	0.986774
	Slc16a6	0.56626	0.195193	0.407	0.25	0.986774
	Ugdh	0.577567	0.0705687	0.426	0.333	0.989772
	Pgm2l1	0.577567	0.280072	0.278	0.167	0.989772
	Snhg5	0.577567	0.240867	0.426	0.25	0.989772
	Rhbdf2	0.577567	0.067353	0.407	0.25	0.989772
	Prpf39	0.577567	0.206043	0.37	0.25	0.989772
	Ccnb1ip1	0.577567	0.318664	0.13	0.083	0.989772
	Tmtc4	0.577567	0.462646	0.185	0	0.989772
	Deptor	0.577567	0.0603581	0.111	0.083	0.989772
	Pi15	0.588978	0.167953	0.111	0.083	0.994879
	Atp8b4	0.588978	0.018615	0.241	0.25	0.994879
	Ppp1r3b	0.588978	0.194912	0.13	0.083	0.994879
	Mthfd1l	0.588978	0.351747	0.241	0.083	0.994879
	Bmp1	0.588978	0.236312	0.481	0.417	0.994879
	Ezr	0.588978	0.240169	0.352	0.25	0.994879
	Prkx	0.588978	0.352713	0.167	0	0.994879
	Ptgs2	0.600493	0.339641	0.185	0.167	0.995998
	Nipsnap2	0.600493	0.149399	0.389	0.25	0.995998
	Dmkn	0.600493	0.0648855	0.111	0.083	0.995998
	Acy1	0.600493	0.134739	0.13	0.083	0.995998
	Sdha	0.600493	0.16102	0.259	0.333	0.995998
	Arrdc3	0.600493	0.223745	0.481	0.333	0.995998
	Emb	0.600493	0.23424	0.519	0.417	0.995998
	Sh3bgr	0.600493	0.337274	0.315	0.167	0.995998
	Utp14a	0.600493	0.154774	0.37	0.25	0.995998
	Rdh10	0.612108	0.167309	0.296	0.25	0.99724
	Col3a1	0.612108	0.243138	0.556	0.5	0.99724
	Klhl41	0.612108	0.153127	0.426	0.333	0.99724
	Sfn	0.612108	0.404825	0.444	0.417	0.99724
	Isyna1	0.612108	0.373152	0.352	0.167	0.99724
	Mmp8	0.612108	0.0704551	0.148	0.167	0.99724
	Ogn	0.612108	0.218547	0.537	0.5	0.99724
	Oxct1	0.612108	0.153361	0.333	0.167	0.99724
	Trem3	0.612108	0.532991	0.111	0	0.99724
	Myl1	0.623821	0.432922	0.37	0.25	1
	Csf1	0.623821	0.0305984	0.463	0.417	1
	Lrrc32	0.623821	0.294238	0.444	0.25	1
	Bmper	0.623821	0.408535	0.444	0.333	1
	Gpx3	0.623821	0.210904	0.407	0.333	1
	Fbn2	0.623821	0.178831	0.204	0.083	1
	Neat1	0.623821	0.164652	0.352	0.25	1
	Alg11	0.63563	0.107704	0.204	0.167	1
	Mt3	0.63563	0.583197	0.111	0	1
	Mt2	0.63563	0.205695	0.259	0.25	1
	Utp20	0.63563	0.0871542	0.352	0.333	1
	Vcan	0.63563	0.0361156	0.407	0.583	1
	Cd200r1	0.63563	0.160643	0.222	0.167	1
	Hspa1a	0.63563	0.212687	0.259	0.083	1
	Clec5a	0.647533	0.0549596	0.204	0.083	1
	Crispld2	0.647533	0.385633	0.222	0.083	1
	Tirap	0.647533	0.193919	0.241	0.25	1
	Gsta4	0.647533	0.0614954	0.278	0.333	1
	Arid3a	0.647533	0.24128	0.167	0.083	1
	Smg6	0.647533	0.211805	0.389	0.25	1
	Flrt2	0.647533	0.285999	0.204	0.167	1
	Jak2	0.647533	0.176175	0.463	0.5	1
	C130080G10Rik	0.659527	0.0603956	0.259	0.25	1
	Plcb2	0.659527	0.327665	0.148	0.083	1
	Ereg	0.659527	0.523648	0.185	0	1
	Gdpd3	0.659527	0.145784	0.13	0.083	1
	Ank1	0.659527	0.137303	0.296	0.333	1
	Baz1a	0.659527	0.119662	0.463	0.417	1
	Ephx2	0.659527	0.00278323	0.296	0.333	1
	Ndufb9	0.659527	0.162241	0.315	0.25	1
	Smim3	0.659527	0.209114	0.407	0.333	1
	Thbd	0.671609	0.122895	0.37	0.5	1
	Jade1	0.671609	0.0224375	0.37	0.417	1
	Tal1	0.671609	0.0997617	0.111	0.083	1
	Osgin1	0.671609	0.235324	0.185	0.167	1
	Tmem158	0.671609	0.275855	0.278	0.25	1
	Snhg15	0.671609	0.119745	0.315	0.167	1
	Efemp1	0.671609	0.462487	0.222	0.167	1
	Itga2b	0.671609	0.103724	0.111	0.083	1
	Nr4a1	0.671609	0.241187	0.222	0.083	1
	Fbxo40	0.671609	0.301933	0.333	0.333	1
	Asb11	0.671609	0.271629	0.148	0	1
	Fam107b	0.683776	0.392124	0.278	0.083	1
	Dll4	0.683776	0.628542	0.333	0.167	1
	Foxo1	0.683776	0.382214	0.241	0.083	1
	Cnn1	0.683776	0.266066	0.148	0.083	1
	Trpv2	0.683776	0.0414398	0.481	0.5	1
	Mir142hg	0.683776	0.166906	0.222	0.167	1
	Snapc1	0.683776	0.459365	0.389	0.25	1
	Asb2	0.683776	0.217342	0.352	0.333	1
	Fitm1	0.683776	0.0738454	0.204	0.167	1
	Alpk2	0.683776	0.435361	0.333	0.25	1
	Cox5b	0.696026	0.200177	0.315	0.25	1
	Ackr3	0.696026	0.188399	0.352	0.25	1
	Lmo4	0.696026	0.141188	0.389	0.417	1
	Fndc5	0.696026	0.0361499	0.185	0.167	1
	Robo4	0.696026	0.00940353	0.296	0.417	1
	Ubash3b	0.696026	0.0788853	0.426	0.5	1
	Slc2a4	0.696026	0.271253	0.241	0.083	1
	Ccnb1	0.696026	0.0598632	0.537	0.417	1
	Fhod3	0.696026	0.0663657	0.352	0.25	1
	Acaa2	0.696026	0.0632379	0.278	0.25	1
	Rhox5	0.696026	0.144181	0.389	0.25	1
	Nebl	0.708355	0.307024	0.296	0.167	1
	Hadh	0.708355	0.0268527	0.426	0.333	1
	Nexn	0.708355	0.0277694	0.278	0.333	1
	Nrp1	0.708355	0.0056298	0.463	0.583	1
	Btg1	0.708355	0.00159685	0.352	0.333	1
	1700120C14Rik	0.708355	0.105551	0.278	0.167	1
	Bin2	0.708355	0.085568	0.444	0.5	1
	Mfsd6	0.720762	0.281567	0.259	0.167	1
	Plekhm3	0.720762	0.0120952	0.111	0.083	1
	Dnajb4	0.720762	0.0893231	0.37	0.333	1
	Nrgn	0.720762	0.0996959	0.185	0.167	1
	Dna2	0.720762	0.38022	0.13	0	1
	Gna15	0.720762	0.301808	0.167	0.083	1
	Coro6	0.720762	0.0469232	0.241	0.25	1
	Mtmr4	0.720762	0.203173	0.333	0.25	1
	Snx18	0.720762	0.124903	0.519	0.5	1
	Egr3	0.720762	0.0531467	0.259	0.167	1
	Mylk	0.720762	0.154828	0.352	0.417	1
	Thoc2	0.720762	0.132367	0.296	0.25	1
	Stk17b	0.733242	0.226203	0.444	0.417	1
	Wdr12	0.733242	0.0170649	0.241	0.25	1
	Gja5	0.733242	0.496321	0.185	0.083	1
	Gm12840	0.733242	0.152221	0.296	0.25	1
	Pira2	0.733242	0.0347239	0.259	0.25	1
	Gsta1	0.733242	0.65349	0.148	0	1
	Ppif	0.733242	0.0282632	0.204	0.25	1
	Slc40a1	0.745794	0.249681	0.333	0.25	1
	Vps13c	0.745794	0.0322418	0.185	0.167	1
	Tent5a	0.745794	0.00262415	0.463	0.5	1
	Ndufa4l2	0.745794	0.291703	0.389	0.5	1
	Camkk1	0.745794	0.187547	0.148	0.083	1
	Tnfaip2	0.745794	0.0426987	0.444	0.583	1
	Slc7a7	0.745794	0.0289609	0.519	0.583	1
	Ednrb	0.745794	0.403123	0.463	0.417	1
	Fbxo32	0.745794	0.268786	0.204	0.083	1
	C3	0.745794	0.0289922	0.315	0.333	1
	Prnp	0.758413	0.289906	0.426	0.25	1
	Eif2b3	0.758413	0.182498	0.296	0.25	1
	Kcnk3	0.758413	0.109812	0.333	0.25	1
	Olfr558	0.758413	0.319293	0.167	0.083	1
	Knop1	0.758413	0.0580489	0.389	0.583	1
	Zfp469	0.758413	0.242796	0.241	0.167	1
	Cox5a	0.758413	0.0530042	0.278	0.167	1
	Elmo1	0.758413	0.111361	0.463	0.333	1
	Cd83	0.758413	0.078708	0.13	0.083	1
	Aco2	0.758413	0.232489	0.333	0.25	1
	Ndufb4	0.758413	0.0497237	0.296	0.333	1
	Vgll3	0.758413	0.164259	0.444	0.5	1
	Ptpn7	0.771097	0.0791267	0.259	0.167	1
	Tes	0.771097	0.134807	0.333	0.333	1
	Apobr	0.771097	0.25377	0.296	0.167	1
	Mif	0.771097	0.117881	0.222	0.25	1
	Serpinb9b	0.771097	0.524095	0.148	0	1
	Uqcrb	0.771097	0.103275	0.296	0.25	1
	Nfam1	0.771097	0.227383	0.519	0.417	1
	Sod2	0.771097	0.149601	0.315	0.167	1
	Lrg1	0.771097	0.135484	0.389	0.417	1
	Fam13b	0.771097	0.136681	0.13	0.083	1
	Dusp5	0.771097	0.323085	0.204	0.083	1
	Idh3g	0.771097	0.178215	0.333	0.167	1
	Pik3c2b	0.783843	0.288191	0.13	0	1
	Skil	0.783843	0.00445243	0.389	0.5	1
	Plk4	0.783843	0.0769614	0.519	0.417	1
	Slc7a11	0.783843	0.486522	0.111	0	1
	Atp5f1	0.783843	0.041924	0.37	0.417	1
	Fam102b	0.783843	0.162315	0.481	0.417	1
	Smpdl3b	0.783843	0.494648	0.148	0	1
	Cit	0.783843	0.45367	0.185	0	1
	F7	0.783843	0.00952198	0.241	0.25	1
	Junb	0.783843	0.0643367	0.407	0.5	1
	Cdh5	0.783843	0.223629	0.463	0.333	1
	Csf2rb	0.783843	0.0328592	0.407	0.5	1
	Cldn5	0.783843	0.0747545	0.389	0.583	1
	Col8a1	0.783843	0.0304311	0.574	0.5	1
	Mbd1	0.783843	0.053569	0.333	0.25	1
	Igfbp5	0.796646	0.33756	0.333	0.25	1
	Padi2	0.796646	0.569191	0.111	0	1
	Hdhd5	0.796646	0.281089	0.148	0.083	1
	Hhatl	0.796646	0.119542	0.185	0.167	1
	Myo1d	0.796646	0.288466	0.444	0.333	1
	Strn3	0.796646	0.107026	0.148	0.083	1
	Ltb4r1	0.796646	0.0970949	0.259	0.167	1
	Fgr	0.809505	0.141752	0.259	0.083	1
	Gm15543	0.809505	0.185156	0.259	0.25	1
	Stxbp2	0.809505	0.207121	0.296	0.167	1
	Mt1	0.809505	0.19306	0.315	0.25	1
	Nectin1	0.809505	0.0622971	0.222	0.167	1
	Itgb3	0.809505	0.319721	0.37	0.25	1
	Hbegf	0.809505	0.0139171	0.278	0.25	1
	Pgd	0.822415	0.00871312	0.481	0.5	1
	Fam133b	0.822415	0.109548	0.296	0.167	1
	Spon2	0.822415	0.194	0.111	0	1
	Ercc1	0.822415	0.167066	0.426	0.5	1
	Efnb2	0.822415	0.0647993	0.352	0.25	1
	Hpgd	0.822415	0.459477	0.111	0	1
	Foxo3	0.822415	0.0549888	0.278	0.25	1
	Acadvl	0.822415	0.194956	0.278	0.333	1
	Sgca	0.822415	0.231594	0.185	0.083	1
	Sncg	0.822415	0.575374	0.241	0.083	1
	Has2	0.822415	0.0182025	0.13	0.083	1
	Rin1	0.822415	0.452049	0.148	0	1
	Sirpb1c	0.835374	0.366509	0.426	0.333	1
	Ngf	0.835374	0.131762	0.259	0.167	1
	Abcc9	0.835374	0.166387	0.315	0.333	1
	Aldh1a2	0.835374	0.135056	0.463	0.5	1
	E2f7	0.835374	0.0918436	0.185	0.083	1
	Jade2	0.835374	0.189918	0.167	0.083	1
	Slc4a7	0.835374	0.332599	0.148	0	1
	Trps1	0.835374	0.165611	0.333	0.25	1
	Cox7b	0.835374	0.0590024	0.241	0.333	1
	Prg4	0.848377	0.252014	0.241	0.167	1
	Lbp	0.848377	0.35099	0.167	0	1
	Upk3b	0.848377	0.327078	0.111	0	1
	Kcnmb1	0.848377	0.316402	0.111	0	1
	Evc2	0.861422	0.330229	0.204	0.083	1
	Chst12	0.861422	0.0661232	0.519	0.5	1
	Chchd3	0.861422	0.119807	0.426	0.5	1
	Bves	0.861422	0.320153	0.204	0.083	1
	Pecam1	0.861422	0.0599204	0.481	0.417	1
	Hes1	0.861422	0.0623121	0.278	0.333	1
	Slc8a1	0.861422	0.325863	0.352	0.333	1
	Tnfaip6	0.874505	0.153792	0.278	0.167	1
	Procr	0.874505	0.233694	0.13	0	1
	Usp13	0.874505	0.2202	0.278	0.167	1
	Zc3h12a	0.874505	0.0605495	0.222	0.167	1
	Hgf	0.874505	0.561482	0.148	0	1
	Lmod2	0.874505	0.32497	0.259	0.083	1
	Trim5	0.874505	0.547678	0.13	0	1
	Slc7a5	0.874505	0.279127	0.241	0.083	1
	Mgl2	0.874505	0.475165	0.13	0	1
	Acot2	0.874505	0.203698	0.204	0.083	1
	Zbtb14	0.874505	0.176152	0.241	0.167	1
	Fosl1	0.874505	0.359979	0.148	0	1
	Il1r2	0.887622	0.447931	0.167	0	1
	A130010J15Rik	0.887622	0.319595	0.111	0	1
	Dusp2	0.887622	0.381497	0.13	0	1
	Smim1	0.887622	0.191761	0.259	0.167	1
	Htra3	0.887622	0.143962	0.389	0.333	1
	Rbm47	0.887622	0.0740823	0.13	0.083	1
	Kit	0.887622	0.150879	0.241	0.167	1
	Acacb	0.887622	0.319455	0.204	0.083	1
	Actg2	0.887622	0.178321	0.13	0.083	1
	Nfkbid	0.887622	0.33112	0.111	0	1
	Tpbg	0.887622	0.0249733	0.167	0.083	1
	Chst11	0.887622	0.113857	0.37	0.333	1
	Timp3	0.887622	0.169287	0.241	0.167	1
	Flt4	0.887622	0.22079	0.185	0.083	1
	Galnt6	0.887622	0.122828	0.204	0.167	1
	Crem	0.887622	0.278742	0.278	0.167	1
	G0s2	0.90077	0.438905	0.185	0	1
	Smc4	0.90077	0.115661	0.444	0.417	1
	Steap4	0.90077	0.0731068	0.13	0.083	1
	Akr1b8	0.90077	0.0188563	0.426	0.417	1
	Tuba8	0.90077	0.275948	0.241	0.167	1
	Egfr	0.90077	0.00922536	0.222	0.167	1
	Ndrg2	0.90077	0.160211	0.296	0.25	1
	Atp5md	0.90077	0.114605	0.296	0.083	1
	Atp5k	0.913945	0.0402303	0.296	0.25	1
	Pdgfa	0.913945	0.171459	0.37	0.167	1
	Hilpda	0.913945	0.046029	0.315	0.333	1
	Rbm34	0.913945	0.171608	0.37	0.25	1
	Gfpt2	0.913945	0.13597	0.463	0.583	1
	Hspa1b	0.913945	0.29029	0.315	0.25	1
	Hspe1-rs1	0.913945	0.468676	0.111	0	1
	Smad7	0.913945	0.143471	0.259	0.25	1
	Ndufa10	0.927144	0.0432812	0.352	0.25	1
	Pigm	0.927144	0.194212	0.167	0.083	1
	Pacsin3	0.927144	0.0200979	0.481	0.333	1
	Bcl2l11	0.927144	0.214344	0.333	0.25	1
	Prnd	0.927144	0.0691272	0.37	0.333	1
	Snhg17	0.927144	0.108783	0.241	0.167	1
	Kcnq4	0.927144	0.510222	0.13	0	1
	Eno1	0.927144	0.0558016	0.389	0.583	1
	Nos3	0.927144	0.0687688	0.444	0.417	1
	Idh2	0.927144	0.175078	0.37	0.5	1
	Glrx	0.927144	0.0141576	0.463	0.417	1
	Tbl1x	0.927144	0.0237	0.407	0.333	1
	Gm17501	0.940363	0.379019	0.111	0	1
	Sod3	0.940363	0.0874724	0.444	0.5	1
	Lfng	0.940363	0.0525272	0.407	0.333	1
	Pde2a	0.940363	0.108309	0.352	0.417	1
	Smad1	0.940363	0.0995108	0.315	0.333	1
	Txlnb	0.940363	0.107623	0.333	0.333	1
	Ogdh	0.940363	0.0839633	0.37	0.417	1
	Gcnt2	0.940363	0.192021	0.407	0.333	1
	Mustn1	0.940363	0.4477	0.148	0	1
	Stc1	0.940363	0.359439	0.13	0	1
	Abra	0.940363	0.0221665	0.204	0.167	1
	Acadl	0.953599	0.0394928	0.222	0.25	1
	Mcm6	0.953599	0.0251155	0.63	0.667	1
	Emcn	0.953599	0.126402	0.333	0.417	1
	Fktn	0.953599	0.178622	0.185	0.083	1
	Crmp1	0.953599	0.353668	0.13	0	1
	Coq9	0.953599	0.00899355	0.389	0.333	1
	Cdh11	0.953599	0.0208893	0.185	0.167	1
	Ncam1	0.953599	0.0879149	0.204	0.167	1
	Pwp1	0.953599	0.093516	0.389	0.417	1
	Coq10a	0.953599	0.053994	0.315	0.333	1
	Acot13	0.953599	0.114181	0.352	0.417	1
	Edn1	0.953599	0.0433955	0.241	0.167	1
	Ly6d	0.953599	0.444502	0.111	0	1
	Lpin2	0.953599	0.44684	0.222	0.083	1
	Eno1b	0.953599	0.282184	0.222	0.083	1
	Zfp992	0.966847	0.113425	0.259	0.167	1
	Mest	0.966847	0.16588	0.278	0.167	1
	Gimap4	0.966847	0.0249615	0.296	0.417	1
	Vwf	0.966847	0.130182	0.296	0.25	1
	Palld	0.966847	0.167785	0.5	0.583	1
	Syne1	0.966847	0.305453	0.111	0	1
	Mettl16	0.966847	0.0190772	0.389	0.333	1
	Tcap	0.966847	0.0529777	0.278	0.25	1
	Meg3	0.966847	0.0326265	0.426	0.5	1
	Dnph1	0.966847	0.019037	0.185	0.083	1
	Sfxn3	0.966847	0.17231	0.37	0.25	1
	Serpinb2	0.980105	0.370627	0.111	0	1
	Cytip	0.980105	0.277032	0.204	0.083	1
	Thbs1	0.980105	0.220852	0.167	0.25	1
	Jmjd7	0.980105	0.204391	0.148	0.083	1
	Ehd4	0.980105	0.125157	0.444	0.583	1
	Ptgis	0.980105	0.150149	0.426	0.167	1
	Gucy1a1	0.980105	0.0897054	0.241	0.167	1
	Ppp1r35	0.980105	0.226756	0.315	0.25	1
	Gfod2	0.980105	0.217315	0.167	0.083	1
	Dmxl2	0.980105	0.16211	0.241	0.083	1
	Slc16a3	0.980105	0.00102459	0.315	0.333	1
	Dhfr	0.980105	0.174433	0.463	0.417	1
	Ppwd1	0.980105	0.294776	0.111	0	1
	Spry4	0.980105	0.205708	0.111	0	1
	Entpd1	0.980105	0.140866	0.463	0.5	1
	Shroom4	0.980105	0.25069	0.204	0.083	1
	Kcne4	0.993368	0.391439	0.222	0.083	1
	Coq8a	0.993368	0.176216	0.222	0.25	1
	Slc30a4	0.993368	0.0572963	0.37	0.417	1
	Igkc	0.993368	0.415409	0.204	0.083	1
	Suclg1	0.993368	0.040718	0.352	0.333	1
	Pou2f2	0.993368	0.041722	0.352	0.333	1
	Dgat2	0.993368	0.124511	0.204	0.167	1
	Col5a3	0.993368	0.0135136	0.352	0.333	1
	Zbtb2	0.993368	0.150129	0.167	0.083	1
	Itgb2	0.993368	0.0686027	0.5	0.583	1
	Ttc9	0.993368	0.191414	0.407	0.333	1
	Krt18	0.993368	0.41252	0.111	0	1
	Clip4	0.993368	0.0412332	0.37	0.25	1
	Clcf1	0.993368	0.178631	0.167	0.083	1
	Malat1	0.993368	0.190933	0.241	0.167	1
	Got1	0.993368	0.0934074	0.241	0.167	1
	Itgb1bp2	0.993368	0.135834	0.259	0.167	1
	Olfm1	1	0.0580555	0.463	0.5	1
	Fgf2	1	0.31225	0.259	0.167	1
	Cox6b1	1	0.033943	0.315	0.083	1
	Kcnq1ot1	1	0.683973	0.204	0	1
	Arrb2	1	0.0220596	0.481	0.417	1
	Cebpd	1	0.0706686	0.481	0.5	1
	3300005D01Rik	1	0.255763	0.148	0.083	1
	AY036118	1	0.439826	0.148	0	1
	Cd248	1	0.137574	0.481	0.583	1

## Sheet: Fig. 5h
Fig. 5h
underlying data - collagen gel contraction	Untreated Ctrl	10 ng/mL IFNβ1	10 ng/mL TGFβ	10 ng/mL TGFβ + 10 ng/mL IFNβ	Tgf+Ifn+ Ifnar
human iPSC derived fibroblasts	82.9049	80.2927	51.0141	85.0086	41.6031
% change in collagen gel =	71.6779	69.9177	51.2589	58.204	46.0001
(gel area 2 days post-treatment -	79.8815	61.7552	41.2889	55.4565	52.7571
original gel area)/ original gel area			32.6245
		67.3392		70.7911	67.068
		60.8206	32.7388		52.1036
	84.8405		45.5641	85.9912
	82.3854	58.0644		85.7311
	84.388	81.0998	66.4197	88.5211	68.656
	87.8059	75.4766	70.2088	82.8293	75.1771
		81.6727			68.1721

## Sheet: Fig. 5i
Fig. 5i
underlying data - qPCR fold change over	POSTN
GAPDH - human iPSC-derived	Untreated Ctrl	10 ng/mL TGFβ	10 ng/mL IFNβ	10 ng/mLΤGFβ + 10 ng/mL IFNβ
fibroblasts	1.19	3.08	0.39	1.61
	0.89	3.17	0.37	1.33
	0.94	3.2	0.42	1.84
		2.24	0.33	1.2
	COL1A1
	Untreated Ctrl	10 ng/mL TGFβ	10 ng/mL IFNβ	10 ng/mLΤGFβ + 10 ng/mL IFNβ
	1.05	2.6	1.63	1.92
	0.87	3.11	1.6	1.68
	1.09	2.62	0.89	1.42
		4.14	0.7	1.83

## Sheet: Fig. 5j
Fig. 5j
underlying data - qPCR fold change over	IRF7
GAPDH - human iPSC-derived	Untreated Ctrl	10 ng/mL TGFβ	10 ng/mL IFNβ	10 ng/mLΤGFβ + 10 ng/mL IFNβ
fibroblasts	0.91	3.81	21.6	20.66
	1.26	4.88	19.85	23.82
	0.88	5.25	27.94	29.67
		3.28	20.9	22.48
	IFIT3
	Untreated Ctrl	10 ng/mL TGFβ	10 ng/mL IFNβ	10 ng/mLΤGFβ + 10 ng/mL IFNβ
	0.97	3.91	22.57	26.706
	1.05	3.462	24.136	27.48
	0.98	4.972	29.596	30.396
		3.18	22.046	25.008
