# Supplementary material for: Spatially clustered type I interferon responses at injury borderzones
Source: Nature. 2024 Aug 28;633(8028):174–81. doi: 10.1038/s41586-024-07806-1 (PMC11374671; doi:10.1038/s41586-024-07806-1)
Supplement: Supplementary file 12 — Source Data Extended Data Fig. 1 [file 41586_2024_7806_MOESM12_ESM.xlsx]

## Sheet: Extended Data Fig. 1i
Extended Data Fig. 1i
underlying data - Ifit1+ spots per	Sham	WT	Irf3-/-	Ifnar-/-	anti-Ifnar-Ab	Cgas-/-	Tmem173-/-
sample in the cGAS-Sting-Irf3 pathway	0.564972	6.08618	2.1498	0.4582	0.23459	1.85987	2.23492
	0.37092	2.29885	1.85698	0.56982
		7.8753
		7.64105
		5.12104

## Sheet: Extended Data Fig. 1j
Extended Data Fig. 1j	Δ Wt - Ko Ifit1	Rank		Δ Wt - Ko Rsad2	Rank		Δ Wt - Irf3-/- ISG scores	Rank
underlying data - Rank plots of Ifit1, Rsad2	1.7346	1		2.19722	1		221.901	1
and counts of ISG score per spot to determine	1.60944	2		2.16905	2		205.456	2
thresholds for expression and counts cutoff	1.60944	3		2.16905	3		127.564	3
	1.55814	4		2.11021	4		117.98	4
	1.54045	5		2.07944	5		111.825	5
	1.54045	6		2.03688	6		96.8666	6
	1.52606	7		1.99243	7		68.5956	7
	1.46634	8		1.99243	8		63.992	8
	1.46634	9		1.89712	9		64.301	9
	1.46634	10		1.89712	10		62.4964	10
	1.46634	11		1.8718	11		63.1266	11
	1.44692	12		1.84583	12		60.6268	12
	1.38629	13		1.7492	13		61.1368	13
	1.38629	14		1.7492	14		60.1813	14
	1.38629	15		1.7346	15		57.9793	15
	1.38629	16		1.67398	16		58.1631	16
	1.38629	17		1.67398	17		54.6939	17
	1.38629	18		1.60944	18		54.3286	18
	1.38629	19		1.60944	19		53.2932	19
	1.29928	20		1.54045	20		52.2617	20
	1.25276	21		1.46634	21		49.9169	21
	1.25276	22		1.46634	22		49.0631	22
	1.25276	23		1.46634	23		46.6761	23
	1.25276	24		1.46634	24		42.1106	24
	1.25276	25		1.38629	25		40.4185	25
	1.25276	26		1.38629	26		39.7841	26
	1.25276	27		1.29928	27		38.7622	27
	1.25276	28		1.29928	28		37.9158	28
	1.25276	29		1.29928	29		37.4505	29
	1.25276	30		1.29928	30		36.7975	30
	1.25276	31		1.29928	31		34.9273	31
	1.20397	32		1.20397	32		34.4835	32
	1.20397	33		1.20397	33		34.3421	33
	1.20397	34		1.20397	34		34.2335	34
	1.20397	35		1.20397	35		34.0392	35
	1.09861	36		1.09861	36		33.8091	36
	1.09861	37		1.09861	37		33.6317	37
	1.09861	38		1.09861	38		33.4524	38
	1.09861	39		1.09861	39		33.4918	39
	1.09861	40		1.09861	40		31.4557	40
	1.09861	41		1.09861	41		31.3138	41
	1.09861	42		1.09861	42		31.2162	42
	1.09861	43		1.09861	43		31.2012	43
	1.09861	44		1.09861	44		30.0607	44
	1.09861	45		1.09861	45		29.901	45
	1.09861	46		1.09861	46		29.0112	46
	1.09861	47		1.09861	47		28.3194	47
	1.09861	48		1.09861	48		28.208	48
	1.09861	49		1.09861	49		27.6396	49
	1.09861	50		1.09861	50		26.9067	50
	1.09861	51		1.09861	51		26.6708	51
	1.09861	52		1.09861	52		25.9596	52
	1.09861	53		1.09861	53		25.9528	53
	1.09861	54		1.09861	54		25.9602	54
	1.09861	55		0.980829	55		25.96	55
	1.09861	56		0.980829	56		25.6392	56
	0.980829	57		0.980829	57		25.6533	57
	0.980829	58		0.980829	58		25.5758	58
	0.980829	59		0.980829	59		25.2702	59
	0.980829	60		0.980829	60		24.9754	60
	0.980829	61		0.980829	61		23.7442	61
	0.980829	62		0.980829	62		23.6908	62
	0.980829	63		0.980829	63		23.6664	63
	0.980829	64		0.980829	64		22.9995	64
	0.980829	65		0.980829	65		22.8406	65
	0.980829	66		0.916291	66		22.4399	66
	0.916291	67		0.916291	67		21.9431	67
	0.916291	68		0.916291	68		22.0148	68
	0.916291	69		0.916291	69		21.7043	69
	0.916291	70		0.916291	70		21.3473	70
	0.916291	71		0.916291	71		21.3591	71
	0.916291	72		0.916291	72		21.3294	72
	0.916291	73		0.916291	73		21.3354	73
	0.916291	74		0.916291	74		21.1725	74
	0.916291	75		0.916291	75		20.8766	75
	0.916291	76		0.916291	76		20.7795	76
	0.916291	77		0.916291	77		20.1555	77
	0.916291	78		0.916291	78		20.1483	78
	0.916291	79		0.916291	79		20.1011	79
	0.916291	80		0.916291	80		20.0902	80
	0.916291	81		0.916291	81		19.8989	81
	0.916291	82		0.916291	82		19.8964	82
	0.916291	83		0.916291	83		19.7591	83
	0.916291	84		0.916291	84		19.7361	84
	0.916291	85		0.916291	85		19.7048	85
	0.916291	86		0.916291	86		19.6913	86
	0.916291	87		0.916291	87		19.6035	87
	0.916291	88		0.916291	88		19.3399	88
	0.916291	89		0.916291	89		19.212	89
	0.916291	90		0.916291	90		19.0494	90
	0.916291	91		0.916291	91		18.8108	91
	0.916291	92		0.916291	92		18.6265	92
	0.916291	93		0.916291	93		18.4438	93
	0.916291	94		0.916291	94		17.9886	94
	0.916291	95		0.916291	95		17.8218	95
	0.916291	96		0.916291	96		17.3141	96
	0.916291	97		0.916291	97		17.1078	97
	0.916291	98		0.916291	98		17.0662	98
	0.693147	99		0.916291	99		16.9975	99
	0.693147	100		0.916291	100		16.9778	100
	0.693147	101		0.916291	101		16.8066	101
	0.693147	102		0.847298	102		16.5374	102
	0.693147	103		0.847298	103		16.2486	103
	0.693147	104		0.847298	104		16.2133	104
	0.693147	105		0.847298	105		16.1773	105
	0.693147	106		0.847298	106		16.1929	106
	0.693147	107		0.847298	107		15.6381	107
	0.693147	108		0.693147	108		15.4714	108
	0.693147	109		0.693147	109		14.9979	109
	0.693147	110		0.693147	110		14.6788	110
	0.693147	111		0.693147	111		14.3397	111
	0.693147	112		0.693147	112		14.3392	112
	0.693147	113		0.693147	113		14.3501	113
	0.693147	114		0.693147	114		14.159	114
	0.693147	115		0.693147	115		14.0344	115
	0.693147	116		0.693147	116		13.7867	116
	0.693147	117		0.693147	117		13.7891	117
	0.693147	118		0.693147	118		13.7893	118
	0.693147	119		0.693147	119		13.7308	119
	0.693147	120		0.693147	120		13.5594	120
	0.693147	121		0.693147	121		13.448	121
	0.693147	122		0.693147	122		13.4316	122
	0.693147	123		0.693147	123		13.3823	123
	0.693147	124		0.693147	124		13.2585	124
	0.693147	125		0.693147	125		13.191	125
	0.693147	126		0.693147	126		13.2158	126
	0.693147	127		0.693147	127		13.1567	127
	0.693147	128		0.693147	128		12.8938	128
	0.693147	129		0.693147	129		12.8748	129
	0.693147	130		0.693147	130		12.8174	130
	0.693147	131		0.693147	131		12.7434	131
	0.693147	132		0.693147	132		12.6004	132
	0.693147	133		0.693147	133		12.6272	133
	0.693147	134		0.693147	134		12.4977	134
	0.693147	135		0.693147	135		12.5312	135
	0.693147	136		0.693147	136		12.525	136
	0.693147	137		0.693147	137		12.5015	137
	0.693147	138		0.693147	138		12.4908	138
	0.693147	139		0.693147	139		12.4488	139
	0.693147	140		0.693147	140		12.4432	140
	0.693147	141		0.693147	141		12.1897	141
	0.693147	142		0.693147	142		12.1529	142
	0.693147	143		0.693147	143		11.9342	143
	0.693147	144		0.693147	144		11.4738	144
	0.693147	145		0.693147	145		11.461	145
	0.693147	146		0.693147	146		11.4644	146
	0.693147	147		0.693147	147		11.4173	147
	0.693147	148		0.693147	148		11.3823	148
	0.693147	149		0.693147	149		11.2357	149
	0.693147	150		0.693147	150		11.2358	150
	0.693147	151		0.693147	151		11.2123	151
	0.693147	152		0.693147	152		11.1924	152
	0.693147	153		0.693147	153		11.1553	153
	0.693147	154		0.693147	154		11.0955	154
	0.693147	155		0.693147	155		10.9379	155
	0.693147	156		0.693147	156		10.9395	156
	0.693147	157		0.693147	157		10.7494	157
	0.693147	158		0.693147	158		10.7383	158
	0.693147	159		0.693147	159		10.7291	159
	0.693147	160		0.693147	160		10.7224	160
	0.693147	161		0.693147	161		10.6584	161
	0.693147	162		0.693147	162		10.5508	162
	0.693147	163		0.693147	163		10.4798	163
	0.693147	164		0.693147	164		10.4482	164
	0.693147	165		0.693147	165		10.3567	165
	0.693147	166		0.693147	166		10.3176	166
	0.693147	167		0.693147	167		10.1468	167
	0.693147	168		0.693147	168		10.1171	168
	0.693147	169		0.693147	169		10.085	169
	0.693147	170		0.693147	170		10.0423	170
	0.693147	171		0.693147	171		10.0205	171
	0.693147	172		0.693147	172		9.96534	172
	0.693147	173		0.693147	173		9.82739	173
	0.693147	174		0.693147	174		9.76977	174
	0.693147	175		0.693147	175		9.72797	175
	0.693147	176		0.693147	176		9.65216	176
	0.693147	177		0.693147	177		9.57684	177
	0.693147	178		0.693147	178		9.53694	178
	0.693147	179		0.693147	179		9.50299	179
	0.693147	180		0.693147	180		9.49497	180
	0.693147	181		0.693147	181		9.39585	181
	0.693147	182		0.693147	182		9.38458	182
	0.693147	183		0.693147	183		9.37499	183
	0.693147	184		0.693147	184		9.36474	184
	0.693147	185		0.693147	185		9.31894	185
	0.693147	186		0.693147	186		9.29562	186
	0.693147	187		0.693147	187		9.18864	187
	0.693147	188		0.693147	188		9.16435	188
	0.693147	189		0.693147	189		9.15007	189
	0.693147	190		0.693147	190		9.15184	190
	0.693147	191		0.693147	191		9.14308	191
	0.693147	192		0.693147	192		9.14103	192
	0.693147	193		0.693147	193		9.09181	193
	0.693147	194		0.693147	194		9.09274	194
	0.693147	195		0.693147	195		9.06101	195
	0.693147	196		0.693147	196		9.05006	196
	0.693147	197		0.693147	197		9.05926	197
	0.693147	198		0.693147	198		9.06261	198
	0.693147	199		0.693147	199		9.07565	199
	0.693147	200		0.693147	200		9.04189	200
	0.693147	201		0.693147	201		8.98502	201
	0.693147	202		0.405465	202		8.97324	202
	0.693147	203		0.405465	203		8.95858	203
	0.693147	204		0.405465	204		8.90124	204
	0.693147	205		0.405465	205		8.85672	205
	0.693147	206		0.405465	206		8.84748	206
	0.693147	207		0.405465	207		8.84196	207
	0.693147	208		0.405465	208		8.83285	208
	0.693147	209		0.405465	209		8.78836	209
	0.693147	210		0.405465	210		8.7514	210
	0.693147	211		0.405465	211		8.71182	211
	0.693147	212		0.405465	212		8.69329	212
	0.693147	213		0.405465	213		8.66151	213
	0.693147	214		0.405465	214		8.60959	214
	0.693147	215		0.405465	215		8.61216	215
	0.693147	216		0.405465	216		8.58887	216
	0.693147	217		0.405465	217		8.61044	217
	0.693147	218		0.405465	218		8.52696	218
	0.693147	219		0.405465	219		8.50454	219
	0.693147	220		0.405465	220		8.5086	220
	0.693147	221		0.405465	221		8.43536	221
	0.693147	222		0.405465	222		8.37096	222
	0.693147	223		0.405465	223		8.33611	223
	0.693147	224		0.405465	224		8.30724	224
	0.693147	225		0.405465	225		8.13542	225
	0.693147	226		0.405465	226		8.09989	226
	0.693147	227		0.405465	227		8.06255	227
	0.693147	228		0.405465	228		7.82749	228
	0.693147	229		0.405465	229		7.80885	229
	0.693147	230		0.405465	230		7.76959	230
	0.693147	231		0.405465	231		7.7752	231
	0.693147	232		0.405465	232		7.73349	232
	0.693147	233		0.405465	233		7.63776	233
	0.693147	234		0.405465	234		7.65064	234
	0.693147	235		0.405465	235		7.60046	235
	0.693147	236		0.405465	236		7.60956	236
	0.693147	237		0.405465	237		7.62813	237
	0.693147	238		0.405465	238		7.60479	238
	0.693147	239		0.405465	239		7.62795	239
	0.693147	240		0.405465	240		7.65773	240
	0.693147	241		0.405465	241		7.66357	241
	0.693147	242		0.405465	242		7.64142	242
	0.693147	243		0.405465	243		7.66074	243
	0.693147	244		0.405465	244		7.65356	244
	0.693147	245		0.405465	245		7.64721	245
	0.693147	246		0.405465	246		7.63015	246
	0.693147	247		0.405465	247		7.62116	247
	0.693147	248		0.405465	248		7.61913	248
	0.693147	249		0.405465	249		7.69959	249
	0.693147	250		0.405465	250		7.70228	250
	0.693147	251		0.405465	251		7.70366	251
	0.693147	252		0.405465	252		7.67156	252
	0.693147	253		0.405465	253		7.67132	253
	0.693147	254		0.405465	254		7.70119	254
	0.693147	255		0.405465	255		7.6449	255
	0.693147	256		0.405465	256		7.64257	256
	0.693147	257		0.405465	257		7.63244	257
	0.693147	258		0.405465	258		7.62082	258
	0.693147	259		0.405465	259		7.63152	259
	0.693147	260		0.405465	260		7.62683	260
	0.693147	261		0.405465	261		7.62855	261
	0.693147	262		0.405465	262		7.60998	262
	0.693147	263		0.405465	263		7.59597	263
	0.693147	264		0.405465	264		7.60572	264
	0.693147	265		0.405465	265		7.57153	265
	0.693147	266		0.405465	266		7.5407	266
	0.693147	267		0.405465	267		7.54316	267
	0.693147	268		0.405465	268		7.52869	268
	0.693147	269		0.405465	269		7.53604	269
	0.693147	270		0.405465	270		7.51319	270
	0.693147	271		0.405465	271		7.50707	271
	0.693147	272		0.405465	272		7.51818	272
	0.693147	273		0.405465	273		7.48333	273
	0.693147	274		0.405465	274		7.4947	274
	0.693147	275		0.405465	275		7.49728	275
	0.693147	276		0.405465	276		7.48845	276
	0.693147	277		0.405465	277		7.51716	277
	0.693147	278		0.405465	278		7.48874	278
	0.693147	279		0.405465	279		7.47059	279
	0.693147	280		0.405465	280		7.47309	280
	0.693147	281		0.405465	281		7.48543	281
	0.693147	282		0.405465	282		7.48781	282
	0.693147	283		0.405465	283		7.44178	283
	0.693147	284		0.405465	284		7.42834	284
	0.693147	285		0.405465	285		7.42013	285
	0.693147	286		0.405465	286		7.42132	286
	0.693147	287		0.405465	287		7.41386	287
	0.693147	288		0.405465	288		7.41127	288
	0.693147	289		0.405465	289		7.41672	289
	0.693147	290		0.405465	290		7.41838	290
	0.693147	291		0.405465	291		7.41199	291
	0.693147	292		0.405465	292		7.35503	292
	0.693147	293		0.405465	293		7.3629	293
	0.693147	294		0.405465	294		7.33858	294
	0.693147	295		0.405465	295		7.34675	295
	0.693147	296		0.405465	296		7.34247	296
	0.693147	297		0.405465	297		7.32284	297
	0.693147	298		0.405465	298		7.30772	298
	0.693147	299		0.405465	299		7.30195	299
	0.693147	300		0.405465	300		7.30897	300
	0.693147	301		0.405465	301		7.30664	301
	0.693147	302		0.405465	302		7.304	302
	0.693147	303		0.405465	303		7.29643	303
	0.693147	304		0.405465	304		7.28612	304
	0.693147	305		0.405465	305		7.27963	305
	0.693147	306		0.405465	306		7.27924	306
	0.693147	307		0.405465	307		7.27176	307
	0.693147	308		0.405465	308		7.24871	308
	0.693147	309		0.405465	309		7.23277	309
	0.693147	310		0.405465	310		7.22972	310
	0.693147	311		0.405465	311		7.20344	311
	0.693147	312		0.405465	312		7.19722	312
	0.693147	313		0.405465	313		7.19786	313
	0.693147	314		0.405465	314		7.17376	314
	0.693147	315		0.405465	315		7.12589	315
	0.693147	316		0.405465	316		7.11363	316
	0.693147	317		0.405465	317		7.06265	317
	0.693147	318		0.405465	318		7.05801	318
	0.693147	319		0.405465	319		7.0631	319
	0.693147	320		0.405465	320		7.05786	320
	0.693147	321		0.405465	321		7.04347	321
	0.693147	322		0.405465	322		7.01166	322
	0.693147	323		0.405465	323		7.00703	323
	0.693147	324		0.405465	324		6.97094	324
	0.693147	325		0.405465	325		6.92301	325
	0.693147	326		0.405465	326		6.90903	326
	0.693147	327		0.405465	327		6.83813	327
	0.693147	328		0.405465	328		6.77312	328
	0.693147	329		0.405465	329		6.74414	329
	0.693147	330		0.405465	330		6.73495	330
	0.693147	331		0.405465	331		6.73251	331
	0.693147	332		0.405465	332		6.73254	332
	0.693147	333		0.405465	333		6.70135	333
	0.693147	334		0.405465	334		6.67132	334
	0.693147	335		0.405465	335		6.67034	335
	0.693147	336		0.405465	336		6.63657	336
	0.693147	337		0.405465	337		6.60834	337
	0.693147	338		0.405465	338		6.59876	338
	0.693147	339		0.405465	339		6.58818	339
	0.693147	340		0.405465	340		6.56861	340
	0.693147	341		0.405465	341		6.55799	341
	0.693147	342		0.405465	342		6.54676	342
	0.693147	343		0.405465	343		6.53083	343
	0.693147	344		0.405465	344		6.52751	344
	0.693147	345		0.405465	345		6.5289	345
	0.693147	346		0.405465	346		6.44766	346
	0.693147	347		0.405465	347		6.439	347
	0.693147	348		0.405465	348		6.4293	348
	0.693147	349		0.405465	349		6.42193	349
	0.693147	350		0.405465	350		6.40871	350
	0.693147	351		0.405465	351		6.39721	351
	0.693147	352		0.405465	352		6.39616	352
	0.693147	353		0.405465	353		6.39009	353
	0.693147	354		0.405465	354		6.36389	354
	0.693147	355		0.405465	355		6.36347	355
	0.693147	356		0.405465	356		6.34878	356
	0.693147	357		0.405465	357		6.33969	357
	0.693147	358		0.405465	358		6.34279	358
	0.693147	359		0.405465	359		6.33784	359
	0.693147	360		0.405465	360		6.32652	360
	0.693147	361		0.405465	361		6.3134	361
	0.693147	362		0.405465	362		6.29888	362
	0.693147	363		0.405465	363		6.29664	363
	0.693147	364		0.405465	364		6.29052	364
	0.693147	365		0.405465	365		6.22931	365
	0.693147	366		0.405465	366		6.22389	366
	0.693147	367		0.405465	367		6.21622	367
	0.693147	368		0.405465	368		6.21431	368
	0.693147	369		0.405465	369		6.17844	369
	0.693147	370		0.405465	370		6.14024	370
	0.693147	371		0.405465	371		6.11644	371
	0.693147	372		0.405465	372		6.10314	372
	0.693147	373		0.405465	373		6.07852	373
	0.693147	374		0.405465	374		6.05066	374
	0.693147	375		0.405465	375		6.01662	375
	0.693147	376		0.405465	376		5.95368	376
	0.693147	377		0.405465	377		5.93046	377
	0.693147	378		0.405465	378		5.9289	378
	0.693147	379		0.405465	379		5.9191	379
	0.693147	380		0.405465	380		5.9153	380
	0.693147	381		0.405465	381		5.89164	381
	0.693147	382		0.405465	382		5.86666	382
	0.693147	383		0.405465	383		5.85205	383
	0.693147	384		0.405465	384		5.82595	384
	0.693147	385		0.405465	385		5.81129	385
	0.693147	386		0.405465	386		5.80682	386
	0.693147	387		0.405465	387		5.8065	387
	0.693147	388		0.405465	388		5.77306	388
	0.693147	389		0.405465	389		5.76511	389
	0.693147	390		0.405465	390		5.6296	390
	0.693147	391		0.405465	391		5.62613	391
	0.693147	392		0.405465	392		5.59812	392
	0.693147	393		0.405465	393		5.58759	393
	0.405465	394		0.405465	394		5.58497	394
	0.405465	395		0.405465	395		5.55553	395
	0.405465	396		0.405465	396		5.28527	396
	0.405465	397		0.405465	397		5.19791	397
	0.405465	398		0.405465	398		5.12041	398
	0.405465	399		0.405465	399		5.11126	399
	0.405465	400		0.405465	400		5.07481	400
	0.405465	401		0.405465	401		5.06024	401
	0.405465	402		0.405465	402		5.0413	402
	0.405465	403		0.405465	403		5.03808	403
	0.405465	404		0.405465	404		5.03581	404
	0.405465	405		0.405465	405		5.0314	405
	0.405465	406		0.405465	406		5.01789	406
	0.405465	407		0.405465	407		5.00964	407
	0.405465	408		0.405465	408		4.99225	408
	0.405465	409		0.405465	409		4.96469	409
	0.405465	410		0.405465	410		4.92739	410
	0.405465	411		0.405465	411		4.91344	411
	0.405465	412		0.405465	412		4.85872	412
	0.405465	413		0.405465	413		4.85983	413
	0.405465	414		0.405465	414		4.82264	414
	0.405465	415		0.405465	415		4.82178	415
	0.405465	416		0.405465	416		4.8211	416
	0.405465	417		0.405465	417		4.81352	417
	0.405465	418		0.405465	418		4.77523	418
	0.405465	419		0.405465	419		4.77388	419
	0.405465	420		0.405465	420		4.75966	420
	0.405465	421		0.405465	421		4.75725	421
	0.405465	422		0.405465	422		4.72602	422
	0.405465	423		0.405465	423		4.72899	423
	0.405465	424		0.405465	424		4.71568	424
	0.405465	425		0.405465	425		4.70241	425
	0.405465	426		0.405465	426		4.67748	426
	0.405465	427		0.405465	427		4.67669	427
	0.405465	428		0.405465	428		4.67417	428
	0.405465	429		0.405465	429		4.67324	429
	0.405465	430		0.405465	430		4.66074	430
	0.405465	431		0.405465	431		4.65952	431
	0.405465	432		0.405465	432		4.65583	432
	0.405465	433		0.405465	433		4.65022	433
	0.405465	434		0.405465	434		4.64865	434
	0.405465	435		0.405465	435		4.64592	435
	0.405465	436		0.405465	436		4.64462	436
	0.405465	437		0.405465	437		4.6464	437
	0.405465	438		0.405465	438		4.6438	438
	0.405465	439		0.405465	439		4.64085	439
	0.405465	440		0.405465	440		4.63949	440
	0.405465	441		0.405465	441		4.63692	441
	0.405465	442		0.405465	442		4.63521	442
	0.405465	443		0.405465	443		4.63608	443
	0.405465	444		0.405465	444		4.63307	444
	0.405465	445		0.405465	445		4.62777	445
	0.405465	446		0.405465	446		4.61804	446
	0.405465	447		0.405465	447		4.61289	447
	0.405465	448		0.405465	448		4.6145	448
	0.405465	449		0.405465	449		4.60181	449
	0.405465	450		0.405465	450		4.60047	450
	0.405465	451		0.405465	451		4.59012	451
	0.405465	452		0.405465	452		4.59086	452
	0.405465	453		0.405465	453		4.5886	453
	0.405465	454		0.405465	454		4.58668	454
	0.405465	455		0.405465	455		4.58401	455
	0.405465	456		0.405465	456		4.57695	456
	0.405465	457		0.405465	457		4.5781	457
	0.405465	458		0.405465	458		4.57983	458
	0.405465	459		0.405465	459		4.56834	459
	0.405465	460		0.405465	460		4.56131	460
	0.405465	461		0.405465	461		4.55901	461
	0.405465	462		0.405465	462		4.54937	462
	0.405465	463		0.405465	463		4.5496	463
	0.405465	464		0.405465	464		4.55178	464
	0.405465	465		0.405465	465		4.54216	465
	0.405465	466		0.405465	466		4.54096	466
	0.405465	467		0.405465	467		4.53298	467
	0.405465	468		0.405465	468		4.52894	468
	0.405465	469		0.405465	469		4.52815	469
	0.405465	470		0.405465	470		4.52106	470
	0.405465	471		0.405465	471		4.51658	471
	0.405465	472		0.405465	472		4.50747	472
	0.405465	473		0.405465	473		4.50016	473
	0.405465	474		0.405465	474		4.48044	474
	0.405465	475		0.405465	475		4.48974	475
	0.405465	476		0.405465	476		4.48898	476
	0.405465	477		0.405465	477		4.48613	477
	0.405465	478		0.405465	478		4.49018	478
	0.405465	479		0.405465	479		4.49438	479
	0.405465	480		0.405465	480		4.49137	480
	0.405465	481		0.405465	481		4.48852	481
	0.405465	482		0.405465	482		4.48836	482
	0.405465	483		0.405465	483		4.48735	483
	0.405465	484		0.405465	484		4.46967	484
	0.405465	485		0.405465	485		4.46808	485
	0.405465	486		0.405465	486		4.47441	486
	0.405465	487		0.405465	487		4.47535	487
	0.405465	488		0.405465	488		4.47335	488
	0.405465	489		0.405465	489		4.47318	489
	0.405465	490		0.405465	490		4.47318	490
	0.405465	491		0.405465	491		4.47522	491
	0.405465	492		0.405465	492		4.47213	492
	0.405465	493		0.405465	493		4.47106	493
	0.405465	494		0.405465	494		4.47938	494
	0.405465	495		0.405465	495		4.4803	495
	0.405465	496		0.405465	496		4.48438	496
	0.405465	497		0.405465	497		4.49374	497
	0.405465	498		0.405465	498		4.49428	498
	0.405465	499		0.405465	499		4.49517	499
	0.405465	500		0.405465	500		4.49578	500
							4.4978	501
							4.48836	502
							4.49371	503
							4.49929	504
							4.49728	505
							4.49189	506
							4.48802	507
							4.49469	508
							4.48937	509
							4.50344	510
							4.50332	511
							4.51456	512
							4.49387	513
							4.49515	514
							4.49515	515
							4.53272	516
							4.53495	517
							4.54606	518
							4.54801	519
							4.55609	520
							4.55331	521
							4.55885	522
							4.55983	523
							4.55675	524
							4.55932	525
							4.55248	526
							4.55578	527
							4.55025	528
							4.55568	529
							4.5749	530
							4.56102	531
							4.53309	532
							4.52248	533
							4.52318	534
							4.50406	535
							4.50077	536
							4.504	537
							4.49719	538
							4.48472	539
							4.48204	540
							4.48245	541
							4.48455	542
							4.47989	543
							4.47482	544
							4.47215	545
							4.46878	546
							4.45938	547
							4.44834	548
							4.44904	549
							4.44485	550
							4.44443	551
							4.43747	552
							4.43956	553
							4.44095	554
							4.43831	555
							4.43844	556
							4.43885	557
							4.43954	558
							4.43635	559
							4.43825	560
							4.40632	561
							4.41425	562
							4.41601	563
							4.41437	564
							4.41409	565
							4.41381	566
							4.3939	567
							4.38209	568
							4.38358	569
							4.35576	570
							4.25195	571
							4.20924	572
							4.20987	573
							4.02124	574
							3.98071	575
							3.96192	576
							3.93358	577
							3.86742	578
							3.84732	579
							3.75988	580
							3.72942	581
							3.7076	582
							3.69739	583
							3.69602	584
							3.67756	585
							3.68024	586
							3.68045	587
							3.66143	588
							3.64697	589
							3.64298	590
							3.63235	591
							3.62176	592
							3.61186	593
							3.59457	594
							3.58892	595
							3.58701	596
							3.57472	597
							3.54609	598
							3.54569	599
							3.54701	600
							3.53415	601
							3.51518	602
							3.51073	603
							3.50036	604
							3.47105	605
							3.46996	606
							3.46236	607
							3.4605	608
							3.4605	609
							3.4605	610
							3.45431	611
							3.45246	612
							3.45312	613
							3.43882	614
							3.43811	615
							3.43776	616
							3.43162	617
							3.42485	618
							3.41593	619
							3.40772	620
							3.3943	621
							3.38208	622
							3.3772	623
							3.35825	624
							3.35148	625
							3.3465	626
							3.34167	627
							3.3351	628
							3.32269	629
							3.31935	630
							3.31477	631
							3.31432	632
							3.31515	633
							3.31644	634
							3.30757	635
							3.30885	636
							3.29183	637
							3.28068	638
							3.27427	639
							3.26979	640
							3.26809	641
							3.26575	642
							3.26625	643
							3.26533	644
							3.25939	645
							3.26003	646
							3.26257	647
							3.25791	648
							3.25777	649
							3.25686	650
							3.25876	651
							3.25327	652
							3.24962	653
							3.25222	654
							3.25348	655
							3.24892	656
							3.24807	657
							3.24939	658
							3.25064	659
							3.24987	660
							3.25194	661
							3.26127	662
							3.26127	663
							3.26039	664
							3.26613	665
							3.26906	666
							3.26937	667
							3.27612	668
							3.27505	669
							3.27398	670
							3.27306	671
							3.27702	672
							3.27929	673
							3.277	674
							3.27365	675
							3.27607	676
							3.26817	677
							3.26451	678
							3.26178	679
							3.25484	680
							3.25574	681
							3.2641	682
							3.26454	683
							3.27002	684
							3.27326	685
							3.2796	686
							3.28642	687
							3.2762	688
							3.27454	689
							3.27379	690
							3.2723	691
							3.26292	692
							3.26376	693
							3.25544	694
							3.26086	695
							3.27297	696
							3.27451	697
							3.27491	698
							3.27179	699
							3.27277	700
							3.27227	701
							3.26923	702
							3.27083	703
							3.26496	704
							3.27159	705
							3.27278	706
							3.27785	707
							3.28406	708
							3.28518	709
							3.29337	710
							3.29413	711
							3.29544	712
							3.30026	713
							3.29789	714
							3.30907	715
							3.30597	716
							3.30342	717
							3.30887	718
							3.30757	719
							3.31799	720
							3.33159	721
							3.33862	722
							3.33994	723
							3.33922	724
							3.34087	725
							3.34329	726
							3.34467	727
							3.34845	728
							3.34986	729
							3.35557	730
							3.35568	731
							3.36065	732
							3.37407	733
							3.38017	734
							3.38026	735
							3.37992	736
							3.38448	737
							3.38405	738
							3.38463	739
							3.39669	740
							3.39647	741
							3.41564	742
							3.41327	743
							3.41479	744
							3.41346	745
							3.41212	746
							3.40975	747
							3.39978	748
							3.39708	749
							3.39615	750
							3.3962	751
							3.39576	752
							3.394	753
							3.39312	754
							3.39657	755
							3.40193	756
							3.4063	757
							3.4056	758
							3.40682	759
							3.40925	760
							3.41356	761
							3.41595	762
							3.41549	763
							3.41081	764
							3.41462	765
							3.41511	766
							3.41938	767
							3.42033	768
							3.42271	769
							3.41662	770
							3.42791	771
							3.42932	772
							3.43072	773
							3.43305	774
							3.43491	775
							3.43491	776
							3.43677	777
							3.44001	778
							3.42788	779
							3.42788	780
							3.42741	781
							3.42879	782
							3.43063	783
							3.42923	784
							3.43336	785
							3.43494	786
							3.43745	787
							3.43745	788
							3.4388	789
							3.44062	790
							3.44245	791
							3.44472	792
							3.44007	793
							3.44029	794
							3.43863	795
							3.43884	796
							3.4485	797
							3.44777	798
							3.45002	799
							3.45092	800
							3.45157	801
							3.45649	802
							3.45644	803
							3.45733	804
							3.46045	805
							3.4609	806
							3.46262	807
							3.46168	808
							3.46301	809
							3.46163	810
							3.46044	811
							3.45975	812
							3.45719	813
							3.45325	814
							3.45094	815
							3.45334	816
							3.45172	817
							3.45299	818
							3.45514	819
							3.45316	820
							3.45267	821
							3.45129	822
							3.45567	823
							3.4581	824
							3.4576	825
							3.45747	826
							3.45611	827
							3.45741	828
							3.45957	829
							3.45839	830
							3.45634	831
							3.45721	832
							3.45851	833
							3.45775	834
							3.45707	835
							3.45614	836
							3.45657	837
							3.45755	838
							3.45636	839
							3.45636	840
							3.45723	841
							3.45586	842
							3.45647	843
							3.45608	844
							3.4554	845
							3.4554	846
							3.45643	847
							3.45772	848
							3.45636	849
							3.45408	850
							3.45443	851
							3.45443	852
							3.45393	853
							3.45207	854
							3.45293	855
							3.45293	856
							3.45157	857
							3.452	858
							3.45065	859
							3.45014	860
							3.45057	861
							3.44964	862
							3.44829	863
							3.44779	864
							3.44637	865
							3.44545	866
							3.44317	867
							3.44317	868
							3.44091	869
							3.43998	870
							3.43998	871
							3.43906	872
							3.43949	873
							3.43857	874
							3.43899	875
							3.43715	876
							3.43312	877
							3.43178	878
							3.43086	879
							3.42015	880
							3.41548	881
							3.41257	882
							3.4119	883
							3.41166	884
							3.40875	885
							3.4096	886
							3.4096	887
							3.41129	888
							3.4119	889
							3.4119	890
							3.40899	891
							3.40742	892
							3.40519	893
							3.4047	894
							3.40073	895
							3.40024	896
							3.40169	897
							3.40145	898
							3.40097	899
							3.40097	900
							3.3961	901
							3.3952	902
							3.3952	903
							3.3919	904
							3.39118	905
							3.39028	906
							3.39028	907
							3.38962	908
							3.3898	909
							3.3898	910
							3.38848	911
							3.38585	912
							3.38496	913
							3.38466	914
							3.38269	915
							3.38311	916
							3.38221	917
							3.38221	918
							3.38001	919
							3.38043	920
							3.38084	921
							3.37953	922
							3.37644	923
							3.37466	924
							3.37269	925
							3.37198	926
							3.37198	927
							3.37198	928
							3.3689	929
							3.36932	930
							3.3682	931
							3.36749	932
							3.36553	933
							3.364	934
							3.36246	935
							3.36288	936
							3.36223	937
							3.36134	938
							3.36176	939
							3.36259	940
							3.36106	941
							3.35757	942
							3.35799	943
							3.35475	944
							3.34998	945
							3.3491	946
							3.34758	947
							3.34693	948
							3.34688	949
							3.34688	950
							3.34812	951
							3.3466	952
							3.34314	953
							3.34033	954
							3.33946	955
							3.339	956
							3.33642	957
							3.33018	958
							3.32867	959
							3.32675	960
							3.32483	961
							3.3214	962
							3.3188	963
							3.3173	964
							3.3147	965
							3.31279	966
							3.30979	967
							3.3083	968
							3.30448	969
							3.30489	970
							3.29959	971
							3.3	972
							3.3	973
							3.29892	974
							3.29702	975
							3.29553	976
							3.29733	977
							3.29354	978
							3.29268	979
							3.2853	980
							3.28571	981
							3.2859	982
							3.28546	983
							3.28357	984
							3.28335	985
							3.28209	986
							3.28209	987
							3.28291	988
							3.28144	989
							3.28244	990
							3.27971	991
							3.27823	992
							3.27698	993
							3.27758	994
							3.2757	995
							3.28017	996
							3.2783	997
							3.27576	998
							3.26929	999
							3.26948	1000
							3.26677	1001
							3.26593	1002
							3.26384	1003
							3.26363	1004
							3.263	1005
							3.25965	1006
							3.25941	1007
							3.25835	1008
							3.2569	1009
							3.25746	1010
							3.2556	1011
							3.25251	1012
							3.25291	1013
							3.25269	1014
							3.25269	1015
							3.25124	1016
							3.25081	1017
							3.2506	1018
							3.24998	1019
							3.24915	1020
							3.24915	1021
							3.24995	1022
							3.2481	1023
							3.2485	1024
							3.2452	1025
							3.24456	1026
							3.24087	1027
							3.23227	1028
							3.23062	1029
							3.22734	1030
							3.22774	1031
							3.22671	1032
							3.22671	1033
							3.22711	1034
							3.2273	1035
							3.22648	1036
							3.22321	1037
							3.22641	1038
							3.22698	1039
							3.22393	1040
							3.22311	1041
							3.22229	1042
							3.22348	1043
							3.22182	1044
							3.22261	1045
							3.22079	1046
							3.22016	1047
							3.21873	1048
							3.21731	1049
							3.21588	1050
							3.21588	1051
							3.21083	1052
							3.21099	1053
							3.20957	1054
							3.20595	1055
							3.20753	1056
							3.20611	1057
							3.20368	1058
							3.20308	1059
							3.20345	1060
							3.20164	1061
							3.20063	1062
							3.19561	1063
							3.1946	1064
							3.19279	1065
							3.19218	1066
							3.18718	1067
							3.18578	1068
							3.17503	1069
							3.17699	1070
							3.1746	1071
							3.17438	1072
							3.17434	1073
							3.17551	1074
							3.1759	1075
							3.17629	1076
							3.17273	1077
							3.16995	1078
							3.16362	1079
							3.16479	1080
							3.16553	1081
							3.16199	1082
							3.16354	1083
							3.16078	1084
							3.15019	1085
							3.15096	1086
							3.14977	1087
							3.14977	1088
							3.14449	1089
							3.14312	1090
							3.13261	1091
							3.13163	1092
							3.13627	1093
							3.1382	1094
							3.13935	1095
							3.13931	1096
							3.1397	1097
							3.13872	1098
							3.13638	1099
							3.13753	1100
							3.13694	1101
							3.13956	1102
							3.1407	1103
							3.13761	1104
							3.1362	1105
							3.14339	1106
							3.14256	1107
							3.13789	1108
							3.13767	1109
							3.13744	1110
							3.13571	1111
							3.13511	1112
							3.13511	1113
							3.13863	1114
							3.13938	1115
							3.14449	1116
							3.14155	1117
							3.14243	1118
							3.14293	1119
							3.14158	1120
							3.14747	1121
							3.15075	1122
							3.16094	1123
							3.15616	1124
							3.15843	1125
							3.15656	1126
							3.15773	1127
							3.16034	1128
							3.16005	1129
							3.16687	1130
							3.17469	1131
							3.6416	1132
							3.64889	1133
							3.65925	1134
							3.66511	1135
							3.67382	1136
							3.67533	1137
							3.68078	1138
							3.67597	1139
							3.67306	1140
							3.67318	1141
							3.67543	1142
							3.66886	1143
							3.6702	1144
							3.66963	1145
							3.66651	1146
							3.66651	1147
							3.66373	1148
							3.66251	1149
							3.66305	1150
							3.66447	1151
							3.67059	1152
							3.68144	1153
							3.68021	1154
							3.68365	1155
							3.68372	1156
							3.68303	1157
							3.68016	1158
							3.68955	1159
							3.6863	1160
							3.69051	1161
							3.69315	1162
							3.70019	1163
							3.75499	1164
							3.76659	1165
							3.76864	1166
							3.77675	1167
							3.77498	1168
							3.76022	1169
							3.76045	1170
							3.75957	1171
							3.7446	1172
							3.74497	1173
							3.74213	1174
							3.67483	1175
							3.62016	1176
							3.62162	1177
							3.60215	1178
							3.59644	1179
							3.59518	1180
							3.58762	1181
							3.58944	1182
							3.5389	1183
							3.52117	1184
							3.49772	1185
							3.48789	1186
							3.47918	1187
							3.46474	1188
							3.45647	1189
							3.45073	1190
							3.44859	1191
							3.44466	1192
							3.43398	1193
							3.42901	1194
							3.42512	1195
							3.39868	1196
							3.36973	1197
							3.37014	1198
							3.31803	1199
							3.30599	1200
							3.29359	1201
							3.2792	1202
							3.2801	1203
							3.26616	1204
							3.26555	1205
							3.25399	1206
							3.2481	1207
							3.234	1208
							3.22853	1209
							3.21679	1210
							3.21786	1211
							3.21042	1212
							3.19619	1213
							3.19467	1214
							3.1921	1215
							3.18895	1216
							3.18802	1217
							3.18908	1218
							3.18815	1219
							3.1885	1220
							3.17896	1221
							3.17099	1222
							3.16661	1223
							3.16512	1224
							3.16259	1225
							3.16132	1226
							3.1604	1227
							3.14434	1228
							3.12589	1229
							3.11041	1230
							3.11003	1231
							3.0989	1232
							3.09309	1233
							3.09256	1234
							3.07609	1235
							3.07365	1236
							3.0679	1237
							3.0646	1238
							3.06286	1239
							3.05249	1240
							3.02639	1241
							3.02315	1242
							3.00719	1243
							2.98498	1244
							2.98071	1245
							2.96356	1246
							2.95543	1247
							2.93892	1248
							2.92575	1249
							2.92529	1250
							2.90316	1251
							2.9035	1252
							2.89854	1253
							2.89179	1254
							2.88652	1255
							2.88686	1256
							2.88642	1257
							2.8834	1258
							2.87369	1259
							2.8718	1260
							2.8618	1261
							2.85848	1262
							2.85397	1263
							2.84321	1264
							2.8417	1265
							2.83765	1266
							2.8332	1267
							2.83312	1268
							2.82875	1269
							2.82691	1270
							2.82752	1271
							2.82459	1272
							2.82519	1273
							2.81678	1274
							2.81171	1275
							2.81205	1276
							2.81164	1277
							2.81016	1278
							2.8115	1279
							2.8043	1280
							2.79886	1281
							2.79706	1282
							2.79733	1283
							2.79766	1284
							2.79405	1285
							2.79225	1286
							2.79152	1287
							2.79045	1288
							2.78406	1289
							2.78114	1290
							2.77723	1291
							2.77506	1292
							2.77327	1293
							2.77361	1294
							2.76899	1295
							2.76788	1296
							2.76611	1297
							2.76256	1298
							2.74789	1299
							2.74301	1300
							2.73469	1301
							2.73432	1302
							2.73361	1303
							2.73394	1304
							2.73187	1305
							2.72599	1306
							2.71395	1307
							2.71223	1308
							2.70915	1309
							2.70981	1310
							2.70809	1311
							2.69583	1312
							2.69481	1313
							2.69206	1314
							2.68496	1315
							2.68562	1316
							2.67886	1317
							2.66677	1318
							2.66576	1319
							2.66576	1320
							2.66608	1321
							2.65806	1322
							2.65107	1323
							2.64907	1324
							2.64808	1325
							2.64244	1326
							2.64178	1327
							2.63913	1328
							2.63847	1329
							2.6378	1330
							2.6378	1331
							2.63813	1332
							2.63714	1333
							2.63516	1334
							2.6345	1335
							2.6266	1336
							2.62693	1337
							2.62496	1338
							2.62562	1339
							2.62463	1340
							2.623	1341
							2.62234	1342
							2.6207	1343
							2.61907	1344
							2.61842	1345
							2.61352	1346
							2.61254	1347
							2.60993	1348
							2.61059	1349
							2.60961	1350
							2.61027	1351
							2.60734	1352
							2.60637	1353
							2.60702	1354
							2.6054	1355
							2.6054	1356
							2.60475	1357
							2.60346	1358
							2.60249	1359
							2.60023	1360
							2.59926	1361
							2.59668	1362
							2.59571	1363
							2.59604	1364
							2.59475	1365
							2.59379	1366
							2.59379	1367
							2.59186	1368
							2.59122	1369
							2.58833	1370
							2.58833	1371
							2.58865	1372
							2.5877	1373
							2.58771	1374
							2.58803	1375
							2.58868	1376
							2.58708	1377
							2.5874	1378
							2.58805	1379
							2.58517	1380
							2.58421	1381
							2.58453	1382
							2.58165	1383
							2.58197	1384
							2.58262	1385
							2.58103	1386
							2.58135	1387
							2.58167	1388
							2.57976	1389
							2.58008	1390
							2.57912	1391
							2.57657	1392
							2.57657	1393
							2.57499	1394
							2.57308	1395
							2.5734	1396
							2.57372	1397
							2.57277	1398
							2.57182	1399
							2.57278	1400
							2.57183	1401
							2.57183	1402
							2.57248	1403
							2.57248	1404
							2.5709	1405
							2.56995	1406
							2.569	1407
							2.56932	1408
							2.56932	1409
							2.56996	1410
							2.56901	1411
							2.56901	1412
							2.56965	1413
							2.56902	1414
							2.56712	1415
							2.56649	1416
							2.56586	1417
							2.56619	1418
							2.56525	1419
							2.56431	1420
							2.56339	1421
							2.56402	1422
							2.56402	1423
							2.56371	1424
							2.5631	1425
							2.56121	1426
							2.55807	1427
							2.55871	1428
							2.55809	1429
							2.5584	1430
							2.55872	1431
							2.55496	1432
							2.55402	1433
							2.55308	1434
							2.54996	1435
							2.55123	1436
							2.55061	1437
							2.54967	1438
							2.55062	1439
							2.55	1440
							2.55	1441
							2.55031	1442
							2.54751	1443
							2.54657	1444
							2.54595	1445
							2.54533	1446
							2.5444	1447
							2.54223	1448
							2.54225	1449
							2.54008	1450
							2.54071	1451
							2.54011	1452
							2.54137	1453
							2.54076	1454
							2.54169	1455
							2.54077	1456
							2.54108	1457
							2.54046	1458
							2.54078	1459
							2.53892	1460
							2.54048	1461
							2.534	1462
							2.53247	1463
							2.53185	1464
							2.53124	1465
							2.53125	1466
							2.52972	1467
							2.53065	1468
							2.53096	1469
							2.53096	1470
							2.53097	1471
							2.52668	1472
							2.52424	1473
							2.52455	1474
							2.52394	1475
							2.52333	1476
							2.52488	1477
							2.52458	1478
							2.52489	1479
							2.52581	1480
							2.52643	1481
							2.52553	1482
							2.52645	1483
							2.52493	1484
							2.52523	1485
							2.52402	1486
							2.52433	1487
							2.52464	1488
							2.52556	1489
							2.52586	1490
							2.52587	1491
							2.52709	1492
							2.52739	1493
							2.52709	1494
							2.528	1495
							2.52587	1496
							2.52496	1497
							2.52526	1498
							2.52375	1499
							2.52557	1500
							2.52405	1501
							2.52466	1502
							2.52405	1503
							2.52375	1504
							2.52435	1505
							2.52556	1506
							2.52586	1507
							2.52615	1508
							2.52705	1509
							2.53153	1510
							2.53302	1511
							2.5333	1512
							2.5333	1513
							2.53449	1514
							2.53359	1515
							2.53565	1516
							2.53474	1517
							2.53504	1518
							2.53504	1519
							2.53561	1520
							2.53797	1521
							2.53616	1522
							2.53734	1523
							2.53673	1524
							2.53732	1525
							2.53671	1526
							2.5358	1527
							2.53488	1528
							2.53427	1529
							2.53571	1530
							2.5351	1531
							2.5351	1532
							2.5345	1533
							2.53741	1534
							2.53675	1535
							2.53614	1536
							2.53872	1537
							2.53751	1538
							2.53863	1539
							2.54004	1540
							2.53824	1541
							2.53911	1542
							2.5376	1543
							2.53699	1544
							2.53753	1545
							2.53868	1546
							2.53864	1547
							2.53804	1548
							2.53743	1549
							2.538	1550
							2.53857	1551
							2.53707	1552
							2.53735	1553
							2.53553	1554
							2.53582	1555
							2.53492	1556
							2.5346	1557
							2.53517	1558
							2.53631	1559
							2.53566	1560
							2.53178	1561
							2.52851	1562
							2.53726	1563
							2.53576	1564
							2.53735	1565
							2.53409	1566
							2.53316	1567
							2.53567	1568
							2.53479	1569
							2.53418	1570
							2.53413	1571
							2.53469	1572
							2.53111	1573
							2.53189	1574
							2.53235	1575
							2.5345	1576
							2.53444	1577
							2.52875	1578
							2.52754	1579
							2.52285	1580
							2.52312	1581
							2.52138	1582
							2.52678	1583
							2.52531	1584
							2.52438	1585
							2.52595	1586
							2.52529	1587
							2.52263	1588
							2.52358	1589
							2.51239	1590
							2.51462	1591
							2.51271	1592
							2.5091	1593
							2.50898	1594
							2.50806	1595
							2.50859	1596
							2.50001	1597
							2.49969	1598
							2.4948	1599
							2.49314	1600
							2.49556	1601
							2.49264	1602
							2.49038	1603
							2.49109	1604
							2.49025	1605
							2.48825	1606
							2.48767	1607
							2.48884	1608
							2.48826	1609
							2.48304	1610
							2.48356	1611
							2.47439	1612
							2.47433	1613
							2.47453	1614
							2.47447	1615
							2.47447	1616
							2.4746	1617
							2.47154	1618
							2.47205	1619
							2.47103	1620
							2.46964	1621
							2.46767	1622
							2.46786	1623
							2.4645	1624
							2.46001	1625
							2.46027	1626
							2.46242	1627
							2.45826	1628
							2.45977	1629
							2.45593	1630
							2.45669	1631
							2.45712	1632
							2.45756	1633
							2.45906	1634
							2.45931	1635
							2.45849	1636
							2.45686	1637
							2.4563	1638
							2.45623	1639
							2.45266	1640
							2.45266	1641
							2.45228	1642
							2.45315	1643
							2.45357	1644
							2.44517	1645
							2.44244	1646
							1.94756	1647
							1.90887	1648
							1.84569	1649
							1.83067	1650
							1.7937	1651
							1.7356	1652
							1.66534	1653
							1.64739	1654
							1.63632	1655
							1.62022	1656
							1.60157	1657
							1.59679	1658
							1.59429	1659
							1.59056	1660
							1.57621	1661
							1.57547	1662
							1.5757	1663
							1.57324	1664
							1.56883	1665
							1.56906	1666
							1.56833	1667
							1.56857	1668
							1.56905	1669
							1.56855	1670
							1.56806	1671
							1.56367	1672
							1.56077	1673
							1.5581	1674
							1.55665	1675
							1.55544	1676
							1.55495	1677
							1.55303	1678
							1.55038	1679
							1.54966	1680
							1.54918	1681
							1.54631	1682
							1.54869	1683
							1.54845	1684
							1.54821	1685
							1.54773	1686
							1.54677	1687
							1.5463	1688
							1.54558	1689
							1.54463	1690
							1.54225	1691
							1.54012	1692
							1.54012	1693
							1.53917	1694
							1.53941	1695
							1.53964	1696
							1.53988	1697
							1.53917	1698
							1.54011	1699
							1.54034	1700
							1.53892	1701
							1.53892	1702
							1.53562	1703
							1.53374	1704
							1.53421	1705
							1.53233	1706
							1.53257	1707
							1.53116	1708
							1.53163	1709
							1.53163	1710
							1.53116	1711
							1.53022	1712
							1.53045	1713
							1.53069	1714
							1.52905	1715
							1.52812	1716
							1.52765	1717
							1.52811	1718
							1.52742	1719
							1.52579	1720
							1.52486	1721
							1.52509	1722
							1.52462	1723
							1.52485	1724
							1.52416	1725
							1.52485	1726
							1.52369	1727
							1.52184	1728
							1.52114	1729
							1.52299	1730
							1.52252	1731
							1.52252	1732
							1.52298	1733
							1.52206	1734
							1.5216	1735
							1.52183	1736
							1.51952	1737
							1.51952	1738
							1.51883	1739
							1.51883	1740
							1.51814	1741
							1.51837	1742
							1.51768	1743
							1.51768	1744
							1.51515	1745
							1.51698	1746
							1.51767	1747
							1.51812	1748
							1.5188	1749
							1.51742	1750
							1.51582	1751
							1.51399	1752
							1.51422	1753
							1.51467	1754
							1.51422	1755
							1.51444	1756
							1.51512	1757
							1.5158	1758
							1.51443	1759
							1.51375	1760
							1.51352	1761
							1.51328	1762
							1.51283	1763
							1.51259	1764
							1.51282	1765
							1.50941	1766
							1.5085	1767
							1.5085	1768
							1.50873	1769
							1.50895	1770
							1.5094	1771
							1.50782	1772
							1.51006	1773
							1.51006	1774
							1.50915	1775
							1.50915	1776
							1.50959	1777
							1.50914	1778
							1.50958	1779
							1.50958	1780
							1.50935	1781
							1.51113	1782
							1.51158	1783
							1.5109	1784
							1.51089	1785
							1.51089	1786
							1.51111	1787
							1.50931	1788
							1.50953	1789
							1.50863	1790
							1.50773	1791
							1.50728	1792
							1.50861	1793
							1.50861	1794
							1.50771	1795
							1.50793	1796
							1.5086	1797
							1.5077	1798
							1.50836	1799
							1.50791	1800
							1.50813	1801
							1.50857	1802
							1.50789	1803
							1.507	1804
							1.507	1805
							1.50632	1806
							1.50564	1807
							1.50474	1808
							1.5054	1809
							1.50451	1810
							1.50495	1811
							1.50539	1812
							1.50494	1813
							1.50426	1814
							1.50514	1815
							1.50514	1816
							1.50447	1817
							1.50491	1818
							1.50491	1819
							1.50424	1820
							1.50511	1821
							1.50533	1822
							1.50444	1823
							1.50399	1824
							1.50443	1825
							1.50464	1826
							1.5022	1827
							1.50218	1828
							1.50151	1829
							1.50173	1830
							1.50195	1831
							1.50128	1832
							1.50083	1833
							1.50083	1834
							1.5017	1835
							1.50192	1836
							1.50101	1837
							1.49968	1838
							1.49945	1839
							1.49856	1840
							1.49878	1841
							1.49898	1842
							1.49722	1843
							1.49655	1844
							1.49479	1845
							1.4915	1846
							1.49193	1847
							1.49127	1848
							1.48973	1849
							1.48623	1850
							1.48361	1851
							1.48209	1852
							1.48209	1853
							1.48056	1854
							1.47925	1855
							1.47925	1856
							1.47665	1857
							1.47491	1858
							1.47296	1859
							1.4721	1860
							1.47145	1861
							1.46886	1862
							1.46563	1863
							1.46498	1864
							1.46498	1865
							1.46456	1866
							1.46284	1867
							1.46219	1868
							1.46241	1869
							1.45813	1870
							1.45834	1871
							1.45066	1872
							1.44918	1873
							1.44854	1874
							1.44854	1875
							1.44092	1876
							1.43987	1877
							1.43734	1878
							1.43335	1879
							1.43083	1880
							1.43083	1881
							1.42686	1882
							1.42707	1883
							1.41895	1884
							1.41876	1885
							1.41793	1886
							1.41483	1887
							1.41483	1888
							1.41421	1889
							1.41277	1890
							1.41051	1891
							1.40803	1892
							1.4066	1893
							1.40577	1894
							1.40577	1895
							1.40516	1896
							1.40188	1897
							1.39942	1898
							1.39963	1899
							1.39147	1900
							1.38496	1901
							1.38334	1902
							1.37871	1903
							1.37409	1904
							1.3743	1905
							1.37451	1906
							1.37071	1907
							1.36511	1908
							1.35397	1909
							1.35022	1910
							1.34864	1911
							1.34807	1912
							1.34749	1913
							1.34613	1914
							1.3432	1915
							1.33692	1916
							1.33224	1917
							1.3299	1918
							1.3208	1919
							1.31947	1920
							1.31253	1921
							1.3041	1922
							1.3041	1923
							1.29649	1924
							1.28966	1925
							1.28804	1926
							1.28545	1927
							1.27986	1928
							1.27932	1929
							1.27804	1930
							1.26834	1931
							1.25135	1932
							1.2433	1933
							1.23821	1934
							1.23675	1935
							1.22951	1936
							1.22518	1937
							1.21628	1938
							1.2165	1939
							1.21171	1940
							1.211	1941
							1.2095	1942
							1.20879	1943
							1.20737	1944
							1.19889	1945
							1.1991	1946
							1.19509	1947
							1.18947	1948
							1.18829	1949
							1.1878	1950
							1.1871	1951
							1.1871	1952
							1.18383	1953
							1.17965	1954
							1.17848	1955
							1.17363	1956
							1.15988	1957
							1.156	1958
							1.14581	1959
							1.13369	1960
							1.1319	1961
							1.13144	1962
							1.12631	1963
							1.12498	1964
							1.12453	1965
							1.11943	1966
							1.11877	1967
							1.11832	1968
							1.11721	1969
							1.1161	1970
							1.10689	1971
							1.10513	1972
							1.10317	1973
							1.10187	1974
							1.09665	1975
							1.09665	1976
							1.09621	1977
							1.09557	1978
							1.09318	1979
							1.09318	1980
							1.09189	1981
							1.09016	1982
							1.08951	1983
							1.08628	1984
							1.08542	1985
							1.08413	1986
							1.08113	1987
							1.07813	1988
							1.07749	1989
							1.07749	1990
							1.07558	1991
							1.07387	1992
							1.07387	1993
							1.07154	1994
							1.07154	1995
							1.0709	1996
							1.06963	1997
							1.0692	1998
							1.06793	1999
[truncated: 386 more rows]
