# Supplementary material for: Spatially clustered type I interferon responses at injury borderzones
Source: Nature. 2024 Aug 28;633(8028):174–81. doi: 10.1038/s41586-024-07806-1 (PMC11374671; doi:10.1038/s41586-024-07806-1)
Supplement: Supplementary file 13 — Source Data Extended Data Fig. 3 [file 41586_2024_7806_MOESM13_ESM.xlsx]

## Sheet: Extended Data Fig. 3d
Extended Data Fig. 3d	Negative	Positive
underlying data - ISG score relative expression	0.219298	6.65074
levels in all spots of mouse negative and	0.287356	7.28421
positive samples displayed in table	0.19656	5.50766
	0.564972	6.08618
	0.37092	2.29885
	1.85698	7.87531
	1.72938	3.49423
	1.1376	10.4536
	0.650142	12.098
	1.06845	11.2591
		6.34503
		6.08939
		4.71154
		3.212
		9.71
		7.13
		8.68
		6.229
		7.55
		4.10195
		3.5667
		3.74737
		2.92146
