# Supplementary material for: Spatially clustered type I interferon responses at injury borderzones
Source: Nature. 2024 Aug 28;633(8028):174–81. doi: 10.1038/s41586-024-07806-1 (PMC11374671; doi:10.1038/s41586-024-07806-1)
Supplement: Supplementary file 14 — Source Data Extended Data Fig. 4 [file 41586_2024_7806_MOESM14_ESM.xlsx]

## Sheet: Extended Data Fig. 4f
Extended Data Fig. 4f
underlying data - Moran's I test statistics values	WT		Irf3-Cm		Irf3-Fib		Irf3-Mac		Irf3-Neut		Irf3-EC
for cell-type specific replicates	0.274035	0.117129	0.0638681	0.0514423	0.194365	0.130491	0.233815	0.129737	0.194365	0.0853323	0.130491	0.235905
	0.171388	0.17294	0.0870947	0.0618063	0.183217	0.127393	0.216321	0.18332	0.183217	0.228107	0.127393	0.216321
	0.226375	0.126952	0.0870947	0.103002	0.216189	0.0949269	0.216189	0.157996	0.216189	0.170939	0.0949269	0.145288
	0.209764	0.156557	0.0483304	0.0863255	0.148817	0.081043	0.200659	0.281217	0.148817	0.116216	0.081043	0.184297
