# Supplementary material for: Spatially clustered type I interferon responses at injury borderzones
Source: Nature. 2024 Aug 28;633(8028):174–81. doi: 10.1038/s41586-024-07806-1 (PMC11374671; doi:10.1038/s41586-024-07806-1)
Supplement: Supplementary file 15 — Source Data Extended Data Fig. 5 [file 41586_2024_7806_MOESM15_ESM.xlsx]

## Sheet: Extended Data Fig. 5b
Extendede Data Fig. 5b
underlying data - recruited mac gene score per spot in WT and Ccr2-/- D3 MI hearts	Recruited	Wt	Ccr2-/-		Ifit3	Wt	Ccr2-/-
underlying data - Recruited macrophage		2.06697	0.779545			0	0
gene score per spot in Ccr2-/- D3 MI		2.08943	0.794218			0.693147	0
		2.09468	0.799297			0	0
		2.10526	0.800576			0	0
		2.1097	0.804959			0.693147	0
		2.11506	0.805348			0	0
		2.12675	0.806972			2.30259	0
		2.14454	0.807168			0	0
		2.1631	0.807559			0	0
		2.16638	0.80782			0	0
		2.16826	0.808016			0	0
		2.17014	0.808146			0	0
		2.17108	0.809389			0	0
		2.17202	0.80952			1.09861	0
		2.18055	0.810241			0	0.693147
		2.1815	0.811952			0	0
		2.18198	0.812084			0	0
		2.18484	0.812348			0.693147	0
		2.18531	0.812678			3.61092	0
		2.2007	0.812876			0	0
		2.20264	0.813935			0.693147	0
		2.22717	0.814001			0	0
		2.22816	0.814001			0	0
		2.24065	0.814266			0	0
	Mac score	2.25276	0.81473			0.693147	0.693147
gene score per spot		2.25785	0.814863			0	0
		2.27324	0.814996			0	0
		2.27635	0.815195			0	0
		2.2779	0.815727			0	0
		2.28363	0.815794			0	0
		2.28728	0.815927			0	0.693147
		2.29674	0.81626			0	0
		2.29991	0.816327			0	0.693147
		2.31589	0.816327			0.693147	0
		2.32829	0.816393			0	0
		2.33046	0.81686			0	0.693147
		2.33427	0.817595			0	0
		2.33699	0.817595			0	0
		2.34082	0.817795			0	0
		2.34302	0.817929			0.693147	0
		2.34962	0.81813			0	0
		2.35183	0.818331			0	0
		2.35183	0.818465			0	0
		2.3663	0.818733			0	0
		2.36855	0.818867			0	0
		2.38322	0.819202			0	0
		2.3855	0.819202			1.09861	0
		2.41663	0.819336			0.693147	0
		2.42248	0.819605			0	0
		2.42777	0.819739			0	0
		2.42954	0.819874			0	0
		2.43902	0.819941			0	0
		2.4432	0.820075			0.693147	0
		2.44439	0.820277			0	0
		2.44858	0.820412			0	0
		2.46427	0.820614			0	0
		2.50501	0.820681			0	1.09861
		2.51067	0.820749			0.693147	0.693147
		2.52717	0.820816			0	0
		2.53293	0.820816			0	1.09861
		2.5355	0.820951			0	0.693147
		2.54323	0.82122			0	0
		2.56082	0.821423			0	0
		2.57732	0.82149			0	0
		2.57798	0.821558			0.693147	0
		2.60146	0.821625			0	0
		2.60349	0.82176			0	0
		2.62605	0.82203			0	0
		2.62743	0.822166			0.693147	0
		2.63366	0.822166			0	0
		2.6448	0.822301			0	0
		2.65463	0.822368			0	0
		2.65816	0.822571			0.693147	0
		2.66596	0.822571			0	2.07944
		2.67094	0.822774			0	0
		2.67809	0.822842			1.09861	0
		2.68025	0.822978			0	0.693147
		2.68168	0.823384			0	0
		2.69687	0.82352			0	0
		2.69906	0.823655			0	0
		2.70197	0.823791			0	0
		2.70929	0.823927			0.693147	0
		2.7248	0.824063			0	0
		2.72851	0.824402			0	0
		2.74725	0.824538			0.693147	0
		2.74952	0.824742			0	0
		2.75482	0.82481			0	0
		2.76091	0.824878			0	0.693147
		2.76702	0.824946			0	0
		2.77162	0.825014			0	0
		2.77316	0.825219			0.693147	0
		2.77393	0.825287			0	0
		2.77546	0.825355			0	0
		2.78707	0.825627			0	0
		2.79174	0.825627			0	0
		2.79252	0.825832			0.693147	0
		2.80034	0.8259			0	0
		2.80505	0.826105			0.693147	1.09861
		2.80978	0.826105			1.09861	0
		2.8177	0.826173			0	2.07944
		2.82326	0.826173			0	0
		2.83206	0.826515			0	0
		2.84414	0.826515			0	0
		2.85225	0.826515			0	0
		2.85388	0.826515			0	0
		2.85633	0.826583			0	0
		2.85959	0.826925			0.693147	0
		2.86205	0.827267			0.693147	0
		2.86287	0.827335			0.693147	0
		2.86287	0.827335			0	0
		2.86779	0.827472			0.693147	0
		2.87853	0.827472			0	0.693147
		2.87853	0.827541			0	1.09861
		2.88268	0.827678			0	0
		2.88767	0.827678			0	0
		2.89436	0.827815			0	0
		2.90023	0.827815			0.693147	0
		2.90107	0.828226			0	0
		2.9036	0.828226			0	0
		2.90867	0.828295			0	0
		2.91036	0.8285			0	0
		2.9129	0.828706			0.693147	0.693147
		2.9129	0.828775			0.693147	0
		2.91715	0.828981			0	0
		2.92056	0.82905			0	0.693147
		2.92141	0.82905			0	0
		2.92483	0.829256			0.693147	0
		2.9274	0.829463			0	0
		2.92912	0.829669			0	0
		2.93083	0.829876			0.693147	0.693147
		2.93255	0.829944			0	0
		2.93513	0.829944			0	0
		2.93513	0.829944			0.693147	0
		2.93686	0.830013			0.693147	0
		2.93858	0.830358			0	0
		2.93945	0.830427			0	0
		2.94031	0.830427			0	0
		2.94204	0.830841			0	0
		2.94291	0.830979			0	0
		2.94377	0.831324			0	0
		2.94377	0.831463			0	0
		2.94464	0.831532			0.693147	0
		2.94551	0.831601			0.693147	0
		2.94985	0.83167			0	0
		2.95159	0.831808			0	0
		2.95247	0.831808			0	0
		2.95508	0.831808			0	0
		2.95596	0.831947			0	0
		2.95683	0.832085			0	0.693147
		2.96121	0.832432			0	0
		2.96296	0.83257			0.693147	0
		2.96296	0.832709			0.693147	0
		2.96824	0.832848			1.09861	0
		2.96824	0.832848			0	0.693147
		2.96912	0.832917			0	0
		2.97089	0.833056			0.693147	0.693147
		2.97089	0.833125			0	0
		2.97442	0.833194			0	0
		2.97442	0.833333			0	0
		2.9753	0.833542			0	0
		2.97619	0.833681			0.693147	0
		2.97708	0.83375			0	0
		2.97885	0.83375			0	0
		2.97974	0.83382			0.693147	0
		2.98151	0.833889			2.48491	0
		2.9824	0.833959			0.693147	0
		2.98507	0.834028			1.09861	0
		2.98597	0.834028			0.693147	0
		2.98686	0.834168			0	0
		2.98686	0.834168			1.09861	1.38629
		2.98775	0.834168			0	0
		2.98775	0.834376			0	0
		2.99133	0.834655			0	0
		2.99312	0.834725			0	0
		2.99491	0.834794			0	0
		2.9967	0.834934			0	0
		2.9967	0.835003			0	0
		2.9967	0.835003			0	0
		2.9976	0.835003			0.693147	0
		2.9994	0.835073			0	0.693147
		2.9994	0.835213			0	0
		3.0003	0.835492			0	0
		3.0021	0.835561			0	0
		3.003	0.835561			0	0
		3.00661	0.835631			0	0
		3.00752	0.835911			0	0
		3.00933	0.83612			0.693147	0
		3.01023	0.83647			0.693147	0
		3.01386	0.83654			0	0
		3.01568	0.83654			0	0.693147
		3.01659	0.83654			0	0
		3.01659	0.83668			0	0
		3.01841	0.83682			0	1.60944
		3.02206	0.83682			0	0
		3.02206	0.83689			0.693147	0
		3.02297	0.83703			0	0
		3.02663	0.83724			0	0
		3.02755	0.837591			1.79176	0
		3.02939	0.837591			0	0
		3.02939	0.837802			0	0
		3.03122	0.838223			0	0.693147
		3.03306	0.838364			0	0.693147
		3.03306	0.839067			0	0
		3.03306	0.839137			0.693147	0
		3.0349	0.839208			0	0
		3.03582	0.839419			0.693147	0
		3.03674	0.83949			1.09861	0
		3.04044	0.83956			0	0.693147
		3.04136	0.83956			0	0
		3.04229	0.839842			0	0
		3.04414	0.839842			0	0
		3.04971	0.840336			0	0
		3.04971	0.840619			0	0
		3.04971	0.840689			0	0
		3.05064	0.841043			0	0
		3.05157	0.841255			0	0
		3.05157	0.841255			0	1.09861
		3.0525	0.841326			0	0
		3.0553	0.841397			0	0
		3.05717	0.841609			0	0
		3.05717	0.841751			0	0
		3.05998	0.842602			0	0
		3.06185	0.842602			0	0.693147
		3.06279	0.842886			0.693147	0
		3.06654	0.842957			1.94591	0
		3.07031	0.843313			0	0
		3.07692	0.843313			0	0
		3.07692	0.843384			0	0
		3.07787	0.843811			0	0
		3.07882	0.844238			0	0.693147
		3.08071	0.844381			1.38629	0
		3.08261	0.84488			0	1.09861
		3.09119	0.84538			0	0
		3.10655	0.84538			1.09861	0
		3.68868	0.846024			0	0
		3.69004	0.847386			0	0
		3.71195	0.847601			0	0
		3.71609	0.847889			0	0
		3.72578	0.847889			0	0
		3.74111	0.847961			0	0
		3.7594	0.848033			0	0
		3.7594	0.848033			0	1.09861
		3.78215	0.848104			0	0
		3.78501	0.848176			0	0
		3.78788	0.84868			1.09861	0
		3.79507	0.848824			0	0
		3.82702	0.849041			0	0
		3.84911	0.849113			0.693147	0
		3.92003	0.849113			0	0
		3.92465	0.849113			1.09861	0
		3.93391	0.849473			0	0
		4.14766	0.849473			0	0
		4.15887	0.849473			0	0
		4.18148	0.850051			0	0
		4.1876	0.850051			0	1.94591
		4.19375	0.85034			0	0
		4.24899	0.850485			0	0
		4.26621	0.851136			0	0.693147
		4.30108	0.851209			0	0
		4.31779	0.851861			0	0.693147
		4.32059	0.852006			0	0
		4.32713	0.852224			0	0
		4.36205	0.852733			0.693147	0.693147
		4.36777	0.853388			0	0
		4.37445	0.853388			0	1.38629
		4.38212	0.853606			0.693147	0
		4.38693	0.853679			0.693147	0.693147
		4.39947	0.853825			0	0
		4.40238	0.854263			0	0
		4.40238	0.854993			0	0
		4.40723	0.856238			0	1.60944
		4.40917	0.856458			0.693147	0
		4.41599	0.856678			0	1.09861
		4.41891	0.857854			0	0
		4.43164	0.858074			0	0
		4.43361	0.858369			1.09861	1.09861
		4.45236	0.85859			0	0
		4.45931	0.85918			0	0.693147
		4.48029	0.859993			0	0
		4.49438	0.860363			1.38629	0
		4.52182	0.861252			0	0
		4.58085	0.861401			0	0
		4.60617	0.861475			0	1.38629
		4.62321	0.862218			0	0
		4.6436	0.862366			0	0
		4.65333	0.862664			0	0
		4.72032	0.862887			0	0
		4.74608	0.863036			0	0
		4.76304	0.863409			1.09861	0
		4.78927	0.863483			0.693147	0
		4.80538	0.86408			0	0
		4.81116	0.864528			0	0
		4.97018	0.864603			0	0
		4.97018	0.865202			0	0
		5.01379	0.865951			0.693147	0
		5.04159	0.866401			0	0
		5.05561	0.867152			0	0
		5.05817	0.868357			0	0
		5.08259	0.868508			0	0
		5.10334	0.869338			0	0
		5.11902	0.869565			0	0
		5.21785	0.870549			1.38629	0
		5.24797	0.870853			0	0
		5.25486	0.871308			0	0
		5.25901	0.871764			0	0
		5.26593	0.87321			0	0
		5.27844	0.873286			0	0
		5.33476	0.874126			0	0.693147
		5.37779	0.874202			0	0
		5.37779	0.875887			0	0
		5.40394	0.876117			1.38629	0
		5.42594	0.876962			0	0
		5.48546	0.877039			0	0
		5.48697	0.877039			0.693147	0
		5.493	0.877116			0	0
		5.50055	0.877886			0	0
		5.52486	0.878117			0	0
		5.54631	0.879507			0	0
		5.55556	0.879662			0	1.38629
		5.55864	0.879894			0	0
		5.56483	0.880127			0	0.693147
		5.56793	0.880437			0	0
		5.57569	0.883158			0	0
		5.57569	0.884799			1.09861	0
		5.58503	0.885426			1.09861	0
		5.5991	0.886525			0.693147	0
		5.60695	0.887548			0	0
		5.60695	0.888415			0	0
		5.61167	0.888652			0.693147	1.09861
		5.61482	0.88881			0	0
		5.61798	0.889363			0.693147	0
		5.62272	0.889442			0	0
		5.6243	0.88968			0	0
		5.6243	0.891107			0	0
		5.62588	0.893336			0	0
		5.62746	0.893336			0	0
		5.63222	0.893575			0	0
		5.63857	0.893575			0	0
		5.63857	0.893815			0	0.693147
		5.65131	0.894055			0	1.60944
		5.65611	0.894935			0	1.79176
		5.65931	0.895977			0	0.693147
		5.65931	0.896218			0	1.09861
		5.66412	0.896459			0	0
		5.66572	0.897747			0	0.693147
		5.66893	0.897827			1.09861	0
		5.67698	0.89815			0	0
		5.6802	0.898473			0	0.693147
		5.68828	0.898634			0	0
		5.69152	0.899361			0	0
		5.69476	0.899442			0.693147	0
		5.69476	0.899604			0.693147	0
		5.69638	0.899685			0	0
		5.71102	0.899847			0	0
		5.71102	0.900171			0	0
		5.71102	0.900414			1.09861	0
		5.71429	0.900982			0	0
		5.71592	0.901957			0	0
		5.72082	0.902201			0	0
		5.72082	0.902772			1.09861	0
		5.72738	0.902853			0	0
		5.72738	0.903016			0	0
		5.72902	0.903506			0	0
		5.7323	0.903669			0	0.693147
		5.73559	0.905059			0	0
		5.74053	0.905223			0.693147	0
		5.74878	0.906043			0	0
		5.75043	0.906372			0	0
		5.75043	0.906783			0	0
		5.75043	0.906865			1.09861	0
		5.75374	0.906865			0	1.09861
		5.75705	0.907935			0	0
		5.75705	0.908018			0	0
		5.76037	0.909091			0	0
		5.76868	0.909174			0	0
		5.77034	0.909339			0	0
		5.77034	0.909835			0	0
		5.77367	0.910001			0	0
		5.77534	0.910084			0	0
		5.78035	0.910415			0.693147	0
		5.78369	0.91083			0	0
		5.78536	0.911162			1.09861	1.09861
		5.78871	0.91191			0	0
		5.79039	0.911993			0	0
		5.79206	0.912326			0	0
		5.79206	0.912575			0.693147	0
		5.79374	0.912742			0	0
		5.79542	0.913409			0	0
		5.7971	0.913826			0	0
		5.7971	0.913993			0	0
		5.79878	0.914495			0	1.09861
		5.80552	0.915164			0	0
		5.80889	0.915248			0	1.09861
		5.81058	0.915667			0	0
		5.81058	0.915835			0	0.693147
		5.81226	0.915919			0	0
		5.81226	0.916086			0	0
		5.82242	0.916086			0	0
		5.82411	0.916254			0	0
		5.82581	0.916338			0	1.38629
		5.82581	0.916506			0	0
		5.8309	0.91659			0	0
		5.8309	0.917179			2.07944	0
		5.8309	0.9176			0	0
		5.83771	0.918527			0	0
		5.83771	0.918949			1.09861	0
		5.83942	0.919287			0	0
		5.84112	0.91954			1.09861	0
		5.84112	0.919625			0	0
		5.84624	0.919963			0	0
		5.85138	0.920641			0	0
		5.8548	0.92081			2.89037	0
		5.85652	0.921319			0	0
		5.85652	0.921829			0	0
		5.85652	0.921829			0.693147	0.693147
		5.85652	0.922339			0	0
		5.85823	0.922679			0	0
		5.85823	0.923191			1.38629	0
		5.86338	0.923191			0	0
		5.86338	0.923532			0	0
		5.86854	0.923788			0.693147	0
		5.87027	0.924214			0	0
		5.87372	0.9243			0	0
		5.87889	0.924813			0	0.693147
		5.87889	0.924898			0	0
		5.87889	0.925155			0	0
		5.88062	0.925155			0	0
		5.88062	0.925241			0.693147	0
		5.88755	0.925326			1.09861	0
		5.88755	0.925326			0.693147	0
		5.88928	0.925497			1.60944	0
		5.89449	0.925583			0	0
		5.89449	0.926355			0	0
		5.89797	0.926612			0	0
		5.89797	0.926784			0	1.38629
		5.89797	0.927042			0.693147	0
		5.90842	0.927128			0	0
		5.90842	0.927214			0	0
		5.91366	0.927386			1.09861	0
		5.91366	0.927386			0.693147	0
		5.91366	0.92773			0	0
		5.91541	0.927902			0	0
		5.91541	0.928247			0	0.693147
		5.91716	0.928419			0	0
		5.91891	0.928936			0	0
		5.91891	0.929109			0	0
		5.92066	0.929887			0	0
		5.92768	0.929887			0	0
		5.9312	0.930752			0.693147	0
		5.93472	0.931185			0	0.693147
		5.93472	0.931272			0.693147	0
		5.94001	0.931359			0	0
		5.94177	0.931793			0	0
		5.94354	0.93188			0	0
		5.95061	0.932488			0.693147	0
		5.95593	0.933184			0	0
		5.96837	0.933794			0	0
		5.97193	0.934317			0	0
		5.9755	0.934405			0	0
		5.9755	0.934579			0	0
		5.98086	0.935541			0.693147	0
		5.98623	0.935979			2.30259	0
		5.98802	0.936505			0	0
		5.99161	0.936856			0	0
		5.99161	0.936944			0	0
		5.99341	0.937295			0	0.693147
		5.9952	0.938174			0	0
		5.997	0.939673			0	0
		5.9988	0.940026			0.693147	1.09861
		6.01504	0.941442			0	0.693147
		6.01685	0.942063			0	0
		6.01685	0.942241			0	0
		6.01866	0.943841			0	0
		6.01866	0.944465			0	0
		6.02047	0.944644			0	0.693147
		6.02047	0.945984			0	0
		6.02047	0.947059			0.693147	0
		6.0241	0.947418			0	0.693147
		6.02773	0.947867			0	0
		6.02954	0.949487			0	0
		6.035	0.949758			0	0
		6.0423	0.949758			0	0
		6.05144	0.950299			0	0.693147
		6.05327	0.95048			0	0
		6.0551	0.951565			1.09861	0.693147
		6.0551	0.952018			0	0
		6.05694	0.952653			0	0
		6.06428	0.953107			0.693147	0.693147
		6.06428	0.953562			0	0
		6.06612	0.95429			0.693147	0
		6.06796	0.954563			0	0
		6.07349	0.954836			0	0
		6.07349	0.955201			0	0
		6.07533	0.955292			1.09861	0
		6.07533	0.955566			0	0
		6.07718	0.956023			0	0
		6.08088	0.956206			0	0
		6.08273	0.956663			0	0
		6.08643	0.957029			0	0
		6.08828	0.957946			0	0
		6.08828	0.959509			0	0
		6.09013	0.960061			0	0
		6.09756	0.960154			0	0
		6.10128	0.96043			0	1.38629
		6.10314	0.961446			0	0
		6.10874	0.962279			0	0
		6.10874	0.962742			0.693147	0
		6.1106	0.96367			0	0
		6.11434	0.964227			0	0
		6.11995	0.96432			0	0
		6.1237	0.966744			0	0
		6.13309	0.966837			0	0
		6.13497	0.968429			0	0.693147
		6.13685	0.969086			0	0
		6.13874	0.969556			0	0
		6.14062	0.972573			0	0
		6.14628	0.973615			0	0.693147
		6.15006	0.97924			0	0
		6.15006	0.984931			0	0
		6.15195	0.996711			0	0
		6.15385	1.00492			0	0
		6.15764	1.58793			1.09861	0
		6.15764	1.59885			0	0
		6.16143	1.60205			0	0
		6.16713	1.60655			0	0
		6.16903	1.61018			0	1.09861
		6.16903	1.61212			0	0
		6.17856	1.61525			0	0
		6.18238	1.61538			0	0
		6.18812	1.61668			0	0
		6.19579	1.6176			0	0
		6.19963	1.62009			0	0
		6.22084	1.6218			0	0
		6.22665	1.62364			0	0
		6.22665	1.62377			0	0
		6.22665	1.62483			0	0
		6.22859	1.62747			0	0
		6.23247	1.62774			0	0
		6.2383	1.628			0	0
		6.2396	1.62827			0	0
		6.2422	1.6292			0	0
		6.2461	1.62933			0	0
		6.24805	1.62933			0	0
		6.24805	1.62946			0	0
		6.25586	1.62986			0	0
		6.27353	1.63106			1.38629	1.09861
		6.27746	1.63119			0	0
		6.27943	1.63199			0	0
		6.29063	1.63279			1.09861	0
		6.29129	1.63279			0	0
		6.29525	1.63319			0	0.693147
		6.31313	1.63479			0	0
		6.31512	1.63506			0	0
		6.33312	1.63586			0	0
		6.33312	1.63706			1.94591	0
		6.33513	1.6372			0	0
		6.33714	1.63733			0	0
		6.33714	1.63747			0	0
		6.34115	1.6376			0	0
		6.35189	1.63787			0	0
		6.35728	1.638			0	0
		6.36132	1.63814			0	0.693147
		6.36335	1.63854			0	0
		6.36943	1.63934			0	1.09861
		6.37349	1.63975			0	0.693147
		6.38774	1.63975			0	1.38629
		6.40205	1.64069			0	0
		6.41026	1.64082			0	0
		6.41163	1.64109			0	0.693147
		6.41849	1.64163			0	0
		6.41849	1.64163			0	0
		6.4288	1.64217			1.09861	0
		6.43087	1.64298			0	0
		6.43501	1.64366			0	0
		6.44053	1.6442			0	0
		6.44122	1.64447			0	1.09861
		6.4433	1.64447			0.693147	0
		6.44953	1.64487			0	0
		6.45717	1.64487			0	0
		6.46412	1.64568			0	0
		6.46831	1.64596			0	0
		6.47668	1.64663			1.38629	0.693147
		6.48719	1.64799			0	0
		6.49773	1.6484			0.693147	0
		6.49773	1.6488			0.693147	2.3979
		6.49773	1.64976			0	0
		6.50407	1.65098			0	0
		6.50618	1.65098			0	0
		6.51042	1.65153			0	0
		6.51466	1.65166			0	0
		6.52316	1.65235			0.693147	0
		6.53168	1.65248			1.09861	0
		6.53381	1.65262			0	0
		6.53452	1.65358			0.693147	0
		6.53595	1.65385			0.693147	0
		6.54236	1.65467			0	0
		6.54236	1.65522			0	1.60944
		6.54308	1.65577			0.693147	0
		6.55093	1.65673			0	0
		6.55093	1.65714			0	0
		6.56599	1.65741			0	1.09861
		6.56599	1.65741			0	0
		6.57895	1.6581			0	0
		6.58762	1.65879			0	0
		6.59631	1.6592			0	0
		6.59631	1.65989			0	0
		6.60211	1.66044			0	0
		6.60284	1.66072			0.693147	0
		6.60502	1.66099			0.693147	0
		6.62691	1.66113			0	1.09861
		6.6313	1.66127			0	0
		6.6335	1.66154			0	0
		6.6335	1.66154			0	1.79176
		6.64452	1.66237			0	0
		6.64673	1.66251			0	0
		6.67111	1.665			0	0
		6.68673	1.66583			0	0
		6.70241	1.66639			0.693147	0
		6.71366	1.66667			0	0
		6.71817	1.66708			0	0
		6.75068	1.66764			0	0
		6.75371	1.66834			0	0
		6.76361	1.67015			0	0
		6.76361	1.67015			0	0
		6.7659	1.67029			0	0
		6.7659	1.67043			0	0
		6.77048	1.67182			0.693147	0
		6.78426	1.67238			0	0
		6.78887	1.67266			0	0
		6.78887	1.67336			0	0
		6.79502	1.67378			1.09861	0
		6.7981	1.6742			0	0
		6.80735	1.67448			0	0
		6.81199	1.67574			1.09861	0.693147
		6.81663	1.67616			0	0
		6.84229	1.67616			0	0
		6.84775	1.67659			0.693147	0
		6.85714	1.67813			0	0
		6.85871	1.68039			0	2.3979
		6.87049	1.68081			0	0.693147
		6.87758	1.68095			0	0
		6.90369	1.68209			0	0
		6.92521	1.68223			0	0
		6.99464	1.68379			0	0
		7.04887	1.68577			0	0
		7.0738	1.68776			1.09861	0
		7.109	1.69448			0	0.693147
		7.19942	1.69549			0	0
		7.69823	1.69736			0	0
		7.98509	1.69837			0.693147	0
		8.00427	1.69895			0	0
		8.19001	1.69938			0	0
		8.25083	1.70039			0	0
		8.25309	1.70039			0	0
		8.2713	1.70155			0	0
		8.3212	1.70256			0	0
		8.32639	1.70271			0	0
		8.39396	1.70387			0.693147	0
		8.42223	1.70896			0.693147	0
		8.44595	1.70955			0	0
		8.47278	1.71072			0.693147	0
		8.49858	1.71145			0	0
		8.56409	1.71541			0	0
		8.56653	1.71585			0	0
		8.60585	1.71836			0	0
		8.61512	1.72117			2.07944	0
		8.62813	1.72236			0	0
		8.65426	1.72607			0.693147	0
		8.66551	1.72712			0	0
		8.68056	1.72741			0	0
		8.68307	1.72906			0	0
		8.70133	1.73205			0	1.09861
		8.7089	1.7325			0.693147	0
		8.7108	1.734			0	0
		8.72981	1.73461			0.693147	0
		8.74126	1.73551			0.693147	0
		8.74891	1.74231			0	0
		8.74891	1.74398			0.693147	0
		8.75146	1.74764			0	0
		8.75657	1.7567			0	0
		8.77193	1.76445			0	0
		8.77963	1.76835			0	0
		8.78156	1.77541			0.693147	0
		8.83652	1.77667			0	0
		8.87311	1.77683			0	0
		8.8968	1.77999			0	0
		8.91862	1.78444			0	0
		8.92061	1.78651			0	0
		8.92326	1.78859			0	0
		8.92326	1.79019			0	0
		8.93256	1.79292			0	0
		8.93389	1.79292			0	2.30259
		8.93655	1.80018			0	0
		8.94188	1.8005			0	0
		8.94188	1.80245			0	0
		8.95656	1.8044			0	0
		8.96057	1.80473			0	0
		8.97129	1.80489			1.09861	0
		8.9982	1.80897			2.07944	0
		9.0009	1.81061			0	0
		9.06344	1.82017			0.693147	0
		9.06344	1.82715			0.693147	0
		9.09366	1.82849			0	0
		9.11023	1.82999			0	0
		9.12131	1.83016			0	0
		9.12617	1.83083			0	0
		9.14913	1.83217			0	0
		9.1659	1.83352			0	0
		9.18485	1.83402			0	0
		9.18555	1.83402			0.693147	0
		9.26784	1.83908			0	0
		9.2908	1.84043			0	0
		9.30882	1.84332			0	0
		9.42063	1.84434			0	0
		9.42951	1.84485			0	0
		9.55338	1.84723			0	0
		9.86193	1.85546			0	0
		10.0267	1.85787			1.09861	0
		10.0528	1.85874			0.693147	0.693147
		10.0883	1.85874			0	0
		10.1112	1.85891			0	0.693147
		10.1488	1.86289			0	0
		10.166	1.86689			0	0
		10.1833	1.86846			0	0
		10.2006	1.86986			0	0
		10.2215	1.87091			0	0
		10.2389	1.87529			0	0
		10.281	1.87582			0	0
		10.2845	1.87864			0.693147	2.07944
		10.2987	1.88076			0	0
		10.304	1.88253			0.693147	0.693147
		10.3178	1.8843			0	0
		10.352	1.8843			0	0
		10.3842	1.88573			0	0
		10.3986	1.88733			0	0
		10.4022	1.89072			0	0
		10.4022	1.89304			0	2.63906
		10.4022	1.89789			0.693147	0
		10.4239	1.89807			0.693147	0
		10.4297	1.89825			0	0
		10.4384	1.90331			0	0
		10.4603	1.90349			1.38629	0
		10.4676	1.90567			0	0
		10.4739	1.90603			1.09861	0
		10.4895	1.9064			0	0
		10.5235	1.90712			0.693147	0.693147
		10.5374	1.90985			0	0
		10.6746	1.90985			0	0
		10.7335	1.91022			0	0
		10.7875	1.91131			0	0
		10.8079	1.9115			0	0.693147
		10.8085	1.9115			1.09861	0
		10.8108	1.91223			0	0
		10.8225	1.91278			1.09861	0
		10.8313	1.91644			0	0
		10.8319	1.9192			0	1.60944
		10.8342	1.91975			0	0
		10.8366	1.92086			0	0
		10.8499	1.92105			0	0
		10.9027	1.92123			0	0
		10.9349	1.92289			0	0
		10.9481	1.92548			0	0.693147
		11.0041	1.92715			0	0
		11.0084	1.92994			0	0
		11.0742	1.9305			0	0
		11.1173	1.93143			0.693147	0
		11.1421	1.93162			2.30259	0
		11.1632	1.93311			0	0
		11.2233	1.93424			0	0
		11.2328	1.93686			0.693147	1.09861
		11.236	1.93761			0	0
		11.2644	1.93761			0.693147	0
		11.2771	1.93892			0	0
		11.3186	1.93986			0	0
		11.3282	1.94024			0	0
		11.3533	1.94099			0	0
		11.3733	1.94099			0	0
		11.4253	1.94458			0	0
		11.4646	1.94477			0	0
		11.5473	1.94647			0.693147	0.693147
		11.6212	1.94818			1.79176	0
		11.6279	1.9497			0	0
		11.6381	1.94989			0	0
		11.7578	1.95046			0	0
		11.782	1.95198			0.693147	0
		11.8133	1.95695			0	0
		11.8168	1.96078			0.693147	0
		11.8203	1.96098			0	1.09861
		11.8519	1.96676			0	0
		11.8659	1.96696			0	0
		11.8765	1.96792			0	0
		11.8793	1.9685			0	0
		11.9012	1.972			1.09861	0
		11.9119	1.97336			1.09861	0
		11.936	1.97375			0	0
		11.9367	1.97472			0.693147	0
		11.9546	1.97648			1.09861	0
		11.9653	1.97824			1.79176	0
		11.9904	1.97824			0	0
		12.0084	1.97981			0	0
		12.0084	1.98314			0	0
		12.0192	1.98511			1.38629	1.60944
		12.0373	1.9859			0	0
		12.0446	1.98669			0	0
		12.0555	1.98689			0	0
		12.0627	1.98748			0	0
		12.0809	1.98946			0	0
		12.0882	1.99402			0	0
		12.0882	1.99641			0	0
		12.1175	2.0008			0	0
		12.1175	2.01187			0	0
		12.1286	2.01593			0.693147	0
		12.1692	2.02593			0	0
		12.1951	2.03087			0	0
		12.2026	2.0319			0	0
		12.2026	2.03273			0	0
		12.2587	2.03355			0	0
		12.2888	2.04019			0	0
		12.3305	2.04687			0	0
		12.3571	2.05339			0.693147	0.693147
		12.3686	2.0574			0	0.693147
		12.5156	2.05931			0	0
		12.5274	2.06016			0.693147	0
		12.5313	2.06825			0	0
		12.5431	2.07189			0	0
		12.5549	2.07404			1.38629	0
		12.5668	2.07447			0	0.693147
		12.5733	2.079			0	0
		12.5945	2.1097			0	0
		12.7267	2.11015			1.09861	0
		12.8329	2.37023			0.693147	0
		12.8411	2.41546			0	0
		12.8535	2.41624			0	1.09861
		12.8634	2.42307			0	0
		12.8921	2.43151			0	0.693147
		13.0124	2.43348			0	0
		13.0237	2.43427			0	0
		13.069	2.44061			1.09861	0
		13.089	2.44459			0	0
		13.0919	2.44998			0	0
		13.1926	2.45559			0	0
		13.2626	2.46184			0	0
		13.267	2.46204			0	0
		13.3245	2.46225			0	0
		13.4816	2.4667			0	0
		13.4831	2.46812			0	0.693147
		13.5105	2.47097			0	0
		13.5272	2.47117			0	0
		13.5318	2.47158			0	0
		13.5465	2.47341			0	0
		13.6488	2.47361			2.56495	0
		13.6846	2.47361			0	0
		13.8169	2.47463			0	0
		13.8274	2.47525			0	0
		13.9315	2.47811			0	0
		13.9704	2.47852			0	0
		14.0805	2.47852			0	0
		14.1283	2.48098			0	0
		14.1363	2.48139			0	0
		14.1683	2.48242			0	0
		14.1764	2.48591			0.693147	0
		14.2045	2.48756			1.60944	0
		14.2816	2.48756			0	0
		14.2857	2.48797			0	0
		14.3184	2.48983			0	0
		14.4175	2.49004			0	0
		14.4665	2.49066			1.09861	0
		14.5222	2.49087			0	0
		14.5815	2.49128			0	0
		14.6574	2.49149			0	0
		14.7623	2.49273			0	0
		14.8412	2.49418			0	0
		14.9254	2.49563			1.60944	0
		14.9365	2.49875			0	0.693147
		14.9477	2.50063			0	0
		14.9925	2.50104			0	0
		14.997	2.5025			0	0
		15.006	2.50564			0	0
		15.0105	2.50627			0	0
		15.1332	2.50648			0	0
		15.2207	2.50794			1.38629	0
		15.3186	2.5092			0	0.693147
		15.3186	2.51025			0	0
		15.3516	2.51446			0	0
		15.4369	2.51657			0	1.09861
		15.4389	2.51889			0	0
		16.23	2.52292			0	0
		16.6297	2.52461			0	0
		16.8681	2.5293			0.693147	0
		16.9062	2.53378			1.38629	0
		17.0213				0	0
		17.1057	0.790952			0	0
		17.1409	0.796305			0	0
		17.1527	0.798722			0	0
		17.1569	0.80186			0.693147	0
		17.2563	0.801925			0.693147	0
		17.2936	0.802697			0.693147	0
		17.3561	0.802826			0	0
		17.3611	0.803277			0	0
		17.4825	0.803406			0	0
		17.5554	0.807624			1.09861	0
		17.7096	0.808342			0	0
		18.1283	0.809323			0	0
		18.226	0.80952			0	0
		18.2927	0.809782			0	0
		18.2927	0.810045			0	0
		18.388	0.81011			0	0
		18.4843	0.810241			0	0
		18.5874	0.810504			0	0
		18.5931	0.810636			0	0
		18.622	0.810964			0	0
		18.7266	0.812018			0	0
		18.8917	0.812348			0	0
		18.9274	0.812546			0	0
		19.0961	0.812678			0	0
		19.1734	0.812678			0	0
		19.2184	0.813008			0	0
		19.3175	0.813471			0	0
		19.7239	0.813603			0	0
		19.9534	0.81367			0.693147	0
		20.0501	0.8142			0	0
		20.1323	0.814465			0	0
		20.3311	0.81473			0.693147	0
		20.564	0.81473			1.38629	0
		20.649	0.814863			0	0
		20.7101	0.815062			0	0
		20.7962	0.815062			0	1.38629
		20.9205	0.815794			0	0.693147
		20.933	0.81586			0	0
		21.0379	0.815927			0	0
		21.0463	0.81626			0	0
		21.1864	0.816526			0	0
		21.361	0.816593			0.693147	0
		21.4592	0.816593			0.693147	1.09861
		22.7043	0.816793			0	0
		22.8898	0.816993			0	0
		25.5346	0.817127			0	0
		27.8638	0.817127			2.63906	0
		28.1373	0.817461			0	0
		28.463	0.817595			0.693147	0
		28.7563	0.817661			0	0
		29.8285	0.817795			0	1.09861
		30.951	0.818197			0	0
		33.0142	0.818398			0	0
			0.818465			0.693147	0
			0.818599			0	0
			0.818733			0.693147	0
		2.05931	0.819068			0	0
		2.06271	0.819202			0	0
		2.06356	0.819605			0	0
		2.06398	0.819672			0	0
		2.06654	0.819739			0	0
		2.06868	0.819739			0	0
		2.07125	0.819807			0.693147	0
		2.07168	0.820008			0	0
		2.07168	0.82021			0	0
		2.07211	0.82021			0	0
		2.07297	0.820277			0	0
		2.07469	0.820345			0	0
		2.08073	0.820479			0	0
		2.08333	0.820681			0	0
		2.08681	0.820681			0	0
		2.08943	0.820816			0	0
		2.09161	0.820951			1.09861	0
		2.09205	0.821153			1.94591	0
		2.09249	0.821423			0	0
		2.09512	0.821423			0.693147	0
		2.096	0.821693			0	0
		2.09776	0.821693			0	0.693147
		2.0982	0.822098			0	0
		2.09864	0.822166			0	0
		2.1004	0.822233			0	1.09861
		2.10084	0.822368			0	1.38629
		2.10305	0.822707			0	1.09861
		2.10349	0.822978			0	0
		2.10349	0.822978			0	0
		2.10438	0.823045			0	0
		2.10438	0.823045			0	0
		2.10526	0.823113			0	0
		2.10615	0.823113			0	0
		2.10748	0.823181			0.693147	1.79176
		2.10793	0.823316			1.09861	0
		2.10881	0.823316			0	0
		2.10881	0.823384			0	0
		2.10926	0.82352			0	0
		2.10926	0.823723			0	0
		2.10926	0.823791			0	0.693147
		2.1097	0.823859			0	0
		2.1097	0.823927			0	0
		2.11104	0.823995			0.693147	0
		2.11149	0.824131			0.693147	0
		2.11238	0.824266			0	0
		2.11238	0.824266			0	0
		2.11238	0.824402			0	0
		2.11282	0.824538			0	0
		2.11327	0.824538			0	0
		2.11327	0.824674			0	0.693147
		2.11327	0.824878			0	1.09861
		2.11416	0.825083			0	0
		2.11416	0.825151			0	0
		2.11461	0.825287			0	0
		2.11461	0.825355			0	1.79176
		2.11506	0.825423			0	0
		2.11551	0.825423			0.693147	0
		2.11551	0.825491			0	0
		2.1164	0.825696			0	0
		2.11685	0.825764			0.693147	0
		2.11685	0.825968			0	0.693147
		2.11685	0.825968			0	0
		2.1173	0.826241			1.38629	0
		2.1173	0.826241			0	0
		2.11864	0.826241			0	0
		2.11864	0.82631			0	0
		2.11909	0.82631			0	0
		2.11909	0.82631			0	1.79176
		2.11954	0.826378			0	0
		2.12044	0.826378			0	0
		2.12089	0.826446			0	0.693147
		2.12134	0.826446			0	0
		2.12134	0.826515			0	0
		2.12269	0.826583			0	0
		2.12269	0.826583			0	0
		2.12314	0.826651			0	0.693147
		2.12404	0.826856			0	0
		2.12404	0.826925			0	0
		2.12404	0.827061			0	0.693147
		2.1245	0.82713			0.693147	0
		2.12495	0.827198			0.693147	0
		2.12495	0.827198			0	0
		2.1254	0.827267			0	0
		2.1254	0.827267			0.693147	2.19722
		2.12585	0.827335			0	0.693147
		2.12585	0.827472			0	0
		2.1263	0.827541			0.693147	0
		2.1263	0.827609			0	0.693147
		2.1263	0.827883			0	0
		2.12675	0.827952			0	0
		2.12675	0.827952			0	1.09861
		2.12766	0.827952			0	0
		2.12811	0.82802			0	0
		2.12857	0.828089			0.693147	0
		2.12857	0.828295			0	0
		2.12902	0.8285			0	0
		2.12993	0.8285			1.38629	0
		2.12993	0.828638			0	0.693147
		2.12993	0.828706			0	0
		2.12993	0.828775			1.79176	0
		2.12993	0.828775			0.693147	0
		2.13038	0.828844			0	0
		2.13038	0.828844			0	0
		2.13083	0.828981			0	0
		2.13083	0.829187			0.693147	0
		2.13083	0.829187			0.693147	0
		2.13129	0.829187			0	0.693147
		2.13129	0.829256			0.693147	2.56495
		2.13129	0.829256			0	0
		2.13129	0.829394			0	0
		2.13174	0.829394			0	1.09861
		2.1322	0.829463			0	0
		2.1322	0.829463			0	0
		2.1322	0.829531			0.693147	0
		2.1322	0.8296			0	0
		2.13265	0.829738			1.09861	0
		2.13265	0.829944			0	1.09861
		2.13265	0.830082			0.693147	0
		2.13265	0.83022			0.693147	0
		2.13265	0.830358			0	0
		2.13265	0.830496			0	0
		2.13311	0.830496			0	2.30259
		2.13311	0.830496			0	0.693147
		2.13311	0.830565			0	0
		2.13356	0.830565			0	0
		2.13402	0.830634			0	1.79176
		2.13402	0.830703			0	0
		2.13402	0.830703			0	0
		2.13447	0.830772			0	1.09861
		2.13493	0.83091			0	0.693147
		2.13538	0.830979			0	0.693147
		2.13538	0.831048			0.693147	0
		2.13584	0.831117			0	0
		2.1363	0.831186			0	0
		2.13721	0.831255			0	2.07944
		2.13721	0.831324			0	0
		2.13767	0.831393			0	0
		2.13767	0.831393			0	0.693147
		2.13812	0.831393			0.693147	0
		2.13858	0.831463			0	0
		2.13904	0.831532			0.693147	0
		2.13904	0.831601			0.693147	0.693147
		2.13904	0.831739			3.29584	1.09861
		2.13904	0.831808			0	0
		2.1395	0.831808			0	0
		2.14087	0.831808			0	0
		2.14179	0.831878			1.09861	0
		2.14179	0.831947			0.693147	0
		2.14225	0.831947			0	0
		2.1427	0.832016			0	0
		2.14316	0.832016			0	0
		2.14362	0.832016			0.693147	0
		2.14362	0.832224			0	0
		2.14408	0.832224			0	0
		2.14454	0.832293			0	0
		2.14546	0.832293			0	0
		2.14592	0.832432			0	0.693147
		2.14684	0.832432			0.693147	0.693147
		2.14777	0.832432			0	0
		2.14777	0.832501			0	0
		2.14777	0.83257			0	0
		2.14823	0.832639			0	0
		2.14915	0.832848			0	0
		2.14915	0.833056			0	0.693147
		2.14915	0.833125			1.09861	0
		2.14961	0.833194			0	0
		2.15008	0.833264			0	0
		2.15008	0.833264			0	0
		2.15054	0.833472			0	0
		2.15193	0.833611			0.693147	0
		2.15193	0.833681			0	2.07944
		2.15332	0.833681			0	0
		2.15378	0.833681			0	0
		2.15378	0.833959			0.693147	0
		2.15424	0.834028			0	0
		2.15424	0.834098			0	0
		2.15424	0.834168			0	0
		2.15424	0.834307			0	0
		2.15424	0.834307			0	0
		2.15471	0.834725			0	1.09861
		2.15564	0.834794			0	0
		2.1561	0.834794			0	0.693147
		2.15703	0.834864			0	0.693147
		2.15796	0.834864			0	0
		2.15796	0.834864			0	0.693147
		2.15796	0.835003			0	0
		2.15796	0.835492			0.693147	0
		2.15843	0.835631			0	1.38629
		2.15843	0.835771			0	0.693147
		2.15936	0.835771			0	0
		2.15983	0.835841			1.09861	0
		2.16029	0.835841			0	0
		2.16076	0.835841			0	0.693147
		2.16076	0.835841			0	0
		2.16169	0.835911			0	0
		2.16263	0.835981			0	0.693147
		2.1631	0.83605			0	0
		2.1631	0.83612			1.38629	0
		2.16403	0.83626			0	0
		2.16403	0.83633			0	0
		2.16403	0.83654			0	0
		2.1645	0.83654			0	0
		2.16497	0.83654			0	0.693147
		2.16497	0.83668			0	0
		2.16685	0.83689			0	0.693147
		2.16685	0.83696			0	0
		2.16732	0.83696			0	0
		2.16732	0.83703			0	0
		2.16732	0.83703			0	0
		2.16779	0.83724			0	0
		2.16779	0.837451			0	0
		2.16873	0.837451			0	0
		2.16873	0.837802			0	0
		2.16967	0.837802			0	0
		2.16967	0.837872			0	0
		2.17014	0.837942			0	0
		2.17061	0.838082			0	0
		2.17108	0.838082			0	0
		2.17155	0.838153			0	0
		2.1725	0.838223			0.693147	1.09861
		2.17297	0.838364			0	0
		2.17344	0.838364			0	0
		2.17344	0.838574			0	0
		2.17391	0.838574			1.09861	0
		2.17439	0.838715			0.693147	0
		2.17439	0.838856			1.09861	0
		2.17486	0.839067			0	0
		2.17486	0.839278			0	0
		2.17486	0.83949			0	0
		2.17486	0.83956			0	0
		2.17581	0.839631			0.693147	0
		2.17581	0.839701			0	0
		2.17628	0.839701			0	0
		2.17675	0.839913			0	0
		2.17675	0.840124			0	0
		2.17723	0.840195			0	0
		2.17723	0.840477			0	0.693147
		2.17723	0.840477			0	0
		2.17723	0.840619			0	0
		2.1777	0.840689			0.693147	0
		2.1777	0.840901			0	0
		2.1777	0.840901			0	0
		2.17817	0.841397			0	1.60944
		2.17817	0.841538			0	0
		2.17865	0.841538			0.693147	0
		2.17865	0.842034			0	0.693147
		2.17865	0.842886			0	0
		2.17865	0.842886			0.693147	0
		2.17865	0.842957			1.09861	0.693147
		2.17912	0.842957			0	0
		2.17912	0.843313			0.693147	0
		2.17912	0.843313			0	0
		2.1796	0.843526			0	0
		2.1796	0.843597			0	0
		2.18007	0.843668			0.693147	0
		2.18055	0.843953			0.693147	0
		2.18103	0.844024			0	0
		2.1815	0.844167			0	0.693147
		2.1815	0.84488			0	0
		2.18198	0.844951			0	0
		2.18293	0.845094			0	0
		2.18341	0.845237			0.693147	0
		2.18341	0.845737			0	0
		2.18388	0.845809			0	0
		2.18388	0.846525			0	0
		2.18388	0.846883			0	0
		2.18388	0.847242			0	1.38629
		2.18436	0.847314			1.09861	0
		2.18436	0.847601			0.693147	0
		2.18436	0.847601			0	0
		2.18436	0.848536			1.09861	0
		2.18484	0.848608			0	0
		2.18484	0.848752			2.3979	0
		2.18484	0.849762			0	0
		2.18484	0.850051			0	0
		2.18531	0.850991			0	0.693147
		2.18531	0.851064			0	0
		2.18531	0.851209			0	0.693147
		2.18579	0.851644			0.693147	0
		2.18579	0.851716			0	0
		2.18627	0.852152			0	0
		2.18675	0.85266			0	1.09861
		2.18675	0.852951			0	0
		2.18723	0.852951			0	0
		2.18723	0.853315			0	0
		2.18723	0.853606			0	0
		2.18723	0.854774			0	0.693147
		2.18723	0.854847			0.693147	0
		2.18771	0.855945			0.693147	0
		2.18771	0.856531			0	0
		2.18771	0.856825			0	0
		2.18818	0.858001			0.693147	0
		2.18818	0.858148			0	0
		2.18866	0.858516			0	0
		2.18866	0.858664			0	0
		2.18866	0.859476			0	0
		2.18914	0.861104			0.693147	0
		2.18914	0.861326			0	0
		2.18962	0.861772			0	0
		2.18962	0.861846			0	0
		2.18962	0.861846			0.693147	0
		2.18962	0.862366			0	0
		2.1901	0.862366			0	0
		2.1901	0.86326			0	0
		2.1901	0.863782			0.693147	0
		2.19058	0.863931			0	0.693147
		2.19058	0.865576			0	0
		2.19106	0.866176			0	0.693147
		2.19106	0.867002			0.693147	0
		2.19106	0.86783			0.693147	0
		2.19106	0.86783			0	0
		2.19106	0.868206			0.693147	0
		2.19154	0.868659			0	0
		2.19154	0.870171			0	0
		2.19202	0.870853			0	0
		2.19202	0.874049			0	0
		2.1925	0.874432			0	0
		2.1925	0.875044			0	0
		2.1925	0.87512			0	0
		2.19298	0.875733			0	0
		2.19298	0.876117			0.693147	0
		2.19298	0.876117			1.94591	0
		2.19346	0.877963			0	0.693147
		2.19346	0.880669			0	0
		2.19346	0.880824			1.09861	0.693147
		2.19346	0.881135			0	0.693147
		2.19394	0.883314			0	0
		2.19394	0.88347			0	0
		2.19443	0.885034			0	0
		2.19443	0.88881			0	0
		2.19491	0.890551			0	0
		2.19491	0.891424			0	0
		2.19491	0.891822			0	0.693147
		2.19491	0.891981			0	0
		2.19539	0.892299			0	0
		2.19587	0.894694			0.693147	0.693147
		2.19587	0.894855			0	0
		2.19587	0.895255			2.63906	0
		2.19635	0.895335			0	0
		2.19635	0.896459			1.94591	0.693147
		2.19635	0.897666			0	0.693147
		2.19635	0.898715			0.693147	0
		2.19684	0.898796			0	0
		2.19732	0.899119			0	0
		2.19732	0.900657			0	0
		2.19829	0.900901			0	0
		2.19829	0.903016			0	0
		2.19829	0.903261			0.693147	0
		2.19877	0.903832			0.693147	0
		2.19877	0.903914			0	0.693147
		2.19877	0.904159			0	0
		2.19925	0.904568			0.693147	0
		2.19974	0.904732			0	0.693147
		2.19974	0.904814			0	0
		2.19974	0.904814			0	0
		2.19974	0.905141			0	1.09861
		2.19974	0.905469			1.38629	0
		2.20022	0.907771			0	0
		2.20022	0.907935			0.693147	0
		2.2007	0.908678			0	0
		2.2007	0.909339			0	0
		2.2007	0.910084			0	0.693147
		2.20119	0.910332			0	0
		2.20313	0.910415			0	0.693147
		2.20361	0.910415			0	0
		2.2041	0.91083			0	0
		2.20459	0.910913			0	0
		2.20459	0.911079			0	0
		2.20459	0.911411			0.693147	0
		2.20556	0.911494			0	0
		2.20604	0.91166			0	0
		2.20751	0.91166			0	0
		2.20799	0.91191			0	1.09861
		2.20848	0.912409			1.09861	0
		2.20946	0.913325			0	0
		2.20994	0.913576			0	0
		2.21092	0.913576			1.79176	0
		2.21092	0.915248			0	0.693147
		2.21141	0.915248			0.693147	0
		2.2119	0.915835			1.09861	0
		2.2119	0.917011			0	0
		2.2119	0.918611			0	0
		2.21288	0.919625			0	0
		2.21337	0.919963			0	0
		2.21533	0.920387			0.693147	0.693147
		2.21533	0.921319			0	0
		2.21631	0.922169			0	0
		2.21631	0.922765			0	1.09861
		2.21631	0.92285			0	1.09861
		2.21729	0.92285			0	0
		2.22025	0.923532			0	0
		2.22124	0.924727			0	1.09861
		2.22272	0.924898			0.693147	0
		2.22272	0.925497			0	0
		2.22321	0.926097			0	0
		2.22469	0.926526			0	1.09861
		2.22519	0.926956			0	0
		2.22568	0.927644			0	0
		2.22816	0.927816			0	0
		2.23015	0.927816			0	1.09861
		2.23115	0.92816			0	0
		2.23164	0.928247			0	1.94591
		2.23214	0.928333			0	0
		2.23364	0.928419			0	0
		2.23514	0.928936			0	0
		2.23564	0.929368			0	0
		2.23564	0.929541			0	0
		2.23664	0.93006			0	0
		2.23764	0.930839			0.693147	2.30259
		2.23814	0.930839			0	0
		2.23914	0.931532			0	0
		2.24165	0.931966			0	0.693147
		2.24266	0.932053			0	1.38629
		2.24467	0.93214			0	0
		2.24568	0.932836			0	0.693147
		2.24618	0.933097			0	0
		2.24618	0.933097			0	0
		2.24669	0.933707			0	0
		2.25023	0.933968			0	0.693147
		2.25023	0.934143			0.693147	0
		2.25124	0.934667			0	0
		2.25175	0.938703			0	0.693147
		2.25479	0.939938			0.693147	0
		2.25683	0.941265			0	0
		2.25734	0.942418			0	0
		2.25734	0.944733			0	0
		2.25734	0.947418			0	1.09861
		2.25887	0.947508			0	0
		2.25989	0.947598			0	0
		2.2604	0.947598			0	0
		2.2604	0.947688			0	0.693147
		2.26296	0.948497			0.693147	0.693147
		2.26296	0.948587			0	0
		2.26449	0.948767			0	0.693147
		2.2686	0.948947			0	1.09861
		2.27221	0.949037			0	0
		2.2748	0.949037			1.09861	2.63906
		2.27635	0.949397			0	0
		2.27687	0.949848			0	0
		2.2779	0.950932			0	0
		2.28206	0.951656			0	1.38629
		2.28258	0.952109			1.09861	0
		2.28571	0.9522			1.79176	0
		2.28728	0.953016			0	0
		2.28885	0.953107			0	0
		2.28885	0.95338			0	0
		2.29148	0.954107			0.693147	0
		2.29253	0.954927			0	0
		2.2941	0.955292			0.693147	0
		2.29516	0.955749			0	0
		2.29516	0.957579			0	0
		2.29516	0.958773			0	0
		2.29832	0.958865			0	0
		2.29885	0.959049			0	0
		2.3015	0.960061			0	0
		2.30256	0.960154			0	0
		2.30309	0.961076			0	0
		2.30574	0.962186			0	0
		2.30681	0.962186			0.693147	0
		2.30734	0.962279			0	0
		2.30894	0.962557			0.693147	0
		2.3116	0.96302			0	2.19722
		2.31535	0.963391			0.693147	0
		2.3175	0.963577			0	0
		2.32288	0.963763			0	0
		2.32504	0.964041			0	0
		2.33155	0.96432			0	0
		2.33481	0.964599			0	0
		2.33754	0.965904			0	0
		2.33809	0.965904			0	0
		2.34028	0.96609			0	0
		2.34467	0.96609			0	0
		2.35349	0.966837			0.693147	0
		2.35738	0.967118			0	1.79176
		2.3596	0.967961			0	0
		2.36016	0.968054			0	0.693147
		2.36072	0.968523			0.693147	0
		2.36183	0.968898			0	0
		2.36295	0.969556			0.693147	0
		2.36295	0.969744			0	0
		2.36574	0.972479			1.09861	0
		2.37304	0.973141			0	0
		2.37417	0.974279			0	1.09861
		2.3753	0.974564			0	0
		2.38436	0.975419			0	0.693147
		2.3855	0.975705			0	1.79176
		2.38834	0.976181			0	0.693147
		2.39406	0.978474			0	0
		2.39578	0.979816			0	0
		2.39751	0.983187			0.693147	0
		2.40674	0.991179			0	0
		2.41138	0.991375			0	0
		2.42424	1.59413			0	0
		2.4325	1.60115			0	0
		2.43724	1.60424			0	0
		2.43843	1.60694			0.693147	0
		2.43902	1.61434			0	0
		2.44499	1.61747			0	0
		2.45218	1.61852			0	0
		2.46184	1.61865			0	0.693147
		2.46184	1.61878			0	0
		2.46245	1.62549			0	0
		2.46488	1.62866			0	0
		2.46609	1.62959			0.693147	0
		2.46731	1.63012			0	1.79176
		2.47158	1.63052			0	0
		2.47525	1.63079			0	0
		2.48201	1.63225			0.693147	0
		2.48324	1.63385			0	0
		2.48324	1.63412			0	0
		2.49004	1.63452			0	0
		2.49128	1.63572			0	0
		2.49252	1.63599			0	0
		2.49377	1.63639			0	0
		2.49377	1.63666			0.693147	0
		2.49563	1.6372			0	0
		2.49875	1.63747			0	0
		2.50376	1.63814			0	0
		2.50689	1.63827			2.3979	0.693147
		2.50815	1.63827			0	0
		2.50941	1.6384			0	0
		2.51319	1.63881			0	0
		2.51826	1.63881			0	0
		2.52143	1.63934			0	0
		2.52207	1.64002			1.09861	0
		2.52525	1.64055			0	0
		2.52589	1.64069			0	0
		2.52717	1.64069			0.693147	0
		2.52845	1.64096			0	0
		2.52908	1.64109			0	0
		2.53036	1.64136			0	0
		2.53165	1.64177			0.693147	1.09861
		2.53872	1.6419			0	0
		2.54001	1.64204			0	0
		2.54194	1.64204			0	1.60944
		2.54388	1.64217			0	1.09861
		2.54777	1.64244			0.693147	0
		2.54777	1.64285			0	0.693147
		2.55428	1.64298			0	0
		2.55558	1.64393			0	0
		2.55689	1.64406			0.693147	0
		2.5582	1.64487			1.38629	0
		2.56213	1.64555			0	0
		2.56345	1.64596			0	0.693147
		2.56542	1.64596			0	0.693147
		2.56542	1.64663			0	0
		2.56608	1.64663			0	0
		2.56674	1.6469			0	0
		2.56805	1.64731			0	0
		2.56937	1.64785			0	0
		2.56937	1.64799			0	0
		2.57003	1.64813			0	0
		2.57003	1.64813			0	0
		2.57069	1.64826			1.38629	0
		2.57136	1.64867			0	0
		2.57202	1.6488			0	0
		2.57334	1.64921			0.693147	0
		2.57533	1.64935			0	0
		2.57666	1.64948			0	0
		2.58331	1.64962			0.693147	0
		2.58331	1.64962			0	0
		2.58732	1.64976			0	1.09861
		2.58799	1.64976			0.693147	2.07944
		2.58933	1.65003			0	0
		2.59	1.65017			0	0
		2.59202	1.65044			0	0
		2.59336	1.65125			0	0
		2.59538	1.65166			0	0
		2.5974	1.6518			0.693147	0
		2.59808	1.65235			0	0
		2.59808	1.65235			0	0
		2.6001	1.65276			2.56495	0
		2.6001	1.65289			0	0
		2.60213	1.65303			0	1.60944
		2.60417	1.65344			0	0.693147
		2.60417	1.65344			0	0
		2.60417	1.65358			0	0
		2.60485	1.65412			0	0
		2.60824	1.65426			0	0
		2.60892	1.65426			0	0
		2.61028	1.65426			0.693147	0
		2.61097	1.65453			0	0
		2.61165	1.65577			0	0
		2.61301	1.65577			0	0
		2.61575	1.6559			0	0
		2.6178	1.65604			0	0
		2.61849	1.65604			0	0
		2.61849	1.65604			0.693147	0
		2.62123	1.65659			0	0.693147
		2.62192	1.65659			0.693147	0
		2.62261	1.65673			1.09861	0
		2.62329	1.65782			0	0
		2.62605	1.6581			0	0
		2.62674	1.6581			0	0
		2.62743	1.6581			0.693147	0
		2.62743	1.65837			0	0
		2.62812	1.65893			0	0
		2.63089	1.65906			0	0
		2.63435	1.66003			0	0
		2.63435	1.66016			0	0
		2.63505	1.66016			0	0
		2.63505	1.66016			0	0
		2.63574	1.6603			0	0
		2.63922	1.66072			0	0.693147
		2.63992	1.66141			0	1.38629
		2.64271	1.66141			1.09861	0
		2.64271	1.66168			2.07944	0
		2.6434	1.66223			1.79176	0
		2.6434	1.66223			0	1.09861
		2.6441	1.66237			0	0
		2.6441	1.66237			0	0
		2.6476	1.66265			0	1.09861
		2.64831	1.6632			0	0
		2.64901	1.66348			0.693147	0.693147
		2.64901	1.66403			0	0
		2.64971	1.66417			0.693147	0
		2.64971	1.66486			0	0
		2.65111	1.66542			0	0
		2.65252	1.6657			0	0
		2.65675	1.66653			0	0
		2.66596	1.66694			0	0.693147
		2.67237	1.66694			0	0
		2.69251	1.66722			0	0
		2.70709	1.66764			0	1.38629
		2.76243	1.66806			0	0
		2.77239	1.6682			0	0
		2.82247	1.66834			0	0
		2.83447	1.66834			0	0
		2.83688	1.66847			0	0
		2.83768	1.66945			0	0
		2.87522	1.66959			0	0.693147
		2.886	1.67001			1.38629	0.693147
		2.90023	1.67043			0	0
		2.91545	1.6707			1.09861	0
		2.92227	1.6714			0	0
		2.94291	1.67168			0	0
		2.94377	1.67182			0	0
		2.99043	1.67224			0	0
		3.01932	1.67364			0	0
		3.03214	1.67364			0	0
		3.03951	1.67392			0	0
		3.13185	1.67406			0	2.3979
		3.14367	1.67448			0	0.693147
		3.75375	1.67448			0	0
		3.78644	1.67462			0.693147	0
		3.79363	1.67476			0	0
		3.80807	1.67504			0	0
		3.82263	1.67532			1.09861	0
		3.86997	1.67532			1.09861	0
		3.88199	1.67546			0	0
		3.9185	1.67588			1.09861	0
		3.92157	1.67757			0	0
		3.94633	1.67785			0	0
		3.94789	1.67856			0	1.09861
		3.95101	1.67898			2.30259	0
		3.97298	1.67926			0	0
		3.98248	1.6794			0	0
		3.9984	1.6794			0	0
		4.00802	1.68011			0	0
		4.0404	1.68011			0	0
		4.0833	1.68166			0	0
		4.0858	1.6818			0	1.09861
		4.10004	1.68237			1.94591	0
		4.10172	1.68421			1.60944	0
		4.10509	1.68435			0	0
		4.10931	1.68805			0	0
		4.10931	1.68848			0	0
		4.11015	1.69047			0	1.09861
		4.12712	1.69062			0	0
		4.12712	1.69105			0	0
		4.12882	1.6919			0.693147	0
		4.13309	1.69219			0.693147	0.693147
		4.1365	1.69362			0	0
		4.13822	1.6942			0	0
		4.14422	1.6975			0	0
		4.14422	1.69924			2.48491	0
		4.14422	1.70082			0	0
		4.15455	1.70198			1.60944	0
		4.1606	1.70634			0	0
		4.16233	1.70736			0	0
		4.16927	1.70911			0	1.09861
		4.17973	1.71689			0	0
		4.18323	1.72488			0	0
		4.18498	1.73115			0	1.09861
		4.1876	1.7328			0.693147	0
		4.1876	1.73807			0	0
		4.18848	1.74353			0	0
		4.18936	1.75131			0	0.693147
		4.19024	1.75516			0.693147	1.09861
		4.19111	1.77274			0	0
		4.19199	1.77541			0	0
		4.19639	1.77778			0	0
		4.19903	1.79244			0	0
		4.20256	1.79775			0	0
		4.20964	1.79921			0	0
		4.2123	1.80294			0	0.693147
		4.21852	1.80587			0	1.09861
		4.21941	1.81274			0.693147	0
		4.22119	1.81835			0	0
		4.22297	1.81901			0	0
		4.22476	1.82415			0	0
		4.22654	1.82682			0	0
		4.22744	1.82749			0	0
		4.23012	1.83268			0	0
		4.23012	1.83301			0	1.38629
		4.23101	1.83621			0.693147	0.693147
		4.2346	1.83638			0	0
		4.23549	1.83638			0.693147	0
		4.23639	1.8406			0	0
		4.23729	1.84315			0	0
		4.23819	1.85271			0	0
		4.23819	1.85305			0	0
		4.23819	1.85443			0	0
		4.23819	1.85632			0	0
		4.23998	1.85753			0	0
		4.24088	1.8577			0	0
		4.24268	1.85822			1.09861	1.94591
		4.24358	1.86047			0	1.09861
		4.24448	1.86185			0	0
		4.24448	1.86254			0	0
		4.24538	1.86411			0	0
		4.24628	1.86846			0.693147	0
		4.24719	1.86951			0	0
		4.24809	1.87038			0	0
		4.24809	1.87371			0	0
		4.24809	1.87741			0	0
		4.2508	1.87917			0	0
		4.25441	1.87935			0	0
		4.25441	1.8797			0.693147	1.60944
		4.25532	1.88041			0.693147	0
		4.25713	1.88111			0	0
		4.25713	1.88413			0	0
		4.25804	1.88484			0	0
		4.25804	1.88644			0	0
		4.25985	1.88644			0.693147	0
		4.2653	1.88697			0.693147	0.693147
		4.26621	1.89036			0	0
		4.26712	1.89179			0	0.693147
		4.26712	1.89466			0	0
		4.27168	1.89789			0.693147	0
		4.27168	1.89807			0.693147	0
		4.27259	1.89843			0	0
		4.27991	1.90042			0	0
		4.28174	1.9015			0	0
		4.28357	1.90168			0	0
		4.28357	1.90186			1.09861	0
		4.28449	1.90259			2.48491	0
		4.28633	1.90476			0	0
		4.28725	1.90512			0	0
		4.28908	1.90821			0.693147	0
		4.29092	1.90985			0.693147	0
		4.29092	1.91168			0	1.09861
		4.29185	1.91186			0	0
		4.29277	1.91351			0	0
		4.29277	1.91424			0.693147	1.60944
		4.29369	1.9192			0.693147	0
		4.29553	1.92086			0	0
		4.29646	1.92197			0	0
		4.29646	1.92326			0.693147	1.09861
		4.29738	1.9253			0	0
		4.29738	1.92678			0	0.693147
		4.30015	1.9279			0	2.19722
		4.302	1.92938			0	0
		4.30293	1.93125			0.693147	0
		4.30478	1.93367			0.693147	0
		4.30478	1.93517			0	0
		4.30478	1.93798			0	0
		4.30571	1.94269			0.693147	0
		4.30942	1.94326			0.693147	0.693147
		4.30942	1.94382			0	0
		4.31127	1.94515			0.693147	0
		4.31127	1.94534			0	0
		4.31406	1.95217			0	0
		4.31686	1.95312			0	0
		4.31779	1.95637			0	0
		4.31779	1.95733			0	0
		4.31872	1.95829			0	0
		4.3262	1.95925			0	0
		4.329	1.96637			0	0
		4.32994	1.96696			0	0
		4.33182	1.96696			1.79176	0
		4.33182	1.96889			0.693147	0
		4.33369	1.97103			0.693147	0
		4.33463	1.97375			0	0
		4.34028	1.97414			0	0
		4.34028	1.97609			0	0
		4.34311	1.98			0	0
		4.34688	1.98059			1.09861	0
		4.34688	1.98138			0	0
		4.34783	1.98985			0	0
		4.34783	1.99243			0	0
		4.34877	1.99422			1.09861	0
		4.34877	1.9988			0	0
		4.34972	1.999			0	0
		4.35256	1.9992			0	0.693147
		4.3535	2.0004			0	1.09861
		4.35635	2.0006			0	1.60944
		4.35635	2.0012			1.38629	0
		4.35635	2.0016			0	0
		4.3573	2.00421			0	0
		4.3573	2.01106			1.09861	0.693147
		4.35825	2.0143			0	0.693147
		4.3592	2.02286			2.30259	1.09861
		4.3611	2.02347			1.38629	0
		4.36395	2.03149			0	0
		4.36586	2.03645			0	0
		4.36681	2.04353			0	0
		4.36872	2.04478			0	0
		4.36967	2.06207			0	0
		4.3735	2.06207			0	0
		4.3735	2.06356			0	0
		4.37541	2.07232			0	0
		4.37541	2.08877			0	0
		4.37637	2.09118			0	0
		4.37637	2.10084			0	0
		4.37733	2.10371			0.693147	0
		4.37828	2.11551			0	0
		4.37828	2.35349			1.38629	0
		4.37924	2.38892			0	0
		4.3802	2.405			0	0
		4.38116	2.4141			0	0
		4.38116	2.42503			0.693147	0
		4.38212	2.42561			0	0
		4.38308	2.43506			0	0
		4.38308	2.44121			0	0
		4.38404	2.44121			0	1.38629
		4.38404	2.44519			0.693147	0
		4.38789	2.44579			1.09861	1.60944
		4.38789	2.44658			0.693147	0
		4.38885	2.44718			0	0
		4.38885	2.44778			0	1.09861
		4.38982	2.44778			0	0
		4.39174	2.45218			0	1.09861
		4.39367	2.45238			0	0
		4.39464	2.45359			0	0
		4.3956	2.45499			0	0
		4.3956	2.45519			0.693147	0
		4.3956	2.456			0	0
		4.3956	2.4566			0	0.693147
		4.39657	2.4574			0	0
		4.39657	2.46043			0	0
		4.39754	2.46083			0	0
		4.3985	2.46305			0	0
		4.39947	2.46548			0	0
		4.39947	2.46609			0	0
		4.40044	2.46853			0	0
		4.40044	2.46873			0	0
		4.40335	2.46893			0	0
		4.40335	2.47158			0	0
		4.40626	2.47198			2.56495	0.693147
		4.40723	2.47239			0	0
		4.4082	2.4726			0	0
		4.4082	2.47402			0	0
		4.40917	2.47504			0	0
		4.41112	2.47872			0	0
		4.41209	2.47913			0	0
		4.41306	2.48139			0	0
		4.41501	2.48139			0	0
		4.41599	2.48159			1.09861	0
		4.41599	2.48242			0	0.693147
		4.41891	2.48324			0.693147	0
		4.41891	2.48427			0	0
		4.4238	2.48674			0	0
		4.42674	2.48777			0	0
		4.42772	2.48983			0	0.693147
		4.42968	2.4919			0	0
		4.43262	2.4919			0	0
		4.43262	2.49314			0	0.693147
		4.43754	2.49335			0	0
		4.43754	2.49335			0	0
		4.44148	2.4948			0	0
		4.44346	2.49563			0	0
		4.44444	2.49667			1.79176	1.60944
		4.44543	2.49833			1.38629	0
		4.45236	2.49875			0	0.693147
		4.45335	2.49896			0	0.693147
		4.45534	2.49917			0	0
		4.45831	2.50229			0.693147	0
		4.46429	2.50522			0	0
		4.46828	2.50668			0.693147	0
		4.47127	2.50752			0	1.09861
		4.47127	2.50815			0	0
		4.47427	2.50941			0	0
		4.48229	2.51004			0	0
		4.49539	2.51298			0.693147	1.94591
		4.4964	2.51509			0	0
		4.51773	2.51995			0	0
		4.52284	2.52568			0	0
		4.52489	2.52738			0	0
		4.52899	2.52781			0	0.693147
		4.53206	2.53015			2.70805	0
		4.53309	2.53122			0	0
		4.54649	2.53186			0	1.60944
		4.54649	2.534			0	0
		4.55892	2.54453			0	0
		4.57038	2.54691			0.693147	0
		4.58926	2.56257			0	0
		4.58926	2.57312			0	0
		4.59031	2.60033			0	0.693147
		4.59137	2.61347			0	0
		4.59137	2.64247			0	0
		4.59242	2.64247			0	0
		4.60511	2.65793			0	0
		4.60511	2.69736			0	0
		4.60829	2.70246			0.693147	0
		4.63392	2.70929			0	0
		4.64037	2.71912			0	0
		4.64576	2.71912			0	1.09861
		4.65224	2.7201			0	0
		4.65766	2.77495			0	0
		4.67071	2.78603			0	0
		4.6729	2.78655			0	0.693147
		4.67399	2.78733			0	0
		4.68823	2.7881			0	0
		4.69814	2.79772			0	0
		4.70699	2.80269			0	1.38629
		4.71921	2.80584			0	0
		4.72925	2.81241			0	0
		4.73037	2.81717			0	0
		4.73934	2.81849			0	0
		4.74046	2.84064			1.09861	0
		4.74158	2.84657			0	0
		4.74721	2.85171			0	0
		4.77441	2.8656			0	0
		4.77783	2.86752			0	0
		4.80654	2.87164			0	0
		4.80769	2.87439			1.09861	0
		4.81	2.87466			0	0
		4.81928	2.87742			1.38629	0
		4.82509	2.8824			0	0
		4.84496	2.88545			0	0
		4.84731	2.88711			0	0
		4.86736	2.88767			0.693147	0
		4.87448	2.8885			0	0
		4.87686	2.89743			0	0
		4.88043	2.89967			0	1.38629
		4.884	2.90051			0.693147	0
		4.89956	2.91149			0	0
		4.90798	2.91262			0	0
		4.914	2.92455			0	0.693147
		4.92611	2.92912			0	0
		4.92975	2.94493			0.693147	0.693147
		4.94315	2.94753			0	0
		4.94927	2.9513			0	0
		4.95295	2.95567			1.09861	0
		4.97636	2.95625			0	0
		4.99127	2.95683			0	0
		4.99251	2.96326			0	0.693147
		5	2.98448			0	0
		5	2.98686			0.693147	0
		5.01002	2.99103			0	0
		5.02513	3.03552			0	0
		5.02513	3.09119			0	0
		5.03018	3.09374			0	0
		5.03145	3.11429			0	0
		5.03271	3.18041			0	0.693147
		5.03651	3.21958			0	0
		5.04541	3.22087			0.693147	0
		5.05178	3.22763			0	0
		5.06971	3.24123			0	1.38629
		5.07099	3.24728			0	0
		5.07614	3.25256			0	1.38629
		5.0813	3.256			0	0
		5.08906	3.25839			0.693147	0
		5.09035	3.25919			0	0
		5.09554	3.26504			0	0
		5.10725	3.27466			0	0
		5.11378	3.2752			0	0
		5.11771	3.28461			0	0
		5.12558	3.28542			0	0
		5.12821	3.28866			0.693147	0
		5.13875	3.28866			0	0
		5.14271	3.2892			0	0
		5.14536	3.29029			0	0
		5.14933	3.29218			1.09861	0
		5.15331	3.29299			0	0
		5.15863	3.29843			0	0
		5.15996	3.2987			0.693147	0
		5.16129	3.3006			0	0
		5.16396	3.30087			0.693147	0
		5.17063	3.30224			0	0
		5.17866	3.30579			1.09861	0
		5.18135	3.30688			0.693147	0
		5.19886	3.30715			0	0
		5.20021	3.30825			0	0
		5.20969	3.31126			0	0
		5.21648	3.31126			0.693147	0
		5.22193	3.31702			0	0
		5.2233	3.32171			0	0
		5.23697	3.3264			0	0
		5.24109	3.32806			0	0
		5.24659	3.32917			0	0
		5.25486	3.33778			1.38629	0
		5.25762	3.33834			0	0
		5.26177	3.3442			0	0
		5.26454	3.34784			1.09861	0
		5.27287	3.35345			0	0
		5.27565	3.3557			0	0
		5.27983	3.35993			1.60944	0
		5.28402	3.3605			0	0
		5.28821	3.36191			0	0
		5.29661	3.40483			0	1.09861
		5.30223	3.41093			0	0
		5.30504	3.42524			0.693147	0
		5.30926	3.43318			0	0
		5.3135	3.43436			0.693147	0
		5.31915	3.45513			0.693147	0
		5.33476	3.47132			0.693147	0
		5.33618	3.48008			0	0.693147
		5.34902	3.56347			0	0
		5.35475	3.58744			0	0
		5.37634	3.59486			0	0
		5.44218	3.65097			0	0.693147
		5.54324	3.77715			0	1.09861
		5.5571	3.8208			0	0
		5.56328	3.83142			0	0
		5.56483	3.83988			0	0
		5.57103	3.84763			0	0
		5.60224	3.84874			0	0
		5.6101	3.85134			0	0.693147
		5.62905	3.885			0	0
		5.62905	3.91888			0.693147	0.693147
		5.64016	3.92272			0.693147	0
		5.65451	3.93585			0	0
		5.67054	3.95687			0	0
		5.67054	3.97891			0	0.693147
		5.71919	3.98327			0	0
		5.74053	4.01003			0.693147	0
		5.75705	4.01768			0	0
		5.80889	4.02293			0	0
		5.8326	4.02479			0	0
		5.84283	4.04433			0	0
		5.87199	4.05482			0	0
		5.91891	4.06133			0	0.693147
		5.93648	4.08297			0	0.693147
		5.94354	4.08622			0	0
		5.96659	4.095			0	0.693147
		6.05694	4.10105			0	0
		6.10314	4.10711			0	0
		6.13121	4.1115			0	0
		6.15511	4.11658			0	0
		6.16903	4.12244			0	0
		6.17284	4.12609			0	0
		6.17284	4.16354			0	0
		6.17284	4.18454			0	0
		6.17411	4.3802			1.09861	0
		6.18429	4.49762			0	0
		6.18684	4.65116			0	0
		6.18812	4.76342			0	0
		6.18812	4.76985			0	0
		6.19579	4.79846			0	0
[truncated: 3,064 more rows]

## Sheet: Extended Data Fig. 5f
Extended Data Fig. 5f
underlying data - proportion of ISG+ macrophages		IsoCtrl Macs	anti-Bst2 Macs	IsoCtrl Neut	anti-Bst2 Neut
and neutrophils isolated from post-MI D3 hearts		27.31	35.89	34.65	40.41
from plasmacytoid dendritic cell depletion
and isotype control

## Sheet: Extended Data Fig. 5g
Extended Data Fig. 5g	Nlrp1a			Irf3
underlying qPCR fold change data	WT->WT	IRF3KO->WT		WT->WT	IRF3KO->WT
in bone marrow transfer study	1.25745	0.00466482		1.25183	0.700816
	0.967928	0.0103205		1.12384	0.83901
	0.630901	0.000662038		0.711656	0.761191
	1.14314	0.00917796		0.897862	0.785853
	1.13922	0.00156333		1.11242	0.863019

## Sheet: Extended Data Fig. 5h
Extended Data Fig. 5h	Ifnb1			Cxcl10			Ifit1
underlying qPCR fold change data	WT->WT	IRF3KO->WT		WT->WT	IRF3KO->WT		WT->WT	IRF3KO->WT
in bone marrow transfer study	0.612929	1.61389		1.44782	1.07838		0.849868	1.08026
	0.784374	0.51542		0.62616	0.746474		0.571009	0.605168
	1.01569	0.678092		0.818617	1.42293		1.23036	1.04299
	1.34772	1.03601		0.857889	0.974529		1.30576	0.736573
	1.51951	0.744612		1.57068	1.46086		1.28266	1.19047
	Isg15			Irf7
	WT->WT	IRF3KO->WT		WT->WT	IRF3KO->WT
	1.24741	0.856767		0.970787	1.20014
	0.746011	0.556028		0.84742	0.809012
	0.81118	0.975815		0.823322	1.2267
	0.986664	0.571838		1.10466	0.676786
	1.34264	0.953599		1.33653	1.32624
