# Supplementary material for: Spatially clustered type I interferon responses at injury borderzones
Source: Nature. 2024 Aug 28;633(8028):174–81. doi: 10.1038/s41586-024-07806-1 (PMC11374671; doi:10.1038/s41586-024-07806-1)
Supplement: Supplementary file 16 — Source Data Extended Data Fig. 7 [file 41586_2024_7806_MOESM16_ESM.xlsx]

## Sheet: Extended Data Fig. 7f
Extended Data Fig. 7f													postn comp
underlying data - ISG score (relative	V7_ctrl	V7_Injury	V40_ctrl	V40_injured	V20_ctrl	V20_injured	V39_ctrl	V39_injured			nuclear solidity		Ifnar	WT
expression level) per spot at site of	0.874634	3.58159											79	72
needle pass injury vs control noninjured	0.874634	0.874634			0.553632					RZ	BZ		84	68
region	0.956065	0.874634	0.515711	1.07456	0.498307	2.47164	0.516311	3.17		0.664	0.711			65
	0.906549	1.76104	0.515711	4.28042	0.498307	0.498307	0.515389	3.44502		0.799	0.896
	0.874634	0.966059	0.515711	1.07166	0.574892	0.498307	0.515389	1.1565		0.909	0.849
	1.55765	5.43759	0.515711	2.54795	1.34357	8.92338	0.515389	2.05271		0.776	0.849
	0.874634	3.69094	0.515711	6.61041	0.498307	6.0371	0.515389	5.77744		0.916	0.495
	0.874634	5.42565	0.515711	1.71444	0.498307	1.00807	0.515389	3.54391		0.952	0.87
	0.874634	1.47564	0.52775	1.51434	0.498307	5.83031	0.515389	2.9619		0.886	0.909
	0.874634	0.897162	0.515711	0.515711	0.498307	0.796384	0.515389	3.40928		0.844	0.927
	0.874634	10.1193	0.515711	1.54674	0.498307	8.31049	0.515389	1.69129		0.86	0.868
	0.874634	7.05757	0.515711	1.04516	0.498307	0.983955	0.515389	1.84738		0.944	0.909
	0.874634	1.59682	0.546258	0.571856	0.498307	0.498307	0.515389	1.06311		0.918	0.606
	0.874634	5.2605	0.515711	6.6659	0.498307	5.6259	0.515389	0.520107		0.914	0.832
	0.874634	1.66684	0.516503	7.62035	1.10497	0.498307	0.515389	5.66766		0.877	0.832
	0.874634	0.874634	0.515711	0.515711	0.498307	2.32484	0.515389	2.12278		0.771	0.915
	0.874634	1.55259	0.515711	1.915	0.498307	0.498307	0.515389	4.19991		0.778	0.934
	0.874634	4.5207	0.515711	0.963273	0.498307	3.93582	0.515389	6.0581		0.951	0.858
	0.874634	0.984724	0.515711	0.515711	0.498307	0.498307	0.515389	5.75832		0.899	0.762
	0.874634	1.97703	0.515711	6.3998	0.498307	7.95885	0.562574	8.56677		0.922	0.63
	0.874634	0.874634	0.515711	2.14663	0.498307	1.02917	0.515389	4.32244		0.903	0.934
	0.874634	0.874634	0.515711	1.83776	0.498307	8.16812	0.515389	3.64321		0.883	0.793
	0.991343	3.39283	0.515711	1.21498	0.498307	4.40764	0.515389	5.52071		0.955	0.804
	0.874634	0.874634	0.515711	0.515711	0.498307	4.04033	2.71444	1.03178		0.933	0.823
	0.95095	0.874634	0.515711	0.515711	0.498307	1.48793	0.515389	0.523051		0.857	0.829
	0.874634	0.874634	0.515711	1.93777	0.498307	1.01441	0.515389	2.05042		0.925	0.955
	0.874634	3.32963	0.515711	4.23792	0.498307	5.53091	0.515389	2.74368		0.941	0.832
	0.949257	3.50135	0.523327	0.515711	0.498307	7.59709	0.515389	1.763		0.93	0.778
	0.874634	8.57321	0.515711	0.515711	0.498307	8.95583	0.515389	4.31886		0.841	0.932
	0.874634	12.7154	0.528676	4.44863	0.521438	6.08206	0.515389	1.54376		0.828	0.902
	0.874634	0.874634	0.539498	0.515711	0.498307	3.7148	0.515389	4.20653		0.92	0.9
	0.999635	0.874634	0.515711	5.96734	1.01152	0.517699	0.515389	0.89398		0.939	1
	0.972838	0.874634	0.515711	2.3039	0.498307	3.91967	0.556521	3.16345		0.911	0.517
	0.934412	7.87901	0.515711	4.93619	0.498452	9.74418	0.515389	8.56677		0.853	0.939
	0.874634	0.874634	1.71331	0.515711	0.498307	6.34324	0.515389	1.14089		0.95	0.642
	0.97999	7.84272	0.515711	0.515711	0.498307	2.13934	0.565281	2.78529		0.918	0.726
	0.874634	0.990069	0.515711	0.515711	0.498307	5.25206	0.515389	2.77513		0.8	0.871
	0.874634	0.874634	0.515711	7.06392	0.498307	0.891369	0.515389	0.576806		0.748	0.92
	0.874634	0.874634	0.515711	0.515711	0.507243	5.67409	0.515389	6.81297		0.911	0.919
	0.874634	1.55149	0.56098	3.20038	0.498307	1.37215	0.515389	1.69632		0.796	0.779
	0.97999	0.874634	0.515711	1.0896	0.498307	0.498307	0.515389	4.44769		0.917	0.803
	0.874634	0.874634	0.515711	0.515711	1.0234	3.08021	0.515389	3.49654		0.935	0.868
	0.954485	0.874634	0.515711	0.515711	0.524317	5.88088	0.544841	1.74012		0.961	0.933
	0.874634	6.56688	0.515711	2.16914	0.858626	0.9215	0.560164	5.76617		0.806	0.868
	0.979021	4.50788	1.06695	5.32955	0.498307	1.40113	0.515389	1.51762		0.757	0.91
	0.874634	9.32415	0.515711	2.5457	0.545356	2.81303	0.515389	6.15392		0.892	0.802
	0.874634	0.874634	0.515711	1.08026	1.01389	8.17416	0.515389	2.41307		0.936	0.615
	3.86423	0.874634	0.515711	0.515711	1.14759	5.30987	0.515389	2.05028		0.937	0.646
	0.936812	0.982073	0.515711	4.62638	0.498307	2.469	0.515389	3.35146		0.859	0.626
	0.874634	0.874634	0.515711	1.61197	0.498307	1.49837	0.515389	3.96612		0.878	0.835
	0.874634	6.41994	0.515711	1.97514	0.857152	6.37098	0.527269	0.89449		0.94	0.55
	0.874634	0.874634	0.515711	1.87554	0.510042	3.95386	0.516734	1.38724		0.86	0.637
	0.874634	0.964043	0.515711	1.98319	0.498307	2.87995	0.515389	1.69239		0.95	0.932
	0.874634	4.97157	0.545613	0.515711	0.498307	0.498307	0.515389	2.57862		0.913	0.919
	0.874634	2.93665	0.515711	1.0535	0.498307	0.964965	0.515389	0.535125		0.908	0.957
	0.874634	0.874634	0.516773	6.60086	0.96488	7.57613	0.517043	6.56631		0.908	0.811
	0.914804	0.874634	0.515711	2.09838	0.498307	1.01731	0.515389	1.69515		0.859	0.909
	0.874634	0.874634	0.515711	4.34504	0.498307	2.94055	0.515389	0.515389		0.808	0.871
	0.874634	0.874634	0.515711	7.2014	0.498307	4.5913	0.515389	0.572896		0.958	0.876
	0.874634	5.36326	0.515711	2.0924	0.498307	1.49064	0.515389	3.04859		0.899	0.882
	0.874634	9.71552	0.515711	0.515711	0.498307	1.28611	0.515389	4.67629		0.929	0.726
	0.874634	0.991343	0.515711	0.515711	0.498307	9.63039	0.515389	0.95316		0.936	0.882
	0.874634	0.994044	0.522381	0.515711	0.575274	6.87818	0.515389	6.78319		0.931	0.882
	0.874634	0.874634	0.516311	0.515711	0.498307	6.05888	0.515389	3.87594		0.947	0.832
	0.874634	0.874634	0.515711	1.05881	1.12725	8.74118	0.515389	1.10771			0.821
	0.874634	0.995901	0.559667	2.81186	0.51219	0.920342	0.515389	1.82629			0.861
	0.874634	0.874634	0.515711	5.16246	0.498307	0.541225	0.515389	2.92055			0.779
	0.938842	0.99433	0.56098	2.64005	0.498307	0.498307	0.515389	4.74265			0.823
	0.977365	3.87993	0.515711	1.26845	0.498307	7.20915	0.515389	2.46954			0.845
	0.874634	0.874634	0.515711	0.57394	0.498307	1.51485	1.36028	3.19432			0.767
	0.874634	0.874634	0.515711	7.62422	0.498307	0.988234	0.515389	2.98427			0.784
	0.874634	0.874634	0.515711	0.515711	0.498307	0.498307	0.51859	1.96793			0.796
	0.874634	12.7154	0.542072	0.515711	1.84505	9.74418	0.515389	6.70441
	0.874634	8.38602	0.515711	3.9602	0.498307	3.21368	0.515389	0.867851
	0.874634	0.874634	0.515711	1.27148	0.498307	2.39746	0.515389	5.82733
	0.874634	0.874634	0.515711	2.31349	0.498307	7.77231	1.09338	4.31276
	0.874634	1.65454	0.515711	4.60181	0.498307	7.56353	0.515389	1.14902		0.803	0.882
	0.961369	6.08432	0.515711	2.77192	0.498307	9.74418	0.515389	5.79749		0.922	0.748
	0.874634	10.263	0.515711	1.95063	0.498307	2.30454	0.515389	3.21505		0.828	0.782
	0.874634	3.42227	0.540592	0.515711	1.16603	1.52968	0.515389	7.16764		0.886	0.882
	0.874634	3.26489	0.515711	0.524754	0.498307	4.003	0.515389	1.04045		0.948	0.783
	0.874634	0.874634	0.551342	0.515711	0.498307	0.880228	0.515389	4.71847		0.918	0.864
	1.99438	11.5511	0.515711	1.9502	0.544627	3.28323	0.515389	1.93495		0.858	0.959
	0.874634	1.67958	0.515711	0.515711	0.498307	7.60889	0.515389	0.879523		0.923	0.594
	0.874634	9.30906	0.515711	8.54182	0.498307	1.47656	0.515389	5.953		0.92	0.857
	0.874634	0.874634	0.515711	0.515711	0.544499	2.81685	0.515389	2.33252		0.921	0.74
	0.902418	12.7154	0.515711	1.14362	0.498307	7.9105	0.515389	2.59372		0.92	0.702
	0.874634	9.2395	0.515711	0.83551	0.498307	0.506353	0.515389	1.74618		0.957	0.881
	0.874634	7.90659	0.515711	0.515711	0.498307	0.519834	0.515389	3.34582		0.854	0.663
	0.874634	5.66596	0.515711	0.545313	0.498307	4.11194	0.557237	1.13911		0.912	0.725
	0.952125	3.16831	0.515711	4.45334	0.51409	3.64215	0.515389	3.36306		0.924	0.904
	1.00007	0.874634	0.515711	0.515711	0.498307	6.97178	0.515389	2.3356		0.944	0.69
	0.874634	4.90759	0.515711	7.18922	0.797251	1.97844	0.537699	1.82754		0.875	0.877
	0.874634	0.903359	0.515711	3.47409	0.498307	2.19222	0.515389	5.32458		0.865	0.755
	0.874634	1.9539	0.515711	2.18039	0.498307	6.56442	0.515389	4.19261		0.934	0.84
	0.874634	9.20788	0.515711	1.92226	0.498307	2.36093	0.515389	2.03657		0.882	0.918
	0.874634	0.874634	0.515711	3.05454	0.498307	8.86336	0.515389	1.80524		0.895	0.887
	0.874634	0.874634	0.515711	2.73043	0.498307	5.18147	0.515389	4.31276		0.787	0.744
	0.874634	3.31941	0.515711	0.515711	0.498307	6.63139	0.515389	1.82794		0.937	0.78
	0.874634	12.0754	0.543517	2.33822	0.498307	0.51925	0.515389	3.77718		0.924	0.684
	0.874634	9.28448	0.515711	8.54182	0.498307	1.47845	0.515389	4.92351		0.787	0.763
	0.874634	0.874634	0.515711	0.515711	0.498307	8.55831	0.515389	3.59898		0.917	0.835
	0.874634	0.95871	0.522302	0.515711	0.498307	1.96917	0.515389	1.94084		0.955	0.942
	0.874634	2.96766	0.515711	2.16475	0.576326	2.45902	0.551517	3.31063		0.89	0.919
	0.874634	1.57575	0.515711	1.23633	0.498307	2.83484	0.515389	2.92834		0.937	0.788
	0.874634	0.874634	0.515711	0.515711	0.498307	5.26745	0.515389	1.0156		0.897	0.634
	0.874634	3.11743	0.515711	2.8574	0.498307	9.74418	0.515389	1.22703		0.94	0.833
	0.874634	1.56297	0.515711	0.515711	0.558269	3.6276	0.515389	4.12873		0.912	0.811
	0.874634	0.874634	0.515711	0.515711	0.498307	2.00477	0.515389	1.64852		0.938	0.882
	0.874634	2.66493	0.515711	0.576518	0.498307	7.67119	0.515389	1.65745		0.956	0.756
	0.874634	0.977503	0.571197	0.834622	0.498307	3.43753	0.532126	5.24561		0.919	0.74
	0.874634	7.82417	0.515711	1.44838	0.498307	9.74418	0.515389	0.515389		0.877	0.721
	0.874634	2.69812	0.515711	1.61623	0.586667	6.40291	0.515389	1.05776		0.9	0.877
	0.901948	4.58188	0.515711	0.962935	1.87077	0.498307	0.515389	2.10284		0.908	0.84
	0.907974	0.874634	0.515711	0.515711	0.498307	7.26587	0.515389	8.56677		0.571	0.766
	0.874634	0.986406	0.515711	8.54182	1.98099	1.81619	0.545828	3.82433		0.873	0.902
	0.874634	1.00079	0.515711	2.14447	0.498307	2.19942	0.5589	0.515389		0.931	0.924
	0.874634	6.66284	0.516388	0.515711	0.498307	2.12387	0.515389	1.47349		0.83
	0.874634	1.65903	0.55403	0.515711	0.498307	3.89008	1.04665	1.0259		0.943
	0.874634	0.874634	0.515711	1.91713	0.498307	2.53306	0.515389	3.18355		0.901
	1.78738	0.912877	0.515711	2.85676	0.498307	9.48704	0.515389	4.05988		0.942
	0.874634	0.889106	0.515711	0.515711	0.572423	1.60604	0.515389	0.931817		0.882
	0.975439	3.92551	0.515711	5.05651	0.561935	1.01397	0.515389	2.07607		0.814
	0.874634	0.874634	0.515711	8.03837	0.583605	4.08053	0.515389	4.18567		0.917
	0.919293	0.874634	0.515711	2.07607	0.498307	0.498307	0.553058	1.87625		0.889
	0.874634	0.874634	0.515711	0.515711	0.498307	1.54789	0.515389	2.58811		0.534
	0.874634	5.07569	0.515711	1.78636	0.57671	0.797772	0.515389	1.60451		1
	0.874634	0.874634	0.568293	1.93299	0.498307	4.34073	0.526828	3.84506
	0.874634	0.971747	0.562985	3.57691	0.498307	0.498307	0.515389	2.3456
	0.874634	0.874634	0.544157	0.521712	0.498307	1.63697	0.563397	0.515389
	0.874634	0.874634	0.515711	4.88799	2.27336	1.97953	0.515389	1.30026
	0.874634	1.63776	0.526308	0.515711	0.498307	0.53645	0.524515	2.78318
	1.94896	0.874634	0.515711	7.30655	0.498667	2.30077	0.515389	1.9594		0.816	0.883
	0.874634	1.82239	0.515711	0.515711	0.498307	8.75549	1.98332	3.74832		0.895	0.887
	0.874634	2.74514	0.515711	2.33009	0.498307	7.38823	0.515389	2.34231		0.853	0.691
	0.874634	5.3873	0.515711	1.09736	0.498307	6.15473	0.515389	3.08866		1	0.892
	0.874634	10.6429	0.515711	0.946998	0.498307	2.4742	0.515389	2.05804		0.922	0.903
	0.960703	4.11612	0.515711	0.576422	0.576998	0.910502	0.550292	0.515389		0.834	0.899
	0.874634	10.6385	0.515711	5.26684	0.590113	9.74418	0.515389	1.83415		0.907	0.892
	0.874634	6.03708	0.515711	5.18636	1.52866	3.62422	0.515389	5.41678		0.878	0.888
	0.874634	0.874634	0.524317	1.06311	0.515735	2.45657	0.523288	3.05903		0.83	0.923
	0.874634	4.01941	0.515711	0.515711	0.498307	5.33577	0.515389	5.9154		0.907	0.865
	0.874634	4.54877	0.515711	0.515711	0.498307	1.76612	0.521438	2.90543		0.872	0.943
	0.874634	12.2205	0.515711	0.515711	0.498307	0.588061	0.515389	2.61533		0.913	0.891
	0.972838	3.59454	0.515711	4.09558	0.498307	0.985656	0.515389	1.82727		0.882	0.524
	0.874634	0.890935	0.515711	0.515711	0.498307	7.80144	0.515389	3.44221		0.885	0.724
	0.927163	1.83615	0.515711	0.538283	0.498307	1.50564	0.515389	5.91556		0.87	0.714
	0.874634	0.874634	0.554207	0.527269	0.498307	1.14921	0.552001	2.28328		0.953	0.939
	0.874634	10.1498	1.1423	0.515711	0.498307	2.64661	0.546	1.57474		0.915	0.866
	0.973111	0.874634	0.515711	0.515711	0.498307	1.0156	0.515389	3.78192		1	0.88
	0.90277	0.874634	0.55773	1.94574	0.498307	5.95251	0.515389	2.34664		0.824	0.902
	0.874634	1.64266	0.515711	0.515711	0.498307	6.71868	0.515389	2.1053		0.818	0.867
	0.874634	4.01929	0.534712	1.23798	0.498307	1.96735	0.515389	6.78586		0.951	0.889
	0.912636	0.874634	0.521085	0.549158	0.498307	9.26934	0.530375	2.86851		0.816	0.719
	0.874634	5.57103	0.558809	6.46706	1.11915	3.11179	0.515389	1.04186		0.948	0.82
	0.874634	12.7154	0.515711	1.08237	0.979783	2.77207	0.515389	2.60368		0.88	0.783
	0.917347	1.85111	0.562848	0.956313	0.498307	0.498307	0.515389	4.37973		0.934	0.942
	0.874634	0.874634	1.25354	0.526628	0.498307	0.498307	0.515389	0.515389		0.913	0.881
	0.874634	0.874634	0.515711	6.48779	0.53699	5.43582	0.515389	6.08723		0.828	0.866
	0.874634	3.29963	0.540045	0.515711	0.498307	6.36025	0.515389	1.01138		0.835	0.716
	0.874634	4.80043	0.576278	0.515711	0.892818	1.298	0.515389	0.90682		0.556	0.825
	0.874634	3.1738	0.515711	0.515711	2.34931	8.64667	0.515389	2.3969		0.929	0.75
	0.874634	0.995186	0.515711	1.42135	0.498307	6.30634	0.526788	1.02415		0.952	0.89
	2.96893	3.00584	1.14089	1.97544	0.498307	3.67677	0.533642	4.53733		0.898	0.708
	0.93328	1.01263		3.46805	0.498307	2.52668	0.515389	5.45676		0.869	0.756
	0.874634	5.27771		2.8417	0.498307	9.74418	0.515389	4.47887		0.8	1
	0.90383	1.60992		1.54882	0.498307	2.25059	0.550991	2.86989		1	0.871
	0.874634	0.874634		1.58567	0.498307	7.77289	0.515389	2.28046		0.782	0.77
	0.874634	0.977916		4.23814	0.498307	0.498307	0.515389	4.12288		0.752	0.87
	0.988234	10.6377		0.515711	1.34737	9.74418	0.566343	3.17237		0.938	0.897
	0.945631	0.874634		3.74096	0.498307	5.31398	0.515389	2.87255		0.848	0.75
	0.874634	10.1997		1.35966	0.498307	9.22171	0.515389	3.0711		0.895	0.889
	0.874634	3.53511		1.6774	0.498307	1.80118	0.515389	2.22833		0.783	0.892
	0.874634	0.874634		2.02552	0.498307	5.27946	0.515389	6.97652		0.935	0.942
	0.994044	3.56099		1.63183	0.555406	3.11393	0.515389	4.22298		1	0.866
	0.978054	0.874634		0.519678	0.498307	9.74418	0.515389	1.51523		0.691	0.902
	0.874634	0.993048		2.19073	0.498307	1.97267	0.515389	1.1516		0.925	0.867
	0.874634	1.57756		2.85571	0.498307	1.51034	0.515389	2.92652		0.836	0.524
	0.874634	4.35887		0.549463	0.502062	9.74418	0.515389	2.30895
	0.874634	0.874634		0.515711	0.498307	5.1602	0.55474	3.16462
	0.874634	1.85086		3.0556	0.498307	5.19234	0.515389	1.70537
	0.874634	1.98184		1.35135	0.498307	1.0281	0.515389	0.568713
	0.874634	3.46812		3.02631	0.563947	4.9766	0.546517	0.552353
	0.874634	0.874634		0.515711	0.51102	1.75718	0.556566	4.06674
	0.874634	0.874634		0.515711	0.498307	6.34654	0.515389	0.519601
	0.874634	10.0427		1.58627	0.509892	1.55275	0.515389	3.15897
	0.874634	0.87596		0.515711	0.498307	4.99215	0.515389	3.01948
	0.970251	3.30658		2.74775	0.498307	1.9865	0.551517	4.71816
	0.874634	8.49314		1.05438	0.498307	3.26638	0.545056	6.4484
	0.898907	1.00253		1.04374	0.498307	0.498307	0.515389	2.28422
	0.874634	0.902535		0.515711	0.507763	1.50925	0.515773	1.71091
	0.874634	1.55743		1.34729	0.524357	3.47181	0.515389	5.19812
	0.874634	2.36682		0.515711	0.498307	0.498307	0.515389	1.6605
	0.874634	6.40853		2.60539	1.00895	2.01922	0.555006	1.63484
	0.967002	7.13495		0.515711	0.498307	0.498307		3.79382
	0.874634	2.97446		0.515711	0.498307	2.95086		1.97184
	0.874634	12.6931		1.08567	0.498307	5.03403		2.1147
	0.874634	3.42415		0.515711	0.498307	4.14289		4.14855
	0.990352	2.61598		0.528797	0.891948	6.49018		0.526748
	0.874634	4.98538		0.515711	0.498307	3.6864		0.549506
	0.874634	1.8598		3.78479	0.498307	5.89537		1.6846
	0.874634	7.79814		0.515711	0.532003	0.507094		4.12233
	0.874634	0.999203		2.3599	0.588011	0.996259		4.01127
	0.874634	0.874634		0.922583	0.531758	4.63826		4.51181
	1.82383	2.35417		0.515711	0.498307	0.981239		3.17208
	0.874634	0.874634		1.06376	0.498307	1.81469		4.77723
	0.990352	1.00485		0.515711	0.498307	2.33115		4.61517
	0.874634	8.32495		3.01902	0.498307	9.74418		4.22874
	0.874634	0.874634		1.48541	0.498307	1.60703		2.28159
	0.874634	5.13713		0.988227	0.498307	3.86697		3.10156
	0.874634	1.82096		3.40537	0.498307	1.84022		2.93701
	0.874634	0.874634		2.7178	0.498307	5.00122		0.515389
	0.874634	2.31009		0.515711	0.498307	4.4757		1.1178
	0.938715	5.62848		0.515711	0.498307	3.40345		0.531922
	0.948088	0.983187		0.515711	0.498307	0.535084		2.79348
	0.874634	0.874634		1.62533	0.498307	4.20248		3.38368
	0.987249	6.1356		0.515711	0.498307	5.74239		2.49047
	0.874634	0.874634		1.0439	0.498307	3.79319		1.53748
	0.874634	5.02937		2.21029	1.01554	8.28422		0.573892
	0.874634	1.83421		0.515711	0.573987	0.506909		0.565142
	0.874634	12.7154		0.515711		1.81439		1.02818
	0.874634	0.996904		1.04887		0.540466		4.60988
	0.874634	1.58667		0.515711		1.98042		3.82621
	0.874634	2.94622		0.515711		1.91988		2.62377
	0.874634	0.956197		0.515711		7.02085		1.55997
	0.874634	1.98894		0.528797		1.14855		2.36041
	0.874634	0.874634		1.88365		0.498307		2.68741
	0.874634	0.874634		1.448		7.93725		1.46986
	0.874634	0.874634		0.515711		5.07988		3.26009
	0.874634	12.7154		1.9225		0.84848		3.95824
	0.874634	0.874634		0.87903		7.93562		2.6594
	0.874634	2.97021		0.515711		1.25366		3.17278
	0.987811	0.89635		0.515711		3.64623		2.85082
	0.874634	2.79457		4.58999		0.535745		1.63968
	0.874634	0.874634		0.515711		5.82354		2.84062
	0.874634	0.874634		1.35565		0.498307		4.91829
	0.948088	0.874634		0.555807		1.36985		1.55252
	0.874634	8.1898		1.21498		2.03194		7.04877
	0.885359	0.874634		0.515711		3.36158		1.7231
	0.874634	2.62059		3.01375		0.498307		7.43336
	0.874634	0.874634		0.515711		2.39366		2.53784
	0.874634	12.7154		0.956313		4.21635		2.79694
	0.874634	3.76498		1.15304		5.84039		0.515389
	0.874634	7.25679		5.20486		1.2996		1.92959
	0.981239	0.878848		0.515711		4.441		1.53058
	0.874634	1.94077		2.55661		5.87431		0.955897
	0.874634	4.3909		2.26964		1.55055		5.86314
	0.874634	12.7154		2.16136		3.57461		2.00865
	0.958842	5.0418		4.19161		4.57372		0.887696
	0.874634	12.1274		3.74555		3.28267		6.66676
	0.96579	0.874634		3.60987		2.29424		2.74641
	0.874634	0.874634		0.528072		4.94239		2.45196
	0.874634	0.874634		0.515711		1.79299		2.33915
	0.874634	1.01086		0.515711		1.73997		6.47889
	0.874634	1.91504		0.963273				2.05225
	0.874634	3.30211		0.515711		9.74418		3.00328
	0.874634	0.991343		0.515711		0.546086		0.515389
	0.874634	0.874634		1.66983		0.51964		3.61132
	0.874634	0.874634		4.52321		0.539498		1.53532
	0.874634	12.7154		0.515711		3.82308		1.54284
	0.874634	1.95915		2.21061		0.514166		8.56677
	0.874634	5.97506		0.515711		8.55057		0.526628
	0.874634	3.80328		1.68896		0.51185		3.77303
	0.874634	7.18826				5.02104		2.94552
	0.874634	3.98802				1.27446		3.15578
	0.874634	7.79986				2.07994		0.515389
		3.52869				9.04391		4.15071
		2.9504		1.06059		1.11933		2.47647
		0.874634		2.15079		9.06705		4.98856
		0.874634		0.515711		2.74599		0.931738
		2.54584		0.562072		2.61516		1.67225
		1.66356		2.38503		1.3103		0.522775
		7.03062		2.09569		1.6967		6.19123
		3.57078		0.521987		0.548463		2.1688
		0.874634		0.52543		1.50947		3.60939
		7.44203		1.26997		0.498307		3.62538
		0.99021		1.85123		2.94914		2.31148
		7.6644		1.54594		0.498307		5.69436
		0.874634		3.51536		4.38354		1.16358
		9.16038		3.57978		1.51243
		12.7154		6.48473		3.00519
		0.874634		3.39887		2.46795
		0.874634		1.04768		0.587712		8.56677
		1.98553		2.60366		1.86918		0.516388
		5.36192		1.02826		9.23179		1.53385
		5.00867		1.05792		2.03075		3.65427
		10.0081		1.03772		0.993831		4.82258
		1.95473		0.840432		0.498307		0.515389
		12.7154		0.515711		5.04357		2.11038
		2.01408		1.72111		7.67188		1.12178
		6.99042		0.515711		0.810904		4.40071
		0.969844		2.60171		0.498307		0.519601
		0.909881		1.55763		1.32429		3.86599
		12.2518		1.33524		2.88435		2.5398
		0.874634		1.33405		4.42938		5.2174
		1.55369		0.522578		1.53805		2.92233
		0.874634		0.515711		1.11161		1.5334
		1.79968		0.515711				1.59883
		3.5177		0.515711				1.03501
		0.874634		1.57248				6.51205
		0.874634		3.96613				1.58301
		1.01263		1.58591				3.14692
		0.874634		2.36006				2.33063
		0.874634		1.90677				3.19739
		0.874634		2.11567				4.10895
		0.874634		6.86626				2.13201
		0.874634		0.516657				8.43748
		5.21948		1.52934				4.76989
		0.874634		1.52788				5.62756
		0.920514		1.10067				0.515389
		0.874634		5.35524				1.04579
		1.89592		0.515711				0.515389
		9.12186		1.33345				3.82948
		2.47003		1.85704				1.02925
		1.97365		0.515711				0.55474
		0.874634		1.03578				2.56247
		4.79109		3.53575				2.51962
		4.09279		3.84869				1.5921
		0.874634		2.29538				0.515389
		0.874634		0.515711				2.53733
		0.874634		4.1075				0.515389
		0.874634		0.574844				1.15959
		0.991485		0.527188				0.515389
		0.990918		2.07157				0.870671
				2.55758				2.95809
				1.5317				3.66776
				0.515773				1.29937
				0.890141				4.20892
				0.515711				1.02787
				0.515711				1.49188
				4.82091				2.76591
				0.920728				2.6679
				0.564314				0.55086
				0.515711				3.1361
				1.08304				0.515389
				4.38874				3.16241
				2.39095				0.526268
				3.25718				3.84493
				4.26685				1.03063
				3.38727				2.64564
				1.10726				0.515389
				0.515711				1.09962
				0.516734				3.69947
				0.515711				4.48384
				1.54916				1.02537
				2.34387				3.34583
				1.04959				3.18725
				0.515711				7.15778
				0.515711				8.55564
				1.72368				2.80103
				2.5277				4.63115
				5.57617				2.00412
				1.03147				1.84628
				0.515711				6.66138
				0.537198				2.00057
				2.63107				3.16606
				3.2023				2.6002
				2.08121				8.51073
				0.515711				6.9482
				4.08154				2.99588
				1.85267				2.10438
				1.36702				2.93783
				1.5649				1.05606
				0.517544				4.0311
				2.04107				0.515389
				2.08858				3.72243
				1.04288				3.72218
				0.515711				2.58194
				2.04017				3.44604
				1.01204				4.2712
				0.828141				2.8097
				2.40689				0.515389
				0.515711				8.56677
				2.11842				5.8868
				1.54709				1.53476
				0.515711				2.38611
				1.54113				1.10779
				1.01605				2.6592
				0.526388				0.515389
				2.40525				4.4853
				2.84021				1.03936
				1.55345				0.515389
				0.819799				2.81952
				0.515711				1.56998
				1.27887				0.550117
				0.515711				2.46571
				1.42237				2.01834
				0.515711				2.5542
				2.60034				2.41402
				0.897266				6.0905
				3.39483				2.05195
				1.52743				4.84579
				1.33703				4.07361
				0.533888				1.48637
				1.87838				5.94789
				3.21457				3.03635
				1.86489				6.74384
				3.15617				2.56076
				0.520381				4.15783
				2.06524				0.515389
				0.515711				5.91746
				1.03897				2.58367
				0.515711				1.84286
				0.515711				5.52098
				0.515711				0.515389
				1.95986				3.19918
				2.34025				4.56653
				2.60171				2.86204
				0.917268				1.26857
				1.34983				1.02635
				0.515711				2.11656
				0.515711				2.77714
				1.11349				6.79764
				5.54113				6.62676
				3.98355				1.53216
				0.515711				1.06523
				0.515711				3.05938
				0.55434				4.11972
				0.515711				0.516003
				0.515711				1.86513
				0.515711				0.515389
				1.5472				2.54759
				2.07669				1.43508
				0.515711				0.515389
				0.570585				0.523446
				2.04816				3.45189
				0.515711				4.03609
				0.515711				0.515389
				0.820105				0.807091
				0.850582				0.524476
				1.03803				0.515389
				0.515711				1.10523
				2.53015				8.23579
				0.515711				0.515389
				1.33773				3.74696
				0.517235				1.1628
				3.9174				0.817846
				2.90805				0.972481
				5.47864				1.52743
				0.531758				3.81061
				1.6917				4.08333
				1.15045				3.80317
				0.516311				2.97441
				0.57907				1.0759
				2.16727				2.2439
				2.05347				2.12387
				0.826521				2.86331
				1.02879				3.60602
				1.17214				3.44959
				0.515711				0.515389
				1.20557				0.515389
				8.4741				3.11115
				1.36849				0.554562
				0.515711				4.52093
				2.39944				2.09774
				0.823918				4.77904
				1.0838				3.88122
				0.538576				1.43387
				1.04689				0.547293
				4.88685				1.85859
				0.905251				3.80124
				2.08842				1.67211
				0.515711				1.83442
				1.33514				1.50969
				0.537198				1.52687
				2.80758				2.25726
				1.56173				2.81264
				2.08811				1.28171
				0.5589				2.52936
				1.02696				1.13967
				2.63049				2.38467
				6.54326				0.515389
				2.91418				2.04529
				0.559531				2.1744
				0.515711				3.65037
				0.857487				3.16978
				1.36995				3.58984
				0.515711				3.67237
				1.52878				0.515389
				6.35562				0.538701
				0.535538				1.7275
				2.40307				3.3051
				3.2201				1.8332
				2.31027				1.51562
				1.33415				5.12472
				0.520811				2.11238
				1.85123				4.63958
				1.0234				1.69095
				2.06165				2.89905
				1.04037				0.541014
				1.06197				1.60265
				1.58313				4.80431
				0.962766				0.969735
				3.59383				1.52631
				1.54686				2.81143
				1.91191				4.66709
				0.515711				0.515466
				0.519406				2.14308
				0.819738				3.54732
				1.42023				0.515389
				4.94771				0.515389
				7.76097				0.515389
				1.05606				0.515389
				0.515711				5.09008
				0.518318				0.515389
				4.11968				0.548333
				0.836273				1.77586
				2.57062				3.71454
				1.0428				0.515389
				4.88693				2.11696
				1.87937				7.05022
				1.03424				1.13296
				0.515711				0.528233
				0.823794				0.515389
				1.55043				3.91554
				1.48153				4.81259
				1.11798				0.515389
				1.13324				3.75026
				2.92258				2.59562
				0.515711				2.71881
				1.53374				4.92124
				1.61711				1.33019
				0.515711				2.65269
				0.515711				0.515389
				5.89718				1.16711
				0.515711				5.0663
				0.515711				3.08431
				7.14991				0.528918
				0.515711				0.549506
				3.65281				3.40166
				1.87187				0.518125
				7.22095				5.1345
				0.517583				2.20404
				0.521673				1.51342
				2.18537				4.52193
				1.11897				1.29669
				1.09234				5.43666
				6.03538				0.568526
				1.06712				3.09487
				1.55554				0.515389
				1.04943				0.871154
				7.08864				2.57293
				0.515711				1.42114
				2.95557				1.54905
				0.515711				2.79583
				0.517197				1.31054
				0.577238				1.29584
				0.515711				3.08202
				0.515711				8.56677
				1.904				2.40071
				0.52539				1.10488
				5.15501				5.92063
				1.04147				2.59004
				0.515711				2.02231
				0.553676				2.3399
				1.54789				5.58769
				1.55403				0.515389
				0.526308				0.515389
				1.03563				0.515389
								0.515389
								5.88124
								0.876366
				1.07456				1.72425
				4.28042				2.14802
				1.07166				1.03524
				2.54795				1.33454
				6.61041				3.03457
				1.71444				0.552177
				1.51434				0.515389
				0.515711				1.70488
				1.54674				5.44022
				1.04516				5.95637
				0.571856				0.565189
				6.6659				0.515389
				7.62035				2.69896
				0.515711				1.0231
				1.915				3.36796
				0.963273				2.16054
				0.515711				2.00361
				6.3998				1.40828
				2.14663				0.515389
				1.83776				3.35096
				1.21498				0.515389
				0.515711				0.570492
				0.515711				2.35551
				1.93777				0.515389
				4.23792				3.3258
				0.515711				1.06959
				0.515711				0.525072
				4.44863				3.83535
				0.515711				1.16849
				5.96734				1.71373
				2.3039				1.20516
				4.93619				3.07451
				0.515711				0.515389
				0.515711				1.50848
				0.515711				1.07423
				7.06392				0.968794
				0.515711				0.515389
				3.20038				2.64623
				1.0896				0.515389
				0.515711				0.515389
				0.515711				3.47391
				2.16914				5.42793
				5.32955				2.39907
				2.5457				0.515389
				1.08026				2.65034
				0.515711				2.36181
				4.62638				2.99351
				1.61197				7.63272
				1.97514				4.11912
				1.87554				0.515389
				1.98319				0.515389
				0.515711				0.515389
				1.0535				4.05467
				6.60086				0.515389
				2.09838				1.81978
				4.34504				4.07434
				7.2014				4.97248
				2.0924				3.74893
				0.515711				3.22754
				0.515711				3.57302
				0.515711				1.63916
				0.515711				5.73857
				1.05881				8.56677
				2.81186				7.89196
				5.16246				3.92815
				2.64005				3.15226
				1.26845				0.515389
				0.57394				3.10865
				7.62422				3.12896
				0.515711				1.03571
				0.515711				2.46609
				3.9602				1.85192
				1.27148				0.515389
				2.31349				0.541564
				4.60181				2.71294
				2.77192				0.515389
				1.95063				1.09945
				0.515711				2.14213
				0.524754				0.949289
				0.515711				4.72987
				1.9502				5.41352
				0.515711				8.56677
				8.54182				1.87102
				0.515711				2.02833
				1.14362				2.3641
				0.83551				1.75553
				0.515711				0.515389
				0.545313				1.58967
				4.45334				0.515389
				0.515711				3.05685
				7.18922
				3.47409
				2.18039
				1.92226
				3.05454
				2.73043
				0.515711
				2.33822
				8.54182
				0.515711
				0.515711
				2.16475
				1.23633
				0.515711
				2.8574
				0.515711
				0.515711

## Sheet: Extended Data Fig. 7g
Extended Data Fig. 7g
underlying data - nuclear solidity ratios	RZ	BZ
as measure of nuclear deformation of	0.664	0.711
RZ vs BZ cardiomyocytes	0.799	0.896
	0.909	0.849
	0.776	0.849
	0.916	0.495
	0.952	0.87
	0.886	0.909
	0.844	0.927
	0.86	0.868
	0.944	0.909
	0.918	0.606
	0.914	0.832
	0.877	0.832
	0.771	0.915
	0.778	0.934
	0.951	0.858
	0.899	0.762
	0.922	0.63
	0.903	0.934
	0.883	0.793
	0.955	0.804
	0.933	0.823
	0.857	0.829
	0.925	0.955
	0.941	0.832
	0.93	0.778
	0.841	0.932
	0.828	0.902
	0.92	0.9
	0.939	1
	0.911	0.517
	0.853	0.939
	0.95	0.642
	0.918	0.726
	0.8	0.871
	0.748	0.92
	0.911	0.919
	0.796	0.779
	0.917	0.803
	0.935	0.868
	0.961	0.933
	0.806	0.868
	0.757	0.91
	0.892	0.802
	0.936	0.615
	0.937	0.646
	0.859	0.626
	0.878	0.835
	0.94	0.55
	0.86	0.637
	0.95	0.932
	0.913	0.919
	0.908	0.957
	0.908	0.811
	0.859	0.909
	0.808	0.871
	0.958	0.876
	0.899	0.882
	0.929	0.726
	0.936	0.882
	0.931	0.882
	0.947	0.832
		0.821
		0.861
		0.779
		0.823
		0.845
		0.767
		0.784
		0.796
	0.803	0.882
	0.922	0.748
	0.828	0.782
	0.886	0.882
	0.948	0.783
	0.918	0.864
	0.858	0.959
	0.923	0.594
	0.92	0.857
	0.921	0.74
	0.92	0.702
	0.957	0.881
	0.854	0.663
	0.912	0.725
	0.924	0.904
	0.944	0.69
	0.875	0.877
	0.865	0.755
	0.934	0.84
	0.882	0.918
	0.895	0.887
	0.787	0.744
	0.937	0.78
	0.924	0.684
	0.787	0.763
	0.917	0.835
	0.955	0.942
	0.89	0.919
	0.937	0.788
	0.897	0.634
	0.94	0.833
	0.912	0.811
	0.938	0.882
	0.956	0.756
	0.919	0.74
	0.877	0.721
	0.9	0.877
	0.908	0.84
	0.571	0.766
	0.873	0.902
	0.931	0.924
	0.83
	0.943
	0.901
	0.942
	0.882
	0.814
	0.917
	0.889
	0.534
	1
	0.816	0.883
	0.895	0.887
	0.853	0.691
	1	0.892
	0.922	0.903
	0.834	0.899
	0.907	0.892
	0.878	0.888
	0.83	0.923
	0.907	0.865
	0.872	0.943
	0.913	0.891
	0.882	0.524
	0.885	0.724
	0.87	0.714
	0.953	0.939
	0.915	0.866
	1	0.88
	0.824	0.902
	0.818	0.867
	0.951	0.889
	0.816	0.719
	0.948	0.82
	0.88	0.783
	0.934	0.942
	0.913	0.881
	0.828	0.866
	0.835	0.716
	0.556	0.825
	0.929	0.75
	0.952	0.89
	0.898	0.708
	0.869	0.756
	0.8	1
	1	0.871
	0.782	0.77
	0.752	0.87
	0.938	0.897
	0.848	0.75
	0.895	0.889
	0.783	0.892
	0.935	0.942
	1	0.866
	0.691	0.902
	0.925	0.867
	0.836	0.524
