# Supplementary material for: Spatially clustered type I interferon responses at injury borderzones
Source: Nature. 2024 Aug 28;633(8028):174–81. doi: 10.1038/s41586-024-07806-1 (PMC11374671; doi:10.1038/s41586-024-07806-1)
Supplement: Supplementary file 17 — Source Data Extended Data Fig. 8 [file 41586_2024_7806_MOESM17_ESM.xlsx]

## Sheet: Extended Data Fig. 8c
Extended Data Fig. 8c
underlying data - Moran's I test statistic			Irf3-/-			Ruptured hearts
for Irf3-/- mice compared to Moran's I		Ifit1	0.0279157	0.0644763	0.0313419	0.486189	0.40533	0.279953
in ruptured cardiac samples		Ifit3	0.0122507	0.037603	0.00628409	0.379287	0.438508	0.219059
		Rsad2	0.0234743	0.020498	0.00991228	0.36921	0.44125	0.203639
		Cxcl10	0.00380626	0.0499393	0.00633148	0.478336	0.501675	0.324043

## Sheet: Extended Data Fig. 8d
Extended Data Fig. 8d
underlying data - % expression of ISG	WT D3 MI rep1							WT D3 MI rep2							WT MI rupture
and Postn scores along a vector line	Diag1	Cells	X_Coordinate	Y_Coordinate	ISG_score Max expression	Postn_score Max Expression		Diag1	Cells	X_Coordinate	Y_Coordinate	ISG_score Max expression	Postn_score Max Expression		Diag1	Cells	X_Coordinate	Y_Coordinate	ISG_score Max expression	Postn_score Max Expression
through ISG colonies	290	AGACGACGATGCCGCT-1	193.536	207.242	5.60202	92.1387		1664	GGTTCGGATTATACTA-1	297.155	107.889	26.0633	64.4392		1683	TCTGGGTAGCGCTCAT-1	289.74	206.272	10.3476	81.3571
	585	ATTTGCGCGAGTAGCT-1	186.329	207.216	50.2628	62.9713		915	CCTCCTGAGCCCACAT-1	291.056	111.385	54.2857	71.2477		1749	TGGAAGAAGGGAACGT-1	296.004	202.708	15.7494	60.6849
	823	CCGTATCTCGTCGTAG-1	171.941	207.163	100	78.6022		1283	GAATGGGCTTATCGAC-1	303.254	104.393	87.511	63.6957		123	ACAATCCATTTAAACC-1	314.794	191.937	79.6932	65.5277
	1010	CTACTATCATAGGTTT-1	164.761	207.137	100	100		1404	GCAAATGAGGACACTT-1	309.378	100.872	100	31.5105		1407	GTTACAATTGGTGACG-1	308.53	195.527	100	57.2348
	1820	TCAACAAAGATAATTC-1	179.148	207.189	100	74.0488		2147	TGAATTTCACTTGCCT-1	315.477	97.3759	100	50.0464		1716	TGATTTATTAGCTGTG-1	302.267	199.118	100	63.8809
													0
	Diag2	Cells	X_Coordinate	Y_Coordinate	ISG_score Max expression	Postn_score Max Expression		Diag2	Cells	X_Coordinate	Y_Coordinate	ISG_score Max expression	Postn_score Max Expression		Diag2	Cells	X_Coordinate	Y_Coordinate	ISG_score Max expression	Postn_score Max Expression
	522	ATGACGCGTTCTATCC-1	182.712	213.453	70.093	64.8349		668	CACCACGCCACACAGA-1	303.254	111.385	14.8855	91.148		1788	TGTAGTGATCTATAAT-1	321.057	195.554	37.3174	64.952
	851	CCTCTATCGATTAGCA-1	168.325	213.4	100	57.6066		877	CCGCGATTTGGTAGGT-1	297.155	114.907	16.0287	100		1248	GGGAACGGGAGGTTAG-1	295.977	209.889	46.5269	75.6292
	1510	GGTCTCTGAATGGACT-1	197.1	213.505	31.3052	100		1018	CGGACGTTACTTGAAG-1	315.477	104.393	100	36.4845		1002	GACGCTTGCTTCTAAA-1	302.241	206.298	70.4645	64.1051
	1838	TCACGATGTCCGTGGA-1	175.532	213.427	100	58.8927		1132	CTCAGATTGTGATAAG-1	321.575	100.897	100	63.7218		840	CTAACCGCGCGCCCGT-1	308.504	202.734	100	55.4641
	2187	TTCTTGGACGATCTGC-1	189.893	213.479	66.1116	66.9212		2253	TGGTCGTGCAAGGCAA-1	309.352	107.889	100	60.7063		1906	TTGCCCTGATCACGGG-1	314.794	199.144	100	61.4908
													0
	Diag3	Cells	X_Coordinate	Y_Coordinate	ISG_score Max expression	Postn_score Max Expression		Diag3	Cells	X_Coordinate	Y_Coordinate	ISG_score Max expression	Postn_score Max Expression		Diag3	Cells	X_Coordinate	Y_Coordinate	ISG_score Max expression	Postn_score Max Expression
	19	AAAGTAGCATTGCTCA-1	171.915	219.664	100	59.6005		1301	GACCGTTACATGCGAC-1	291.056	104.368	29.2775	43.7473		201	ACGTTAGATTTGCCCG-1	295.951	217.095	68.067	100
	412	AGTCGTGGGCATTACG-1	179.096	219.69	100	54.576		1765	GTGCTGCAGATAAGGA-1	284.957	107.864	48.3238	48.5722		1138	GCGGCTCTGACGTACC-1	302.241	213.505	61.5267	55.8012
	830	CCTACATTCACAGACG-1	193.483	219.742	30.3043	76.0273		2155	TGAGACGTACCTCTCA-1	297.155	100.872	87.2756	47.5032		162	ACCCATCTTGAGGGTA-1	308.504	209.915	73.025	62.8206
	1542	GTAGAGGGAGACAAGT-1	186.276	219.716	71.3852	44.1239		1437	GCATGGGTACTGACGC-1	309.378	93.8545	100	32.1245		836	CTAAAGAATGCCTACT-1	314.767	206.351	66.8147	49.7921
	1973	TCTGTTACCCAGCATA-1	200.664	219.769	32.0712	100		1724	GTCGGGAACATGGTAG-1	303.279	97.3759	100	35.3354		1483	TACGATGTTGATCATC-1	321.031	202.76	42.5725	45.9923
	Diag4	Cells	X_Coordinate	Y_Coordinate	ISG_score Max expression	Postn_score Max Expression
	207	ACCTAAGTACCTTTCA-1	182.66	225.979	100	44.5244
	1004	CTAACTGGTCCGGTTC-1	204.254	226.032	20.1773	100
	1257	GATCCTCGACACTGGC-1	189.867	225.979	55.0176	50.8903
	2199	TTGACCGTGTTAATGA-1	197.047	226.006	42.3128	59.6926
	2242	TTGTGGTAGGAGGGAT-1	175.479	225.953	100	49.9875

## Sheet: Extended Data Fig. 8e
Extended Data Fig. 8e		Days	WT	KO	Cre+	Cre-
underlying data - survival cohort #1		10	0
performed 40 WT, 15 Irf3-/- global KO,		10	0
with an additional 10 Irf3-Myh6cre mice and		10	0
5 cre- littermate controls		3	1
		3	1
		3	1
		3	1
		5	1
		5	1
		10	0
		3	1
		4	1
		5	1
		10	0
		10	0
		10	0
		10	0
		10	0
		10	0
		10	0
		4	1
		3	1
		3	1
		3	1
		10	0
		10	0
		10	0
		10	0
		10	0
		10	0
		10	0
		10	0
		10	0
		4	1
		4	1
		4	1
		10	0
		10	0
		10	0
		10	0
		10		0
		10		0
		10		0
		10		0
		8		1
		3		1
		10		0
		10		0
		10		0
		10		0
		10		0
		10		0
		10		0
		10		0
		10		0
		10			0
		10			0
		10			0
		5			1
		10			0
		10			0
		10			0
		10			0
		10			0
		10			0
		4				1
		10				0
		10				0
		6				1
		10				0
		10				0

## Sheet: Extended Data Fig. 8f
Extended Data Fig. 8f		Days	WT	KO	Cre+	Cre-
underlying data - survival cohort #2		10	0
performed with an additional 10 Irf3-Myh6cre		10	0
mice and 5 cre- littermate controls		10	0
		3	1
		3	1
		3	1
		3	1
		5	1
		5	1
		10	0
		3	1
		4	1
		5	1
		10	0
		10	0
		10	0
		10	0
		10	0
		10	0
		10	0
		4	1
		3	1
		3	1
		3	1
		10	0
		10	0
		10	0
		10	0
		10	0
		10	0
		10	0
		10	0
		10	0
		4	1
		4	1
		4	1
		10	0
		10	0
		10	0
		10	0
		10		0
		10		0
		10		0
		10		0
		8		1
		3		1
		10		0
		10		0
		10		0
		10		0
		10		0
		10		0
		10		0
		10		0
		10		0
		10			0
		10			0
		10			0
		5			1
		10			0
		10			0
		10			0
		10			0
		10			0
		10			0
		10			0
		5			1
		10			0
		10			0
		10			0
		10			0
		10			0
		10			0
		10			0
		4				1
		10				0
		10				0
		6				1
		10				0
		10				0
		10				0
		10				0
		10				0
		10				0
		10				0
