# Supplementary material for: Spatially clustered type I interferon responses at injury borderzones
Source: Nature. 2024 Aug 28;633(8028):174–81. doi: 10.1038/s41586-024-07806-1 (PMC11374671; doi:10.1038/s41586-024-07806-1)
Supplement: Supplementary file 18 — Source Data Extended Data Fig. 9 [file 41586_2024_7806_MOESM18_ESM.xlsx]

## Sheet: Extended Data Fig. 9e
Extended Data Fig. 9e
underlying data - % activated fibroblasts	Ifnar	WT
in scRNA-seq of 2 Ifnar-/- and 4 WT mice	79	72
	84	68
		65

## Sheet: Extended Data Fig. 9f
Extended Data Fig. 9f	Acta2			Col1α1			Col3a1
underlying data - relative expression	Ifnar-/-	WT		Ifnar-/-	WT		Ifnar-/-	WT
of selected genes in Ifnar-/- and WT mice	5.40633	1.74393		2.32651	4.05417		4.53712	4.41178
activated fibroblasts excluding cells	3.50665	3.39367		3.50665	3.67292		3.22891	3.89097
with expression = 0	2.65764	1.47278		4.67377	3.68023		5.22938	4.70269
	3.14617	2.8972		5.44192	3.59424		5.56279	4.24123
	2.82609	1.97982		4.33633	2.68996		4.96921	3.10103
	3.34993	4.00266		5.1916	2.50973		5.38252	1.04845
	4.03796	3.16138		4.03796	3.31706		4.43753	3.49715
	3.04834	1.41754		2.04037	1.14772		2.02082	2.48026
	3.02692	4.27643		3.69553	2.78059		4.92861	1.14772
	3.41436	3.55647		4.89251	3.70677		3.58449	3.18516
	4.13846	2.22737		4.02633	4.4257		5.24638	4.56993
	3.33057	1.11423		3.48061	2.89218		3.02941	5.31566
	4.02633	1.74852		3.69809	3.07113		4.90278	4.38329
	2.38348	1.63632		1.71821	3.13809		5.12641	3.92464
	4.86049	1.96818		4.5545	4.26545		4.15746	5.08963
	3.14748	1.42769		5.4126	2.49252		4.20317	3.74237
	2.49821	3.02195		2.60873	3.82085		5.03651	4.08755
	3.51787	4.07561		4.94899	3.8422		3.51215	3.9527
	3.74209	3.53686		4.34983	4.51683		3.54017	4.49579
	2.25089	3.75034		4.50102	4.15783		4.25287	3.44066
	2.23732	1.97256		2.47265	3.18673		1.52995	4.18943
	3.42436	1.85388		4.91006	4.27523		4.93398	4.05244
	3.1227	3.33772		2.37503	3.91763		3.55905	4.0445
	4.69478	2.72453		4.05619	4.32077		5.00099	4.18002
	3.02056	3.04855		3.03505	3.28331		4.78592	4.3694
	3.83736	0.612182		5.31283	2.40995		4.70025	3.36369
	3.03505	2.19356		1.85259	2.56114		4.0325	2.04842
	3.95665	2.88169		3.45256	2.24307		2.20437	3.10214
	4.71674	1.61716		3.74531	3.1153		4.12975	3.46203
	2.20437	2.62566		4.74892	2.45771		5.08573	3.37661
	3.17537	4.02646		3.49139	3.20991		5.30771	3.35909
	1.72122	1.1311		4.69234	3.7107		2.73767	2.50656
	1.73551	3.96708		4.5508	2.93474		3.49139	4.01775
	3.39792	3.80201		3.72043	4.02357		5.1589	4.2345
	3.63616	2.23112		4.48895	4.04835		5.48879	4.59108
	3.95929	3.0043		4.12341	1.3271		4.11778	4.1015
	2.46902	2.84391		4.06029	3.9757		5.07173	1.3271
	3.05795	2.19368		2.8136	3.18895		4.22715	3.83549
	2.66632	2.08636		2.39699	2.56126		4.34365	3.64865
	3.05121	3.04861		4.46079	3.67005		2.43769	3.21504
	3.98559	3.32474		1.9767	2.92524		3.0628	4.08607
	4.69167	2.65472		4.35464	2.4018		3.43302	3.09858
	1.56849	2.24643		2.33742	4.65222		3.04009	2.26263
	3.0628	2.38607		4.51661	2.41026		4.84275	4.47817
	3.43302	3.20416		3.88986	4.20626		4.35464	2.61528
	3.99057	2.11874		4.67056	3.49459		4.32858	4.23058
	3.05073	2.65924		3.38681	2.98337		3.76688	3.62789
	3.52432	3.43914		3.71596	3.46479		5.12791	3.12305
	2.33742	2.92055		5.26968	2.6687		5.51249	3.91002
	1.9509	3.52753		3.67052	3.76586		3.38681	3.5941
	4.44068	0.782119		5.50086	4.20433		2.93499	3.69075
	2.5456	4.10744		4.05174	2.27991		5.33	4.20433
	3.38681	2.61594		3.84629	2.5067		3.80086	3.89725
	3.53849	2.38447		2.85301	3.13664		5.38923	3.03075
	3.29095	2.82915		2.9632	2.99461		5.27899	4.35789
	3.5169	1.83701		4.98311	1.66218		3.84629	3.88041
	3.45315	1.03927		4.37489	4.10583		3.5169	2.83412
	4.07705	2.361		3.80354	3.40063		3.63018	4.91755
	2.17964	3.66275		5.27782	3.75192		5.45054	3.36995
	2.11745	2.72736		4.80303	4.18451		4.32426	3.77729
	2.44559	2.49821		5.64121	4.35063		5.21357	3.84842
	3.26372	2.12977		4.58038	4.22836		5.61667	4.24292
	3.8333	3.10364		2.82646	2.80955		5.67747	4.42151
	2.5158	2.81742		2.44945	4.02255		5.56394	3.3107
	3.35292	3.3982		4.01097	2.55804		2.77705	3.94399
	2.19085	2.20917		3.97506	2.49821		4.71263	2.87213
	3.09847	2.97963		4.27838	2.35431		4.96961	2.87588
	4.01097	2.24785		1.96185	3.00325		3.48878	3.05025
	2.01912	2.67697		4.31119	3.66592		4.91633	4.04985
	2.72292	3.57016		4.30809	4.70825		4.09076	3.80419
	2.5821	3.65118		5.08012	3.65939		4.0587	5.30071
	2.58437	4.0761		2.22545	1.80742		3.91242	4.27904
	2.56865	2.72045		5.24684	3.33562		3.47858	2.25036
	3.61314	3.28811		3.6278	4.55027		5.35819	4.30162
	5.06193	0.994791		4.46885	2.78439		2.22545	4.9641
	3.16445	1.19438		4.1495	3.57016		5.73948	4.00749
	3.23554	2.1102		2.425	4.18674		4.70854	4.59324
	2.73281	1.46882		4.82291	3.54903		5.01404	4.53362
	1.58927	2.60287		2.97312	5.30714		4.95163	3.35075
	4.08394	2.51193		4.79466	3.16545		2.69031	5.11813
	2.71433	1.2779		5.10892	4.19109		4.26931	3.72977
	2.97312	3.33678		3.98806	2.89268		3.64037	3.91458
	3.2841	2.93611		4.96582	3.39346		5.76136	3.85041
	4.21953	2.39147		4.93455	3.94641		2.23807	4.04981
	2.51319	2.19972		4.4225	3.43711		5.54614	3.72031
	2.78059	0.936245		3.21443	4.08875		4.92113	4.07694
	2.26508	3.00757		4.90364	3.16368		4.83757	4.26557
	3.17813	2.09028		3.20971	2.99507		5.66477	3.35034
	2.97665	3.73041		2.55212	3.08503		4.27035	3.19056
	4.09082	0.57202		4.1702	3.13375		3.7842	2.98474
	3.53936	2.73767		4.30922	3.65667		6.15109	3.60236
	3.70425	2.41294		5.33259	1.7941		4.03367	3.70667
	3.91723	1.56856		4.00453	2.71162		1.93401	2.48748
	3.77243	2.11446		4.54893	3.36408		4.1702	3.60862
	2.03746	2.71696		4.37933	4.42753		5.29285	4.69617
	2.51215	1.20951		4.44068	4.29924		2.89021	4.55668
	3.28641	2.46003		4.68324	3.7711		4.9044	4.41283
	2.5288	3.21863		3.12587	0.57202		4.68852	3.19371
	1.58865	3.1703		2.67634	3.01968		4.80247	2.79953
	2.56311	3.61435		4.68564	3.51198		5.25923	4.63233
	2.9909	2.08545		4.39287	2.96011		5.43173	3.26915
	4.09628	4.3007		4.06979	3.31775		5.31142	3.44999
	3.72799	1.22177		4.5228	3.32187		3.36738	4.09261
	3.79344	4.29027		4.09982	4.00205		4.40904	3.80021
	3.29613	0.626678		5.95034	3.41437		5.14953	3.73742
	2.83171	1.18201		4.7002	3.7491		3.89025	4.21991
	3.00477	3.76937		4.87815	4.26765		5.26174	4.13605
	5.21998	1.72519		4.96469	3.69543		5.2105	4.28125
	2.9338	1.4831		2.79924	3.43461		4.56359	3.97688
	3.82962	2.65918		4.89614	3.39792		6.17687	3.64346
	5.10739	2.63152		5.20311	3.93914		5.26678	4.13382
	3.79465	4.55838		5.01827	3.03182		3.87296	4.89082
	1.93553	3.66786		4.21377	4.05744		5.21905	4.57322
	2.79924	3.62793		4.38267	3.85643		4.13881	4.75422
	5.81898	2.57535		2.46408	2.87652		4.68088	4.75996
	4.02628	1.6664		3.28989	3.35233		5.15756	3.671
	3.33187	3.73785		3.34234	3.99433		4.94975	4.1314
	3.04548	3.7186		4.01826	3.00422		4.43395	5.13612
	3.53531	1.23519		4.44917	5.09856		4.84798	3.12608
	2.46408	0.836623		4.46545	3.89072		4.51568	5.30936
	2.63332	2.07877		2.15229	3.96846		4.23719	4.14836
	4.56952	4.27779		3.19089	5.10301		4.82912	4.70568
	3.87449	2.81171		4.8226	5.9215		4.8889	5.34138
	1.24903	2.62348		3.58255	4.60807		2.79346	4.87157
	3.45552	1.54981		3.41171	4.84018		4.97166	5.12005
	4.28542	1.90294		5.28267	2.35537		2.78557	5.0601
	3.44739	3.70728		3.78338	4.00084		3.19089	2.34592
	3.19089	3.80233		3.46298	4.16055		5.10827	2.99992
	2.68775	3.34876		4.28916	3.23189		3.19089	3.14599
	3.34365	1.59613		4.70656	3.19593		3.92866	4.96278
	2.53805	3.44665		2.90598	3.68949		5.34393	3.7495
	1.9262	3.13936		3.70503	4.21562		4.5074	3.19593
	3.46869	0.892546		3.74936	3.44394		3.11273	4.75043
	3.11273	3.88038		4.53273	3.99893		2.80069	5.31083
	4.36029	5.17695		4.27792	3.8109		3.85492	4.02162
	2.79779	3.42596		4.25141	5.07133		4.5079	4.17362
	2.39517	1.75245		3.52783	4.03327		3.35526	4.6712
	2.69641	4.56589		4.73335	2.73317		5.12119	4.88541
	2.18944	3.02177		4.89052	1.88188		5.41946	4.21683
	1.49466	2.5609		3.88402	3.73505		4.90405	3.33809
	4.2183	1.40767		4.17796	3.70728		5.0178	4.18867
	2.82125	2.6734		3.47049	4.6036		4.65211	3.73505
	3.85304	1.72009		3.60056	2.8525		2.99	3.50052
	3.20304	3.30314		4.23259	4.8753		4.73335	4.55756
	2.71367	3.78311		4.09388	5.70371		5.04661	2.47547
	1.88979	2.3987		4.83597	3.22814		4.2826	4.48747
	3.20537	2.66433		4.45811	4.94054		3.6425	6.08145
	2.916	3.0527		5.36392	2.98251		4.43169	3.94128
	2.43223	4.65679		4.43977	4.70156		3.08089	4.41938
	4.39621	4.15859		5.19057	3.43634		5.34489	3.68678
	2.37018	3.48755		4.67509	4.12966		3.00356	4.49137
	3.88963	3.75579		3.58937	4.54319		4.22533	3.11266
	3.26857	3.45731		2.53805	3.89274		4.37072	4.10271
	2.6024	3.66365		2.55212	3.22593		2.2547	4.93658
	3.28081	3.8948		3.51531	4.3759		3.2044	4.00182
	3.68002	4.03275		2.56134	2.73458		5.26908	3.2622
	2.48661	1.45064		3.89182	4.40593		4.20653	4.41794
	2.65887	2.15589		3.45453	4.02572		5.71891	2.91721
	3.19762	3.06323		3.49186	3.72301		3.99122	4.1581
	2.53805	2.6933		4.85777	1.43071		4.26861	4.69604
	2.52633	2.76964		4.52408	2.99101		4.26169	3.66882
	3.99368	3.42796		1.87375	4.17623		3.99368	2.61934
	2.85147	1.66536		4.25141	4.3332		5.5041	2.93352
	2.1007	4.197		1.98641	2.74737		3.88799	4.57656
	2.41721	2.63822		5.08859	1.50384		5.4161	4.23197
	2.82871	4.82434		4.62008	3.94602		4.41541	2.74737
	3.84204	3.89195		4.67866	3.24201		4.56997	2.70777
	3.67855	3.41123		2.69867	2.66985		4.5244	5.03166
	2.06944	3.7182		4.00302	3.99655		4.20968	1.49978
	2.98911	1.47123		3.45223	4.47351		4.5838	3.78473
	4.40159	1.25446		4.92611	2.77965		5.80326	3.28675
	3.43884	1.99104		4.64121	3.17224		5.40315	4.60119
	3.17172	4.2034		3.90095	4.86392		5.5001	4.83771
	4.03318	4.24846		4.34033	4.596		2.69867	3.26534
	3.98955	2.70156		2.82125	3.15994		2.14894	4.09076
	2.94028	4.0445		3.64217	4.05452		4.36511	4.88338
	3.81016	3.14449		4.52818	3.56815		4.81448	5.15128
	3.09343	1.84826		2.41938	4.55722		5.3033	3.30801
	3.95766	3.06395		4.52337	4.70336		3.60914	4.42747
	2.3693	2.96339		1.9924	4.44643		4.47971	3.74576
	5.56926	1.59457		3.84144	3.98063		4.49874	4.70294
	2.86012	2.36349		1.91206	2.81968		3.48418	4.70336
	2.82125	3.32469		3.57027	3.85681		5.29464	4.70995
	3.24972	3.43423		5.00389	4.69148		4.6143	2.93313
	4.21377	3.2262		2.00231	4.44266		3.2145	3.36148
	5.99686	3.15702		3.99986	3.27999		4.19123	3.93523
	3.29738	2.47075		2.23248	3.23554		2.61493	4.60196
	2.9957	0.626678		4.3332	5.37903		4.96175	4.57184
	3.05699	1.18201		1.29043	3.83097		4.70823	3.95414
	2.90696	3.76937		3.87473	3.07038		4.04966	4.15566
	1.98478	1.72519		4.50879	5.26316		4.86459	5.00127
	3.37379	1.4831		2.95052	4.6152		4.85109	4.76667
	3.6747	2.65918		2.69631	3.62842		2.60675	3.48479
	3.11068	2.63152		4.25665	3.78738		2.18639	4.55558
	4.57175	4.55838		3.78955	3.61329		4.37722	3.99806
	4.12859	3.66786		3.47838	3.10884		3.19425	4.0799
	1.98478	3.62793		4.85236	4.63531		4.26501	4.11736
	4.96463	2.57535		4.82532	4.4386		4.29679	4.29286
	2.54128	1.6664		2.36405	3.02679		3.63406	2.62734
	2.71026	3.73785		4.95125	2.44263		5.15106	4.50059
	3.61717	3.7186		2.55376	3.96119		3.63916	4.54157
	3.63406	1.23519		4.42576	4.36969		2.0743	3.41597
	2.59176	0.836623		4.49638	2.8404		4.33568	2.91807
	4.51597	2.07877		5.64383	4.25502		4.92083	4.4116
	2.31	4.27779		2.61141	4.32963		4.92988	4.26994
	3.74263	2.81171		3.8136	3.99433		5.64085	3.37466
	4.52745	2.62348		4.66994	3.00422		2.55376	3.96744
	3.58595	1.54981		4.82813	5.09856		4.75881	4.25562
	2.93295	1.90294		3.19313	3.89072		4.85589	5.13612
	4.32173	3.70728		5.02039	3.96846		5.87363	3.12608
	1.87843	3.80233		2.47001	5.10301		3.41911	5.30936
	3.08443	3.34876		3.52166	5.9215		5.53352	4.14836
	3.8103	1.59613		3.59538	4.60807		5.61221	4.70568
	2.75818	3.44665		3.49962	4.84018		4.41613	5.34138
	2.8484	3.13936		3.81649	2.35537		5.50335	4.87157
	3.34198	0.892546		5.66914	4.00084		2.47001	5.12005
	4.15258	3.88038		4.08276	4.16055		2.85764	5.0601
	3.81649	5.17695		3.96677	3.23189		4.14316	2.34592
	4.264	3.42596		4.8499	3.19593		5.34552	2.99992
	1.9837	1.75245		3.63137	3.68949		5.18614	3.14599
	3.51058	4.56589		4.70733	4.21562		5.59708	4.96278
	2.85764	3.02177		4.90032	3.44394		4.48259	3.7495
	3.49962	2.5609		3.2339	3.99893		3.96677	3.19593
	2.76095	1.40767		3.33554	3.8109		5.84824	4.75043
	3.05153	2.6734		2.78772	5.07133		3.23906	5.31083
	3.12965	1.72009		2.31	4.03327		4.30637	4.02162
	3.74835	3.30314		4.68581	2.73317		4.65113	4.17362
	3.63137	3.78311		4.90236	1.88188		4.42946	4.6712
	2.76095	2.3987		3.77122	3.73505		3.81408	4.88541
	4.05439	2.66433		5.02246	3.70728		4.12674	4.21683
	3.4496	3.0527		4.53634	4.6036		2.95224	3.33809
	5.04513	4.65679		4.30157	2.8525		4.97119	4.18867
	2.5598	4.15859		4.47512	4.8753		5.59179	3.73505
	2.42281	3.48755		5.38019	5.70371		4.05312	3.50052
	3.43903	3.75579		5.36331	3.22814		4.2956	4.55756
	4.78527	3.45731		3.22272	4.94054		4.38397	2.47547
	4.30157	3.66365		3.9397	2.98251		3.22969	4.48747
	3.57577	3.8948		5.08805	4.70156		3.97186	6.08145
	2.56865	4.03275		5.12255	3.43634		5.21594	3.94128
	2.29743	1.45064		2.33912	4.12966		5.32575	4.41938
	3.64748	2.15589		4.68575	4.54319		3.22272	3.68678
	3.3713	3.06323		4.52802	3.89274		4.2706	4.49137
	1.99022	2.6933		4.50445	3.22593		5.73568	3.11266
	2.7506	2.76964		4.93726	4.3759		5.45486	4.10271
	3.83138	3.42796		2.68648	2.73458		3.65035	4.93658
	2.99992	1.66536		5.14715	4.40593		4.56181	4.00182
	2.68648	4.197		4.7654	4.02572		5.76732	3.2622
	1.45566	2.63822		1.63871	3.72301		6.03617	4.41794
	2.25292	4.82434		4.28613	1.43071		4.40949	2.91721
	5.12316	3.89195		4.54446	2.99101		3.34497	4.1581
	3.99252	3.41123		4.17236	4.17623		5.22084	4.69604
	3.96758	3.7182		4.14881	4.3332		5.33855	3.66882
	2.29863	1.47123		3.58937	2.74737		2.74212	2.61934
	2.97665	1.25446		4.40029	1.50384		5.66205	2.93352
	2.64175	1.99104		4.23068	3.94602		4.87789	4.57656
	2.31492	4.2034		4.37274	3.24201		5.16111	4.23197
	3.27753	4.24846		4.68375	2.66985		4.78789	2.74737
	4.43351	2.70156		3.70249	3.99655		4.22276	2.70777
	2.61787	4.0445			4.47351		4.29051	5.03166
	3.68191	3.14449			2.77965		4.91653	1.49978
	4.12503	1.84826			3.17224		4.12503	3.78473
	4.65584	3.06395			4.86392		4.05291	3.28675
	1.89457	2.96339			4.596		5.4249	4.60119
		1.59457			3.15994			4.83771
		2.36349			4.05452			3.26534
		3.32469			3.56815			4.09076
		3.43423			4.55722			4.88338
		3.2262			4.70336			5.15128
		3.15702			4.44643			3.30801
		2.47075			3.98063			4.42747
					2.81968			3.74576
					3.85681			4.70294
					4.69148			4.70336
					4.44266			4.70995
					3.27999			2.93313
					3.23554			3.36148
					5.37903			3.93523
					3.83097			4.60196
					3.07038			4.57184
					5.26316			3.95414
					4.6152			4.15566
					3.62842			5.00127
					3.78738			4.76667
					3.61329			3.48479
					3.10884			4.55558
					4.63531			3.99806
					4.4386			4.0799
					3.02679			4.11736
					2.44263			4.29286
					3.96119			2.62734
					4.36969			4.50059
					2.8404			4.54157
					4.25502			3.41597
					4.32963			2.91807
								4.4116
								4.26994
								3.37466
								3.96744
								4.25562

## Sheet: Extended Data Fig. 9g
Extended Data Fig. 9g		p_val	avg_log2FC	pct Ifnar-/- cells	pct WT cells	p_val_adj	gene
underlying data - differential gene	Tmem88	0	-3.58212	0.006	0.118	0	Tmem88
expression analysis between macrophage	Slc39a7	0	1.82096	0.062	0.373	0	Slc39a7
subset from D4 MI Ifnar-/- and WT	Irf7	0	-4.30318	0.006	0.174	0	Irf7
scRNA-seq	Hcar2	0	-4.31674	0.002	0.136	0	Hcar2
	Bambi	0	-8.31813	0.009	0.134	0	Bambi
	Nr4a3	0	-2.62773	0.002	0.184	0	Nr4a3
	Nrg1	0	3.28296	0.016	0.144	0	Nrg1
	Arg2	0	-0.602133	0.012	0.161	0	Arg2
	D16Ertd472e	0	-2.40881	0.013	0.116	0	D16Ertd472e
	Gadd45a	0	-1.97423	0.016	0.144	0	Gadd45a
	Oasl2	0	-1.98647	0.004	0.112	0	Oasl2
	Fam110a	0	-1.85039	0.014	0.161	0	Fam110a
	Fam46c	0	-5.29888	0.004	0.11	0	Fam46c
	Rasgef1b	0	-4.55039	0.012	0.141	0	Rasgef1b
	Tob1	0	-4.74954	0.008	0.146	0	Tob1
	Lncpint	0	0.735195	0.005	0.125	0	Lncpint
	A930007I19Rik	0	6.05333	0.016	0.176	0	A930007I19Rik
	Arl4a	0	0.514276	0.015	0.101	0	Arl4a
	Jmy	0	-1.95105	0.008	0.122	0	Jmy
	Sik2	0	1.24061	0.019	0.148	0	Sik2
	Slc15a2	0	-4.20646	0.004	0.121	0	Slc15a2
	Mafk	0	-1.12831	0.015	0.165	0	Mafk
	Pim3	0	0.329626	0.01	0.228	0	Pim3
	Frat2	0	-3.08182	0.006	0.135	0	Frat2
	Trp53bp2	0	-5.11389	0.009	0.127	0	Trp53bp2
	Ms4a4a	0	-4.59453	0.016	0.169	0	Ms4a4a
	Lin54	0	-3.16051	0.011	0.148	0	Lin54
	Kansl1l	0	-0.721566	0.011	0.127	0	Kansl1l
	Oas1a	0	-4.97348	0.003	0.128	0	Oas1a
	Zfand2a	0	-0.467436	0.008	0.17	0	Zfand2a
	Gm10020	0	0.680633	0.056	0.206	0	Gm10020
	Gm26526	0	-1.49429	0.005	0.109	0	Gm26526
	F5	2.2865e-307	-1.72466	0.011	0.145	6.8595e-304	F5
	Dusp2	1.24384e-305	-2.38069	0.012	0.223	3.73151e-302	Dusp2
	F630028O10Rik	2.83309e-303	0.941939	0.123	0.309	8.49928e-300	F630028O10Rik
	Atg2a	5.26838e-299	1.73031	0.014	0.182	1.58052e-295	Atg2a
	Cd69	7.84252e-299	-7.26984	0.001	0.145	2.35276e-295	Cd69
	Maff	9.83583e-299	1.22981	0.011	0.218	2.95075e-295	Maff
	Tnfrsf12a	5.17802e-297	0.564263	0.026	0.15	1.5534e-293	Tnfrsf12a
	Slfn5	5.77219e-297	-1.70321	0.009	0.126	1.73166e-293	Slfn5
	Fbxo30	2.3472e-295	-3.22489	0.013	0.145	7.0416e-292	Fbxo30
	Ly6i	1.81625e-294	-5.81127	0.002	0.151	5.44874e-291	Ly6i
	Mnda	1.81267e-284	-0.638488	0.012	0.183	5.43801e-281	Mnda
	Tnfaip3	5.22873e-283	-0.639862	0.006	0.224	1.56862e-279	Tnfaip3
	Pmaip1	7.19212e-282	-0.772884	0.017	0.16	2.15764e-278	Pmaip1
	Vegfa	2.58014e-281	-3.70264	0.011	0.216	7.74042e-278	Vegfa
	Flrt3	1.21081e-280	-5.39922	0.004	0.178	3.63242e-277	Flrt3
	Osgin2	6.32403e-278	-4.74005	0.011	0.182	1.89721e-274	Osgin2
	Arl13b	2.88048e-273	1.4739	0.021	0.133	8.64145e-270	Arl13b
	Arl5b	1.58967e-264	0.262187	0.015	0.193	4.769e-261	Arl5b
	Gabarapl1	3.76286e-263	-2.95496	0.043	0.187	1.12886e-259	Gabarapl1
	AI467606	8.95187e-262	1.00726	0.034	0.282	2.68556e-258	AI467606
	Isg15	3.81652e-261	2.17889	0.011	0.199	1.14495e-257	Isg15
	Tcp11l2	6.92584e-260	-0.427692	0.018	0.154	2.07775e-256	Tcp11l2
	Rtp4	4.28201e-258	-1.91338	0.002	0.166	1.2846e-254	Rtp4
	Thbd	1.97581e-256	0.417662	0.021	0.152	5.92742e-253	Thbd
	Lgals3bp	1.52565e-254	-2.00568	0.015	0.177	4.57694e-251	Lgals3bp
	Dgat1	2.04895e-251	-1.30649	0.011	0.142	6.14684e-248	Dgat1
	Gm17056	9.25608e-246	-5.26926	0.002	0.282	2.77682e-242	Gm17056
	Gdf3	2.49257e-242	2.3637	0.01	0.102	7.47772e-239	Gdf3
	Arid5b	2.80366e-242	-0.795166	0.039	0.17	8.41099e-239	Arid5b
	Fbxo34	1.03358e-241	-5.28009	0.025	0.189	3.10073e-238	Fbxo34
	Ripk2	5.72573e-241	-2.8122	0.012	0.17	1.71772e-237	Ripk2
	Xaf1	3.29221e-240	-4.32262	0.009	0.138	9.87662e-237	Xaf1
	Txnip	1.19161e-238	-3.02768	0.138	0.198	3.57484e-235	Txnip
	Cd83	2.19396e-238	-1.55251	0.023	0.259	6.58187e-235	Cd83
	Ing4	4.96255e-238	-0.435133	0.073	0.236	1.48876e-234	Ing4
	Cd80	9.05449e-236	-2.24785	0.019	0.188	2.71635e-232	Cd80
	Olr1	1.7716e-230	2.15033	0.01	0.181	5.3148e-227	Olr1
	Ccl4	1.90182e-230	2.2375	0.036	0.263	5.70546e-227	Ccl4
	Impact	8.29753e-230	1.95581	0.016	0.273	2.48926e-226	Impact
	Ccrl2	9.16561e-228	-6.06549	0.005	0.279	2.74968e-224	Ccrl2
	Baiap2	1.62087e-224	-1.40831	0.026	0.154	4.8626e-221	Baiap2
	Zswim4	1.17546e-223	-1.22035	0.015	0.208	3.52637e-220	Zswim4
	Zc3h12a	1.46342e-223	-4.17362	0.02	0.234	4.39027e-220	Zc3h12a
	Pira2	1.15896e-221	-0.721654	0.078	0.426	3.47688e-218	Pira2
	Eepd1	4.56586e-217	-1.02364	0.017	0.174	1.36976e-213	Eepd1
	Fam117b	3.09279e-216	-0.31161	0.027	0.181	9.27838e-213	Fam117b
	Gas2l3	5.07773e-214	-0.588322	0.025	0.218	1.52332e-210	Gas2l3
	Rgcc	1.99346e-212	-7.63414	0.028	0.246	5.98039e-209	Rgcc
	Cd274	8.54388e-211	-4.78294	0.006	0.156	2.56316e-207	Cd274
	Gm6377	7.16799e-209	7.25994	0.029	0.273	2.1504e-205	Gm6377
	Stap1	5.02852e-208	-0.526038	0.043	0.201	1.50855e-204	Stap1
	Rhoh	5.39758e-207	6.42369	0.055	0.347	1.61927e-203	Rhoh
	Sgms2	5.12682e-206	-1.15203	0.017	0.174	1.53805e-202	Sgms2
	H2-Q4	1.18064e-205	1.34288	0.013	0.167	3.54192e-202	H2-Q4
	Bod1	7.57865e-205	1.14395	0.031	0.167	2.27359e-201	Bod1
	Dnajb4	9.45363e-202	-1.90609	0.016	0.176	2.83609e-198	Dnajb4
	Nufip1	2.37493e-201	-1.29747	0.031	0.183	7.12479e-198	Nufip1
	Dusp6	7.18798e-201	-0.945813	0.115	0.43	2.15639e-197	Dusp6
	Il6	2.88041e-199	-10.1527	0.001	0.11	8.64123e-196	Il6
	Hspa1b	3.20246e-199	-5.26417	0.013	0.189	9.60737e-196	Hspa1b
	Pfkfb3	1.12066e-198	-3.42049	0.021	0.196	3.36199e-195	Pfkfb3
	Lysmd3	1.802e-196	-2.93858	0.015	0.154	5.40601e-193	Lysmd3
	Usf1	5.41433e-196	7.24237	0.073	0.378	1.6243e-192	Usf1
	Gpr137b-ps	1.15502e-193	-1.99236	0.028	0.219	3.46506e-190	Gpr137b-ps
	Rgs1	1.559e-193	1.68271	0.016	0.253	4.677e-190	Rgs1
	Hist1h1e	8.32489e-191	5.80522	0.015	0.104	2.49747e-187	Hist1h1e
	Bet1l	1.6122e-189	-0.57478	0.076	0.268	4.83661e-186	Bet1l
	Arl11	2.19994e-189	0.34635	0.121	0.303	6.59981e-186	Arl11
	Msl2	5.8154e-188	-1.02682	0.029	0.171	1.74462e-184	Msl2
	Cfap43	2.31106e-185	0.993427	0.014	0.187	6.93318e-182	Cfap43
	Il1a	4.2198e-183	-6.25395	0.005	0.25	1.26594e-179	Il1a
	Nr4a2	5.3059e-182	-6.12621	0.001	0.311	1.59177e-178	Nr4a2
	Gclc	6.0899e-181	-3.30531	0.028	0.158	1.82697e-177	Gclc
	Dgat2	1.74529e-180	-1.03458	0.021	0.189	5.23588e-177	Dgat2
	Ccl3	1.70984e-177	2.59958	0.025	0.281	5.12951e-174	Ccl3
	Dusp16	4.9399e-175	5.15669	0.019	0.165	1.48197e-171	Dusp16
	AI504432	1.20329e-174	6.41086	0.034	0.234	3.60988e-171	AI504432
	Gem	7.11209e-172	-2.84084	0	0.152	2.13363e-168	Gem
	Suco	1.22858e-171	2.27197	0.022	0.186	3.68574e-168	Suco
	Samd8	2.03154e-171	-1.39781	0.028	0.196	6.09461e-168	Samd8
	Rabgef1	2.71232e-171	1.44867	0.022	0.286	8.13697e-168	Rabgef1
	Sun2	1.10656e-169	-0.581162	0.02	0.149	3.31969e-166	Sun2
	Rasa4	2.31316e-169	-1.34358	0.037	0.15	6.93949e-166	Rasa4
	Fosb	2.34348e-168	-1.6377	0.007	0.309	7.03043e-165	Fosb
	Odc1	1.29517e-167	0.95613	0.06	0.226	3.8855e-164	Odc1
	Specc1l	8.28254e-163	-1.5985	0.025	0.182	2.48476e-159	Specc1l
	Id3	2.97058e-161	-5.97355	0.032	0.178	8.91175e-158	Id3
	Nfkbid	7.99222e-161	2.47616	0.018	0.247	2.39767e-157	Nfkbid
	Usp18	8.00263e-161	-6.6572	0.001	0.248	2.40079e-157	Usp18
	E230001N04Rik	8.47266e-161	8.8592	0.025	0.194	2.5418e-157	E230001N04Rik
	Malt1	9.07001e-160	-4.16791	0.011	0.213	2.721e-156	Malt1
	Rbm38	2.3098e-159	1.85544	0.024	0.12	6.92939e-156	Rbm38
	Rcan1	4.67719e-159	2.86975	0.03	0.151	1.40316e-155	Rcan1
	Foxo1	8.55763e-159	-2.32415	0.019	0.136	2.56729e-155	Foxo1
	Ankrd33b	6.6153e-158	-2.99864	0.007	0.128	1.98459e-154	Ankrd33b
	Traf1	7.26721e-158	3.10495	0.032	0.233	2.18016e-154	Traf1
	Gm26522	2.56895e-157	0.890597	0.058	0.399	7.70684e-154	Gm26522
	Cpeb2	6.59067e-157	-3.0948	0.028	0.224	1.9772e-153	Cpeb2
	Atp2b4	8.34486e-157	3.66021	0.031	0.193	2.50346e-153	Atp2b4
	Srxn1	7.034e-156	0.966499	0.045	0.242	2.1102e-152	Srxn1
	Map3k8	8.17478e-155	2.71904	0.026	0.192	2.45243e-151	Map3k8
	Il10	8.64769e-155	-9.38173	0.002	0.247	2.59431e-151	Il10
	Irg1	1.68514e-154	-8.02393	0.001	0.224	5.05541e-151	Irg1
	Plk3	1.69946e-153	1.81719	0.027	0.275	5.09838e-150	Plk3
	Slc25a33	3.68482e-153	2.43623	0.025	0.235	1.10545e-149	Slc25a33
	Gfpt1	6.252e-153	-2.09163	0.029	0.161	1.8756e-149	Gfpt1
	Sowahc	5.09678e-152	0.576002	0.021	0.238	1.52903e-148	Sowahc
	Ptgs2	8.03141e-151	-5.63496	0.005	0.326	2.40942e-147	Ptgs2
	Tnfsf14	1.15721e-150	5.70612	0.022	0.216	3.47162e-147	Tnfsf14
	Map4k1	2.07409e-150	1.15124	0.029	0.141	6.22227e-147	Map4k1
	Ell2	1.55479e-149	2.74183	0.038	0.299	4.66436e-146	Ell2
	Snhg12	3.38682e-149	-1.42721	0.024	0.126	1.01605e-145	Snhg12
	Dnajb9	4.13649e-149	1.58669	0.038	0.239	1.24095e-145	Dnajb9
	Cxcl1	4.74317e-143	-1.30133	0.001	0.174	1.42295e-139	Cxcl1
	Erdr1	1.88451e-142	2.34571	0.158	0.174	5.65353e-139	Erdr1
	Zfp516	2.05783e-142	1.2745	0.033	0.186	6.1735e-139	Zfp516
	Tap1	1.50063e-141	0.631709	0.021	0.141	4.5019e-138	Tap1
	Il10ra	1.61476e-141	2.62214	0.037	0.191	4.84428e-138	Il10ra
	Cxcl3	1.4968e-139	3.69301	0.037	0.153	4.49041e-136	Cxcl3
	Tsen34	4.33583e-134	0.473589	0.072	0.157	1.30075e-130	Tsen34
	Nfic	7.88345e-134	1.23306	0.131	0.232	2.36503e-130	Nfic
	Plk2	2.8901e-132	-8.06262	0.004	0.126	8.67029e-129	Plk2
	Prdm1	1.36788e-131	3.02382	0.031	0.224	4.10364e-128	Prdm1
	Gpr132	1.4454e-130	1.14297	0.035	0.305	4.33621e-127	Gpr132
	Rdh12	6.50944e-130	-7.07977	0.002	0.14	1.95283e-126	Rdh12
	Ifi47	8.13119e-130	-5.41668	0.006	0.172	2.43936e-126	Ifi47
	Gan	3.54774e-129	4.19623	0.033	0.186	1.06432e-125	Gan
	Tnf	5.99947e-129	-2.37084	0.014	0.268	1.79984e-125	Tnf
	Abl2	4.00374e-128	-2.61333	0.027	0.212	1.20112e-124	Abl2
	Phf11b	3.81491e-127	3.9023	0.013	0.157	1.14447e-123	Phf11b
	Slamf7	7.02878e-127	-1.60573	0.02	0.154	2.10864e-123	Slamf7
	Ero1lb	5.93221e-125	-1.43504	0.019	0.205	1.77966e-121	Ero1lb
	Ass1	2.50188e-124	-0.309783	0.019	0.13	7.50565e-121	Ass1
	Gadd45g	5.97925e-123	5.8326	0.042	0.244	1.79377e-119	Gadd45g
	Ric1	4.12289e-122	-1.24222	0.018	0.193	1.23687e-118	Ric1
	Cd300lb	1.01715e-120	-1.35847	0.104	0.384	3.05144e-117	Cd300lb
	Cxcr4	2.40475e-120	2.27532	0.04	0.316	7.21426e-117	Cxcr4
	Ifi203	9.99281e-120	2.23263	0.032	0.187	2.99784e-116	Ifi203
	Hsph1	4.32553e-119	3.07811	0.027	0.187	1.29766e-115	Hsph1
	Prdm2	1.10924e-117	0.346075	0.028	0.201	3.32772e-114	Prdm2
	Hdac5	4.31969e-117	0.879118	0.04	0.217	1.29591e-113	Hdac5
	Rdh11	1.64987e-116	-5.51253	0.008	0.189	4.94961e-113	Rdh11
	Themis2	1.81064e-116	1.31509	0.037	0.297	5.43193e-113	Themis2
	Cd177	7.96804e-116	-0.766158	0.041	0.242	2.39041e-112	Cd177
	Slc4a7	1.19455e-115	3.36636	0.02	0.195	3.58365e-112	Slc4a7
	Gm20186	1.51613e-115	-6.64877	0.003	0.105	4.54838e-112	Gm20186
	Tnip3	2.58525e-114	0.638045	0.031	0.169	7.75575e-111	Tnip3
	Hpse	2.96689e-114	0.265251	0.029	0.185	8.90068e-111	Hpse
	Dnajb1	1.78766e-112	1.74351	0.037	0.257	5.36297e-109	Dnajb1
	Dusp5	4.298e-112	2.91384	0.014	0.335	1.2894e-108	Dusp5
	Lgals9	4.93862e-112	7.57149	0.053	0.233	1.48159e-108	Lgals9
	Timm10	1.01538e-111	1.89439	0.08	0.26	3.04615e-108	Timm10
	Mylip	3.88408e-111	5.74295	0.027	0.182	1.16522e-107	Mylip
	Srrd	4.72217e-111	0.440734	0.028	0.198	1.41665e-107	Srrd
	Csrnp1	6.97229e-111	8.65268	0.013	0.348	2.09169e-107	Csrnp1
	Wwp2	9.26293e-111	1.50817	0.039	0.189	2.77888e-107	Wwp2
	Gm26518	1.01001e-110	0.915961	0.045	0.195	3.03004e-107	Gm26518
	Tapbpl	6.75921e-110	1.706	0.015	0.172	2.02776e-106	Tapbpl
	Snx29	2.66887e-109	-5.71425	0.02	0.11	8.00662e-106	Snx29
	Trim30d	1.81092e-108	0.459252	0.016	0.194	5.43277e-105	Trim30d
	Gbp7	1.83388e-108	4.25619	0.017	0.154	5.50164e-105	Gbp7
	Errfi1	3.3553e-108	4.26736	0.027	0.21	1.00659e-104	Errfi1
	Hdac2	5.71431e-108	8.45696	0.042	0.141	1.71429e-104	Hdac2
	Tnfrsf23	1.33963e-107	-1.83133	0.014	0.113	4.01889e-104	Tnfrsf23
	Bach2os	2.13785e-107	-1.57796	0.029	0.184	6.41356e-104	Bach2os
	Irf2bpl	3.10675e-107	-0.883823	0.078	0.274	9.32025e-104	Irf2bpl
	Tmem86a	7.62716e-106	0.586172	0.082	0.328	2.28815e-102	Tmem86a
	Hmha1	1.11414e-104	0.636433	0.185	0.253	3.34242e-101	Hmha1
	Fbxo33	9.64772e-104	-2.55295	0.026	0.207	2.89432e-100	Fbxo33
	Ralgds	1.00252e-102	0.864578	0.017	0.123	3.00757e-99	Ralgds
	Cited2	2.26155e-102	3.12345	0.083	0.304	6.78465e-99	Cited2
	Rhov	2.74983e-102	5.05748	0.045	0.268	8.2495e-99	Rhov
	Pde4b	2.92102e-101	2.21151	0.027	0.309	8.76307e-98	Pde4b
	N4bp2l1	1.31905e-100	1.12855	0.032	0.182	3.95715e-97	N4bp2l1
	Ms4a4b	1.43589e-100	7.58115	0.016	0.369	4.30768e-97	Ms4a4b
	Chd8	6.38971e-100	1.03966	0.067	0.288	1.91691e-96	Chd8
	Clcf1	3.98411e-99	-5.06698	0.014	0.195	1.19523e-95	Clcf1
	Gm26724	7.43604e-98	-4.44042	0.021	0.188	2.23081e-94	Gm26724
	Sh2b2	7.66089e-98	2.81502	0.038	0.264	2.29827e-94	Sh2b2
	Entpd1	1.22683e-97	2.63932	0.048	0.256	3.6805e-94	Entpd1
	Txk	1.4863e-97	-6.13157	0.002	0.246	4.45891e-94	Txk
	Mmp12	1.94762e-96	2.03112	0.015	0.127	5.84286e-93	Mmp12
	Gcnt1	5.74255e-96	1.49352	0.063	0.27	1.72277e-92	Gcnt1
	Ptgr1	9.35054e-96	2.56388	0.033	0.143	2.80516e-92	Ptgr1
	Ing3	3.06977e-95	-3.44744	0.029	0.218	9.20931e-92	Ing3
	Pde3b	5.38337e-95	-0.452611	0.024	0.176	1.61501e-91	Pde3b
	Sh3bp2	1.90769e-94	-0.592972	0.087	0.355	5.72306e-91	Sh3bp2
	Plcb1	4.01662e-94	1.95517	0.048	0.224	1.20499e-90	Plcb1
	Spon1	4.62504e-94	-1.10898	0.002	0.132	1.38751e-90	Spon1
	Gm26740	6.52455e-94	1.94633	0.188	0.248	1.95737e-90	Gm26740
	Fnta	7.45967e-94	1.51842	0.072	0.221	2.2379e-90	Fnta
	Nol12	1.05631e-93	0.829076	0.089	0.262	3.16893e-90	Nol12
	Gpr183	5.57406e-93	-0.261878	0.107	0.244	1.67222e-89	Gpr183
	Dgkd	7.95812e-93	0.815169	0.041	0.171	2.38744e-89	Dgkd
	Med13	9.73936e-93	1.81492	0.035	0.205	2.92181e-89	Med13
	Rufy3	1.0198e-90	1.78562	0.042	0.198	3.05939e-87	Rufy3
	Mapk8	3.38152e-89	-0.384019	0.021	0.187	1.01446e-85	Mapk8
	Dck	5.82414e-89	6.13377	0.019	0.212	1.74724e-85	Dck
	Nfil3	6.65139e-89	2.63764	0.03	0.355	1.99542e-85	Nfil3
	Olfm1	6.92654e-89	0.876173	0.104	0.204	2.07796e-85	Olfm1
	Sgk1	1.0918e-87	-1.71855	0.044	0.226	3.27539e-84	Sgk1
	Rnf167	5.22636e-87	1.3266	0.056	0.196	1.56791e-83	Rnf167
	Mxd1	2.04946e-86	3.24062	0.027	0.336	6.14837e-83	Mxd1
	Selenbp1	2.48777e-86	-2.80661	0.016	0.205	7.46331e-83	Selenbp1
	Slc20a1	5.68088e-86	-1.21278	0.027	0.196	1.70426e-82	Slc20a1
	Rab11fip1	8.28879e-86	-5.71777	0.02	0.255	2.48664e-82	Rab11fip1
	Gramd1a	1.42706e-85	1.26404	0.027	0.162	4.28117e-82	Gramd1a
	Stat4	2.49859e-85	-0.945168	0.005	0.181	7.49576e-82	Stat4
	Rybp	3.62801e-85	1.6505	0.037	0.232	1.0884e-81	Rybp
	Cfh	1.14218e-84	-0.437148	0.076	0.269	3.42653e-81	Cfh
	Gbp2	1.59668e-84	-4.98569	0.003	0.101	4.79005e-81	Gbp2
	Tmem37	3.35628e-84	1.60736	0.087	0.329	1.00688e-80	Tmem37
	Ptpn22	3.48273e-84	7.47138	0.041	0.259	1.04482e-80	Ptpn22
	Gmnn	3.68311e-84	1.54311	0.062	0.119	1.10493e-80	Gmnn
	Lpl	4.37883e-84	3.20735	0.106	0.169	1.31365e-80	Lpl
	Il7r	3.48627e-83	4.21083	0.021	0.181	1.04588e-79	Il7r
	Arap2	1.57616e-82	-2.61571	0.006	0.201	4.72849e-79	Arap2
	PISD	3.19699e-82	-3.52381	0.184	0.307	9.59096e-79	PISD
	Gm2000	9.44927e-82	-0.756212	0.171	0.214	2.83478e-78	Gm2000
	Bach2	1.4149e-81	-3.90305	0.011	0.139	4.2447e-78	Bach2
	Setd1b	3.36068e-81	0.479558	0.058	0.267	1.0082e-77	Setd1b
	Chd2	1.23479e-80	5.34438	0.049	0.177	3.70438e-77	Chd2
	Gadd45b	2.38257e-80	7.34375	0.027	0.311	7.14771e-77	Gadd45b
	Isg20	3.35447e-80	0.280235	0.017	0.184	1.00634e-76	Isg20
	Srpk2	7.34281e-80	0.403852	0.054	0.173	2.20284e-76	Srpk2
	Swt1	1.67454e-79	2.17741	0.065	0.236	5.02363e-76	Swt1
	Ugcg	2.01233e-79	-0.615142	0.038	0.201	6.03699e-76	Ugcg
	Gk	2.24605e-79	1.56007	0.045	0.239	6.73815e-76	Gk
	Cx3cr1	3.62432e-79	2.94243	0.298	0.344	1.0873e-75	Cx3cr1
	Pknox1	4.11798e-79	7.29759	0.034	0.154	1.23539e-75	Pknox1
	Serpinb10	4.87319e-79	1.30823	0.024	0.173	1.46196e-75	Serpinb10
	Lypla1	9.65067e-79	2.27407	0.072	0.162	2.8952e-75	Lypla1
	Zbp1	2.17603e-78	3.38139	0.037	0.294	6.52809e-75	Zbp1
	Lhfpl2	8.33608e-78	-3.13501	0.022	0.167	2.50082e-74	Lhfpl2
	Relt	2.30308e-77	-1.24348	0.025	0.182	6.90924e-74	Relt
	Slc12a9	4.82934e-77	1.64915	0.043	0.245	1.4488e-73	Slc12a9
	Abcb1b	6.36128e-77	-3.78521	0.045	0.144	1.90838e-73	Abcb1b
	Ednrb	1.21276e-76	-2.34497	0.017	0.181	3.63827e-73	Ednrb
	Ppard	1.80106e-76	-0.788743	0.022	0.214	5.40318e-73	Ppard
	Hhex	3.24086e-76	-3.90386	0.071	0.239	9.72258e-73	Hhex
	Cpq	3.4405e-76	-4.48629	0.005	0.113	1.03215e-72	Cpq
	Trmt1l	8.69804e-76	-2.61318	0.056	0.252	2.60941e-72	Trmt1l
	Gpd2	1.01145e-75	-1.18999	0.036	0.217	3.03434e-72	Gpd2
	Clec2d	1.09378e-75	-0.305705	0.071	0.209	3.28133e-72	Clec2d
	Wbp5	1.90716e-75	0.296824	0.128	0.187	5.72149e-72	Wbp5
	Fgl2	2.15298e-75	8.4694	0.038	0.157	6.45894e-72	Fgl2
	Ifi35	2.28932e-75	2.4583	0.048	0.212	6.86796e-72	Ifi35
	Insig1	6.9618e-75	-1.22302	0.041	0.224	2.08854e-71	Insig1
	Arrdc3	8.21629e-75	-3.27289	0.02	0.191	2.46489e-71	Arrdc3
	Nmi	1.26284e-74	2.83997	0.048	0.23	3.78852e-71	Nmi
	Tmem119	1.67545e-74	1.70386	0.047	0.258	5.02636e-71	Tmem119
	Smad7	1.82541e-74	0.716264	0.029	0.189	5.47623e-71	Smad7
	Dyrk1a	2.86367e-74	3.60729	0.037	0.199	8.59101e-71	Dyrk1a
	Rbm4b	3.51813e-74	1.0753	0.058	0.16	1.05544e-70	Rbm4b
	Egr2	3.66282e-74	-3.52484	0.006	0.184	1.09885e-70	Egr2
	2810474O19Rik	5.59342e-74	-3.23343	0.181	0.285	1.67803e-70	2810474O19Rik
	Arl5c	3.39373e-73	-0.560161	0.039	0.232	1.01812e-69	Arl5c
	Agtpbp1	4.91438e-73	-0.571867	0.035	0.201	1.47432e-69	Agtpbp1
	Tec	5.42106e-73	-1.61518	0.041	0.236	1.62632e-69	Tec
	Got1	5.7375e-73	7.68307	0.047	0.286	1.72125e-69	Got1
	Sipa1l1	1.72822e-72	-2.08855	0.027	0.194	5.18467e-69	Sipa1l1
	Ldhb	2.27625e-72	2.19174	0.028	0.225	6.82874e-69	Ldhb
	Auh	2.32382e-72	1.96983	0.045	0.178	6.97145e-69	Auh
	Atp7a	4.05003e-72	6.42514	0.045	0.186	1.21501e-68	Atp7a
	Hspa1a	1.94312e-71	1.87038	0.037	0.293	5.82936e-68	Hspa1a
	Eif4e3	2.26894e-71	-1.67732	0.072	0.296	6.80683e-68	Eif4e3
	Klf4	3.56377e-71	-1.5961	0.032	0.331	1.06913e-67	Klf4
	Sulf2	7.05282e-71	1.77156	0.067	0.32	2.11585e-67	Sulf2
	Pcf11	2.40056e-70	1.21418	0.056	0.323	7.20167e-67	Pcf11
	Ptgs2os2	2.91911e-70	-1.8556	0.005	0.186	8.75734e-67	Ptgs2os2
	Ipmk	4.10546e-70	-1.12398	0.026	0.203	1.23164e-66	Ipmk
	Sntb2	5.47781e-70	2.24666	0.048	0.202	1.64334e-66	Sntb2
	Lrrk1	1.20755e-69	1.93598	0.044	0.224	3.62265e-66	Lrrk1
	Rlf	1.60114e-69	-1.29278	0.029	0.199	4.80343e-66	Rlf
	9930111J21Rik2	2.07182e-69	-1.02813	0.045	0.234	6.21546e-66	9930111J21Rik2
	Gss	2.32392e-69	1.84206	0.014	0.221	6.97176e-66	Gss
	Polr2l	5.38549e-69	-3.1668	0.111	0.278	1.61565e-65	Polr2l
	Slc38a2	5.85714e-69	0.899703	0.075	0.307	1.75714e-65	Slc38a2
	Dedd2	9.8553e-69	0.603501	0.011	0.143	2.95659e-65	Dedd2
	Srgn	1.09961e-68	5.29936	0.465	0.666	3.29883e-65	Srgn
	Spic	1.98314e-68	-4.58995	0.007	0.208	5.94941e-65	Spic
	Lmnb1	8.65945e-68	6.2411	0.079	0.312	2.59783e-64	Lmnb1
	Slc2a1	9.49654e-68	6.92381	0.064	0.256	2.84896e-64	Slc2a1
	Ncapg2	2.14721e-67	0.252153	0.051	0.218	6.44163e-64	Ncapg2
	Dppa3	3.02446e-67	3.58576	0.033	0.221	9.07337e-64	Dppa3
	B430306N03Rik	3.84091e-67	-0.413372	0.043	0.312	1.15227e-63	B430306N03Rik
	Cd44	1.45736e-66	7.91466	0.36	0.585	4.37209e-63	Cd44
	Ssfa2	3.04302e-66	-1.47708	0.049	0.204	9.12906e-63	Ssfa2
	Paxbp1	3.31866e-66	7.46523	0.058	0.262	9.95599e-63	Paxbp1
	Slamf9	7.90196e-66	3.05206	0.045	0.172	2.37059e-62	Slamf9
	Bst2	9.14288e-66	-2.35286	0.112	0.264	2.74286e-62	Bst2
	Nuak2	9.93656e-66	1.163	0.034	0.214	2.98097e-62	Nuak2
	St3gal4	1.02031e-65	1.63994	0.05	0.202	3.06094e-62	St3gal4
	Uhrf2	2.3803e-65	-2.53796	0.082	0.205	7.1409e-62	Uhrf2
	Chka	2.92624e-65	0.385889	0.029	0.243	8.77872e-62	Chka
	Ppp2cb	3.42037e-64	1.70064	0.12	0.256	1.02611e-60	Ppp2cb
	Furin	5.39352e-64	4.49425	0.154	0.429	1.61806e-60	Furin
	Snhg9	8.73043e-64	2.38433	0.058	0.21	2.61913e-60	Snhg9
	Zmynd8	1.52697e-63	0.951954	0.106	0.241	4.58091e-60	Zmynd8
	Dennd4a	1.58594e-63	2.79406	0.024	0.252	4.75781e-60	Dennd4a
	Ndrg1	5.19037e-63	-1.10281	0.045	0.186	1.55711e-59	Ndrg1
	Jmjd6	8.0995e-63	2.7455	0.049	0.21	2.42985e-59	Jmjd6
	H2-T22	2.04153e-62	0.902404	0.041	0.172	6.12458e-59	H2-T22
	Itsn2	3.97854e-62	1.50791	0.062	0.198	1.19356e-58	Itsn2
	Osm	4.48324e-62	3.48553	0.025	0.374	1.34497e-58	Osm
	Gramd3	4.50925e-62	-1.22223	0.004	0.126	1.35277e-58	Gramd3
	Idh2	9.31751e-62	2.19272	0.068	0.16	2.79525e-58	Idh2
	Hilpda	3.88634e-61	0.519727	0.053	0.276	1.1659e-57	Hilpda
	Uck2	3.94252e-61	3.51922	0.047	0.256	1.18276e-57	Uck2
	Ier2	4.46171e-61	2.57677	0.165	0.387	1.33851e-57	Ier2
	Smc4	1.6017e-60	3.90004	0.051	0.116	4.8051e-57	Smc4
	Sephs2	2.21193e-60	-0.277877	0.096	0.329	6.63578e-57	Sephs2
	Relb	2.81755e-60	4.20231	0.039	0.198	8.45264e-57	Relb
	Vrk2	4.50916e-60	2.24334	0.045	0.242	1.35275e-56	Vrk2
	Cd300ld	1.53159e-59	1.01269	0.137	0.366	4.59478e-56	Cd300ld
	H2-T23	2.33437e-59	1.36951	0.058	0.288	7.00311e-56	H2-T23
	Vopp1	2.3351e-59	1.08059	0.02	0.169	7.0053e-56	Vopp1
	Slc25a39	2.99486e-59	1.62003	0.061	0.182	8.98457e-56	Slc25a39
	Prkch	3.06185e-59	1.21315	0.032	0.186	9.18556e-56	Prkch
	Snrk	4.08605e-59	-0.49092	0.043	0.113	1.22582e-55	Snrk
	Cd302	5.58244e-59	1.96185	0.199	0.387	1.67473e-55	Cd302
	Gas6	6.40677e-59	0.536845	0.04	0.148	1.92203e-55	Gas6
	Cdkn2d	1.84899e-58	1.34155	0.126	0.317	5.54697e-55	Cdkn2d
	Mbd3	1.86171e-58	2.75166	0.143	0.152	5.58514e-55	Mbd3
	Cdkn1b	2.14629e-58	1.98556	0.037	0.188	6.43887e-55	Cdkn1b
	Gm43603	2.28709e-58	-3.74269	0.003	0.171	6.86128e-55	Gm43603
	Ptpn7	6.2829e-58	0.961472	0.076	0.315	1.88487e-54	Ptpn7
	Itga5	6.4638e-58	-0.33009	0.087	0.286	1.93914e-54	Itga5
	Arhgap31	1.07585e-57	-1.04266	0.071	0.207	3.22756e-54	Arhgap31
	Rnf149	1.27926e-57	-0.636827	0.354	0.507	3.83779e-54	Rnf149
	Cln8	1.4583e-57	0.730234	0.078	0.245	4.3749e-54	Cln8
	Tiparp	1.85016e-57	1.6723	0.029	0.365	5.55049e-54	Tiparp
	Etnk1	4.57219e-57	-1.37982	0.035	0.155	1.37166e-53	Etnk1
	Rnf138	4.61391e-57	-1.72317	0.033	0.145	1.38417e-53	Rnf138
	Pmvk	6.53102e-57	-0.664842	0.052	0.135	1.95931e-53	Pmvk
	Kctd11	1.80295e-56	1.92586	0.013	0.163	5.40885e-53	Kctd11
	Rnase4	1.83273e-56	4.37102	0.19	0.31	5.4982e-53	Rnase4
	Itgal	2.58345e-56	3.56744	0.101	0.322	7.75036e-53	Itgal
	Parvg	2.88181e-56	1.38177	0.038	0.178	8.64543e-53	Parvg
	Fkbp3	8.61603e-56	1.3335	0.096	0.177	2.58481e-52	Fkbp3
	Lsr	1.97299e-55	1.38853	0.044	0.181	5.91897e-52	Lsr
	Il18	2.3096e-55	0.623713	0.044	0.234	6.92879e-52	Il18
	Fam32a	2.66031e-55	-0.315906	0.208	0.343	7.98093e-52	Fam32a
	Birc2	3.01569e-55	0.259432	0.019	0.13	9.04706e-52	Birc2
	2023-09-01	3.23414e-55	0.492261	0.011	0.188	9.70242e-52	2023-09-01
	Gns	4.64948e-55	0.942913	0.13	0.329	1.39484e-51	Gns
	Etfa	1.5201e-54	2.30355	0.082	0.21	4.5603e-51	Etfa
	Dot1l	4.62863e-54	-0.352069	0.039	0.245	1.38859e-50	Dot1l
	Rinl	7.2058e-54	3.42017	0.062	0.187	2.16174e-50	Rinl
	Itgb7	8.03383e-54	1.70787	0.05	0.281	2.41015e-50	Itgb7
	Tbc1d9	8.66064e-54	6.26546	0.045	0.247	2.59819e-50	Tbc1d9
	Pdha1	1.1859e-53	5.62883	0.067	0.203	3.55769e-50	Pdha1
	Gars	2.78805e-53	0.691502	0.05	0.147	8.36416e-50	Gars
	Cox7a1	2.85641e-53	0.254149	0.013	0.132	8.56923e-50	Cox7a1
	Smim19	3.24471e-53	0.499315	0.053	0.204	9.73414e-50	Smim19
	Lyz1	3.50623e-53	3.48505	0.101	0.375	1.05187e-49	Lyz1
	Rasa3	5.01472e-53	1.60231	0.091	0.298	1.50442e-49	Rasa3
	Batf3	5.02513e-53	1.20999	0.043	0.198	1.50754e-49	Batf3
	Spty2d1	5.2935e-53	1.06232	0.077	0.321	1.58805e-49	Spty2d1
	Msl1	8.54851e-53	0.860597	0.08	0.288	2.56455e-49	Msl1
	Plscr1	1.15606e-52	0.879277	0.022	0.111	3.46817e-49	Plscr1
	4932438A13Rik	1.28254e-52	2.1295	0.034	0.2	3.84762e-49	4932438A13Rik
	Crebrf	2.0101e-52	-0.581764	0.023	0.159	6.03029e-49	Crebrf
	H2-Ab1	2.30419e-52	1.9269	0.149	0.137	6.91257e-49	H2-Ab1
	Impdh2	3.36455e-52	1.60733	0.08	0.173	1.00936e-48	Impdh2
	Eprs	6.50161e-52	-1.24951	0.083	0.238	1.95048e-48	Eprs
	2023-03-07	6.54082e-52	1.18665	0.079	0.309	1.96225e-48	2023-03-07
	Slc39a1	6.61219e-52	1.20681	0.152	0.307	1.98366e-48	Slc39a1
	Il17ra	1.50763e-51	3.25232	0.215	0.391	4.52288e-48	Il17ra
	Itgam	1.59999e-51	-0.64654	0.37	0.548	4.79997e-48	Itgam
	Sash3	2.06813e-51	6.4156	0.068	0.287	6.20438e-48	Sash3
	P2ry6	2.09334e-51	1.62961	0.367	0.43	6.28001e-48	P2ry6
	Ncf1	2.60253e-51	1.00483	0.185	0.361	7.80759e-48	Ncf1
	Cyth4	3.16411e-51	0.863218	0.259	0.359	9.49233e-48	Cyth4
	Lpar6	3.16733e-51	5.392	0.066	0.253	9.50198e-48	Lpar6
	Tnrc6c	3.40555e-51	0.395391	0.146	0.214	1.02166e-47	Tnrc6c
	AA467197	5.30782e-51	1.23094	0.106	0.129	1.59235e-47	AA467197
	Clk4	5.39646e-51	2.16704	0.052	0.237	1.61894e-47	Clk4
	Dram1	8.12881e-51	-2.21873	0.028	0.193	2.43864e-47	Dram1
	Madd	1.23245e-50	1.32779	0.103	0.339	3.69736e-47	Madd
	Rb1cc1	1.32189e-50	1.02576	0.05	0.224	3.96568e-47	Rb1cc1
	Gsdmd	2.01081e-50	3.06128	0.069	0.245	6.03244e-47	Gsdmd
	Itpr2	2.04332e-50	-0.743605	0.033	0.165	6.12995e-47	Itpr2
	Tes	2.2441e-50	4.55809	0.06	0.24	6.7323e-47	Tes
	Oat	2.67079e-50	0.809111	0.064	0.174	8.01237e-47	Oat
	Borcs8	2.93883e-50	1.67151	0.065	0.177	8.8165e-47	Borcs8
	RP23-6I17.1	5.96996e-50	-0.717093	0.011	0.159	1.79099e-46	RP23-6I17.1
	Hdac4	6.39274e-50	-0.55625	0.03	0.221	1.91782e-46	Hdac4
	Usp3	8.17029e-50	2.06517	0.062	0.224	2.45109e-46	Usp3
	Atp11b	8.48221e-50	4.70872	0.058	0.223	2.54466e-46	Atp11b
	Vrk1	8.59743e-50	6.24316	0.044	0.156	2.57923e-46	Vrk1
	Cd86	8.7921e-50	4.10565	0.062	0.357	2.63763e-46	Cd86
	Hpgd	1.1167e-49	3.56964	0.044	0.265	3.35011e-46	Hpgd
	Susd6	1.38626e-49	2.28118	0.074	0.278	4.15878e-46	Susd6
	Hacd4	3.58639e-49	2.84752	0.168	0.413	1.07592e-45	Hacd4
	Cyth3	4.10244e-49	3.99084	0.024	0.117	1.23073e-45	Cyth3
	Slc7a7	4.45209e-49	-0.589924	0.057	0.258	1.33563e-45	Slc7a7
	Nrbf2	5.55004e-49	3.72937	0.075	0.247	1.66501e-45	Nrbf2
	Ppm1h	5.7054e-49	-3.07958	0.054	0.258	1.71162e-45	Ppm1h
	Cd33	1.40443e-48	2.66447	0.074	0.287	4.21328e-45	Cd33
	Tmc6	4.51109e-48	0.699761	0.026	0.198	1.35333e-44	Tmc6
	Slc9a3r1	4.53276e-48	2.12191	0.095	0.33	1.35983e-44	Slc9a3r1
	Slc1a5	4.70261e-48	-1.53271	0.039	0.178	1.41078e-44	Slc1a5
	Cbr2	5.32634e-48	3.62972	0.029	0.13	1.5979e-44	Cbr2
	Mid1	6.22298e-48	-3.06505	0.038	0.165	1.86689e-44	Mid1
	Ppm1m	6.551e-48	2.16393	0.066	0.148	1.9653e-44	Ppm1m
	Vps37b	1.04364e-47	6.662	0.032	0.358	3.13092e-44	Vps37b
	Lepr	1.33526e-47	0.589738	0.008	0.204	4.00579e-44	Lepr
	Rnf213	3.33187e-47	-0.878445	0.024	0.218	9.9956e-44	Rnf213
	Yme1l1	3.7869e-47	2.09229	0.064	0.177	1.13607e-43	Yme1l1
	Stx16	4.61196e-47	-0.65694	0.113	0.17	1.38359e-43	Stx16
	Gstp1	8.86748e-47	-1.2748	0.034	0.198	2.66024e-43	Gstp1
	Shisa5	1.38416e-46	0.551051	0.32	0.518	4.15248e-43	Shisa5
	Noc2l	1.40329e-46	2.8557	0.066	0.291	4.20987e-43	Noc2l
	Stat6	3.62374e-46	2.18804	0.101	0.358	1.08712e-42	Stat6
	Itga4	3.77853e-46	0.884475	0.088	0.269	1.13356e-42	Itga4
	Tifab	5.32675e-46	1.27277	0.123	0.345	1.59802e-42	Tifab
	Cd27	5.64252e-46	-5.3517	0.022	0.136	1.69276e-42	Cd27
	Tiam1	1.20387e-45	6.17025	0.046	0.194	3.61161e-42	Tiam1
	I830077J02Rik	1.6754e-45	0.321849	0.069	0.277	5.0262e-42	I830077J02Rik
	Asph	1.76035e-45	1.13852	0.073	0.251	5.28105e-42	Asph
	Ccr1	1.76979e-45	1.88408	0.336	0.525	5.30937e-42	Ccr1
	Rpgrip1	2.16912e-45	-0.470666	0.023	0.162	6.50737e-42	Rpgrip1
	Aplp2	3.03942e-45	2.01727	0.135	0.238	9.11826e-42	Aplp2
	Tgm2	3.3595e-45	4.25032	0.242	0.467	1.00785e-41	Tgm2
	Sdc3	4.18395e-45	5.39097	0.038	0.178	1.25519e-41	Sdc3
	Ifit3	4.1971e-45	-7.7775	0	0.346	1.25913e-41	Ifit3
	H2-Aa	4.65462e-45	1.37358	0.147	0.129	1.39639e-41	H2-Aa
	B930036N10Rik	5.29755e-45	-4.29005	0.012	0.207	1.58927e-41	B930036N10Rik
	B4galnt1	5.45355e-45	8.19134	0.092	0.234	1.63606e-41	B4galnt1
	Cd84	7.26724e-45	0.325537	0.215	0.396	2.18017e-41	Cd84
	Tmem51	1.26069e-44	1.15496	0.101	0.347	3.78208e-41	Tmem51
	Rfc1	1.85382e-44	1.68455	0.066	0.234	5.56146e-41	Rfc1
	Ets2	2.24965e-44	2.6694	0.045	0.364	6.74896e-41	Ets2
	BC017643	2.40282e-44	0.503778	0.086	0.266	7.20845e-41	BC017643
	Clec10a	2.49316e-44	5.74108	0.024	0.105	7.47949e-41	Clec10a
	Rrad	3.6539e-44	-4.63157	0.029	0.158	1.09617e-40	Rrad
	Fam177a	4.81279e-44	1.26442	0.062	0.153	1.44384e-40	Fam177a
	Xbp1	6.06729e-44	0.834834	0.254	0.438	1.82019e-40	Xbp1
	Gtf2i	6.66383e-44	6.98306	0.043	0.138	1.99915e-40	Gtf2i
	Ero1l	7.16873e-44	-3.07359	0.043	0.248	2.15062e-40	Ero1l
	Ly6d	1.08004e-43	4.76604	0.001	0.115	3.24012e-40	Ly6d
	BC005561	1.51276e-43	3.80891	0.074	0.285	4.53828e-40	BC005561
	5730508B09Rik	1.83347e-43	2.27469	0.056	0.267	5.5004e-40	5730508B09Rik
	Mthfd2	3.72279e-43	1.0948	0.035	0.161	1.11684e-39	Mthfd2
	Tmem106a	4.14727e-43	1.51346	0.181	0.381	1.24418e-39	Tmem106a
	N4bp1	4.95705e-43	0.777947	0.137	0.354	1.48711e-39	N4bp1
	Gda	6.1758e-43	1.8765	0.353	0.558	1.85274e-39	Gda
	Sirt7	8.63082e-43	1.39226	0.092	0.265	2.58925e-39	Sirt7
	H2-Eb1	1.30902e-42	0.399877	0.126	0.112	3.92707e-39	H2-Eb1
	Emp1	1.42068e-42	1.63028	0.123	0.252	4.26204e-39	Emp1
	Ctnna1	1.55367e-42	0.252874	0.09	0.181	4.66102e-39	Ctnna1
	Cxcl14	1.58168e-42	3.99941	0.049	0.156	4.74504e-39	Cxcl14
	Myof	2.08108e-42	2.73561	0.11	0.251	6.24323e-39	Myof
	Map1lc3a	3.08981e-42	0.94478	0.085	0.174	9.26942e-39	Map1lc3a
	Ifit1	4.18079e-42	-7.55253	0	0.338	1.25424e-38	Ifit1
	Zfp608	4.98897e-42	1.00106	0.028	0.231	1.49669e-38	Zfp608
	Tuba4a	5.25015e-42	1.1309	0.042	0.215	1.57505e-38	Tuba4a
	Tbc1d14	6.70648e-42	3.90939	0.077	0.316	2.01194e-38	Tbc1d14
	Slamf8	8.34885e-42	-0.675722	0.027	0.166	2.50466e-38	Slamf8
	Plekho1	9.19244e-42	0.79909	0.251	0.345	2.75773e-38	Plekho1
	Stk38	1.32196e-41	2.68733	0.098	0.24	3.96588e-38	Stk38
	Wdr70	1.5882e-41	4.9363	0.064	0.19	4.7646e-38	Wdr70
	Maf	3.35119e-41	-0.984004	0.342	0.446	1.00536e-37	Maf
	1600014C10Rik	4.88203e-41	1.20802	0.044	0.204	1.46461e-37	1600014C10Rik
	Adrb2	6.05711e-41	-4.01245	0.017	0.172	1.81713e-37	Adrb2
	Anapc5	7.31516e-41	0.957724	0.076	0.166	2.19455e-37	Anapc5
	Samd9l	7.76456e-41	-1.54545	0.016	0.139	2.32937e-37	Samd9l
	Ace	8.73946e-41	0.682699	0.021	0.116	2.62184e-37	Ace
	Slc8b1	1.16193e-40	7.05512	0.05	0.213	3.4858e-37	Slc8b1
	Ramp3	1.69779e-40	3.92952	0.001	0.205	5.09336e-37	Ramp3
	Myo1e	1.91492e-40	-0.513228	0.031	0.15	5.74475e-37	Myo1e
	Ndnl2	2.63036e-40	-0.26699	0.052	0.269	7.89108e-37	Ndnl2
	Arid5a	2.98618e-40	8.13786	0.043	0.243	8.95853e-37	Arid5a
	Thbs1	3.3659e-40	2.2615	0.279	0.524	1.00977e-36	Thbs1
	Nop56	3.87297e-40	1.62796	0.063	0.215	1.16189e-36	Nop56
	Clip1	4.88276e-40	-3.00063	0.051	0.221	1.46483e-36	Clip1
	Epsti1	6.14452e-40	2.70337	0.075	0.261	1.84336e-36	Epsti1
	Frrs1	6.38688e-40	1.79616	0.087	0.313	1.91607e-36	Frrs1
	Batf	1.02958e-39	-2.55611	0.09	0.331	3.08874e-36	Batf
	Amz1	1.18847e-39	5.05442	0.027	0.18	3.56542e-36	Amz1
	Pik3cd	1.96671e-39	2.48861	0.076	0.305	5.90014e-36	Pik3cd
	Cd74	2.67025e-39	1.05313	0.198	0.199	8.01075e-36	Cd74
	Col14a1	2.68558e-39	3.92318	0.021	0.1	8.05674e-36	Col14a1
	Pou2f2	2.8414e-39	3.50909	0.165	0.292	8.52421e-36	Pou2f2
	Cebpb	2.88578e-39	2.43071	0.498	0.64	8.65735e-36	Cebpb
	Msrb1	2.93456e-39	2.25943	0.449	0.551	8.80369e-36	Msrb1
	Hgsnat	3.88187e-39	-3.5667	0.055	0.324	1.16456e-35	Hgsnat
	Pag1	7.01369e-39	2.41076	0.038	0.187	2.10411e-35	Pag1
	Agl	7.13794e-39	2.35642	0.03	0.318	2.14138e-35	Agl
	Ppp1r12a	7.66111e-39	1.80884	0.066	0.258	2.29833e-35	Ppp1r12a
	Cyp51	9.40025e-39	-0.352718	0.024	0.182	2.82007e-35	Cyp51
	Msmo1	9.51356e-39	3.18792	0.066	0.335	2.85407e-35	Msmo1
	Rabgap1l	1.75506e-38	0.991839	0.01	0.179	5.26517e-35	Rabgap1l
	Tnfrsf1b	2.03344e-38	3.85378	0.132	0.424	6.10033e-35	Tnfrsf1b
	Guk1	2.0721e-38	0.869763	0.092	0.196	6.2163e-35	Guk1
	Arhgap30	3.7769e-38	0.418038	0.304	0.411	1.13307e-34	Arhgap30
	Exoc5	4.54299e-38	0.888349	0.068	0.205	1.3629e-34	Exoc5
	Fam107b	4.83527e-38	5.84146	0.067	0.25	1.45058e-34	Fam107b
	Zzef1	7.03873e-38	2.21473	0.057	0.268	2.11162e-34	Zzef1
	Cldnd1	7.58995e-38	0.8697	0.076	0.231	2.27698e-34	Cldnd1
	Mxi1	1.08216e-37	-0.461717	0.049	0.262	3.24648e-34	Mxi1
	Arhgap18	1.36418e-37	2.21468	0.048	0.182	4.09254e-34	Arhgap18
	Acp2	1.38483e-37	5.13808	0.091	0.293	4.15449e-34	Acp2
	Itch	2.4019e-37	2.19918	0.102	0.271	7.20571e-34	Itch
	Uap1	2.42189e-37	1.92464	0.039	0.189	7.26568e-34	Uap1
	Adrbk2	4.27326e-37	0.330532	0.046	0.19	1.28198e-33	Adrbk2
	Mdm2	4.9137e-37	-0.951636	0.072	0.326	1.47411e-33	Mdm2
	Tmem141	5.91632e-37	3.28643	0.074	0.263	1.7749e-33	Tmem141
	Emilin2	6.49223e-37	5.84335	0.35	0.556	1.94767e-33	Emilin2
	Klf9	1.16025e-36	-3.83403	0.043	0.155	3.48074e-33	Klf9
	Copb1	1.24968e-36	2.35317	0.072	0.264	3.74905e-33	Copb1
	4833407H14Rik	1.95047e-36	-0.379038	0.01	0.164	5.85141e-33	4833407H14Rik
	Tspan13	2.47743e-36	0.682995	0.097	0.21	7.4323e-33	Tspan13
	Utrn	3.43934e-36	-1.1632	0.018	0.134	1.0318e-32	Utrn
	Akna	3.823e-36	3.60746	0.071	0.277	1.1469e-32	Akna
	Spint1	4.65415e-36	0.792144	0.033	0.288	1.39625e-32	Spint1
	Mapk6	5.57056e-36	7.69097	0.063	0.291	1.67117e-32	Mapk6
	Prtn3	6.17799e-36	2.872	0.047	0.224	1.8534e-32	Prtn3
	Plekhm3	7.00827e-36	-2.62064	0.033	0.19	2.10248e-32	Plekhm3
	Aebp2	7.16717e-36	1.45459	0.05	0.238	2.15015e-32	Aebp2
	Cdk6	7.61294e-36	0.802657	0.078	0.204	2.28388e-32	Cdk6
	Atf3	8.12156e-36	3.71694	0.055	0.378	2.43647e-32	Atf3
	Usp16	9.18434e-36	0.695026	0.076	0.234	2.7553e-32	Usp16
	Synrg	1.02097e-35	0.44017	0.064	0.256	3.0629e-32	Synrg
	Mcm6	1.61827e-35	5.15667	0.033	0.118	4.85482e-32	Mcm6
	Ogt	1.68801e-35	1.10406	0.13	0.212	5.06404e-32	Ogt
	Smn1	1.72109e-35	1.57707	0.1	0.299	5.16326e-32	Smn1
	Snrnp27	2.2947e-35	0.324381	0.213	0.328	6.88411e-32	Snrnp27
	Gins4	2.37501e-35	1.73449	0.041	0.186	7.12503e-32	Gins4
	Rap2c	4.05665e-35	0.776748	0.063	0.328	1.217e-31	Rap2c
	Acot13	4.22637e-35	5.89222	0.071	0.201	1.26791e-31	Acot13
	Ptprc	4.62313e-35	1.57344	0.392	0.486	1.38694e-31	Ptprc
	Sdccag3	5.16508e-35	1.82468	0.071	0.289	1.54953e-31	Sdccag3
	Acox3	5.95235e-35	3.23368	0.055	0.223	1.7857e-31	Acox3
	Ppp1r15a	6.80892e-35	1.77022	0.019	0.386	2.04268e-31	Ppp1r15a
	Il1b	8.30424e-35	3.96247	0.127	0.366	2.49127e-31	Il1b
	Socs3	9.63907e-35	-2.26694	0.143	0.376	2.89172e-31	Socs3
	Tnrc6a	1.07174e-34	0.49175	0.165	0.267	3.21521e-31	Tnrc6a
	Nsmce4a	1.88603e-34	1.9708	0.062	0.165	5.65809e-31	Nsmce4a
	Arrdc1	2.04594e-34	1.89397	0.055	0.193	6.13783e-31	Arrdc1
	Fn1	2.16117e-34	1.6168	0.415	0.524	6.48351e-31	Fn1
	Rnf44	3.13712e-34	3.0834	0.036	0.156	9.41137e-31	Rnf44
	Ercc1	3.44753e-34	2.21682	0.032	0.105	1.03426e-30	Ercc1
	Jdp2	4.36097e-34	5.27167	0.068	0.253	1.30829e-30	Jdp2
	Pik3r1	5.04904e-34	0.273481	0.054	0.188	1.51471e-30	Pik3r1
	Tspan14	5.37265e-34	4.80205	0.092	0.334	1.61179e-30	Tspan14
	Sdc4	6.00182e-34	0.982698	0.152	0.323	1.80055e-30	Sdc4
	Ypel3	8.18011e-34	1.64522	0.251	0.322	2.45403e-30	Ypel3
	Nfatc1	9.10414e-34	6.98669	0.051	0.245	2.73124e-30	Nfatc1
	Cbx3	1.05665e-33	2.19162	0.164	0.221	3.16995e-30	Cbx3
	Dtx3l	1.38946e-33	-1.03308	0.023	0.177	4.16838e-30	Dtx3l
	Atp6v1a	1.45014e-33	1.73809	0.225	0.394	4.35041e-30	Atp6v1a
	0610030E20Rik	1.51361e-33	-0.554979	0.106	0.216	4.54084e-30	0610030E20Rik
	Lxn	2.61097e-33	1.02081	0.047	0.124	7.83291e-30	Lxn
	Pltp	2.92591e-33	2.52902	0.076	0.17	8.77774e-30	Pltp
	Mbtd1	2.97646e-33	2.72051	0.04	0.193	8.92937e-30	Mbtd1
	Rras	3.66101e-33	-0.310965	0.095	0.155	1.0983e-29	Rras
	Gmfg	3.89926e-33	0.73398	0.396	0.52	1.16978e-29	Gmfg
	Tmem176b	4.18486e-33	1.1042	0.21	0.296	1.25546e-29	Tmem176b
	Trip11	6.35481e-33	-1.01184	0.063	0.31	1.90644e-29	Trip11
	Metrnl	7.13048e-33	7.56772	0.34	0.53	2.13915e-29	Metrnl
	Lacc1	7.23778e-33	-2.35161	0.043	0.272	2.17133e-29	Lacc1
	C3ar1	9.10873e-33	1.05345	0.209	0.363	2.73262e-29	C3ar1
	Cd200r1	9.11714e-33	-0.484316	0.044	0.317	2.73514e-29	Cd200r1
	Hp	1.09369e-32	6.88488	0.297	0.472	3.28108e-29	Hp
	Uvrag	1.38793e-32	1.96672	0.07	0.247	4.16378e-29	Uvrag
	Cep83	1.3945e-32	2.38343	0.055	0.158	4.18351e-29	Cep83
	Pts	1.96601e-32	0.953153	0.111	0.248	5.89803e-29	Pts
	Ramp1	2.17532e-32	1.96886	0.114	0.279	6.52595e-29	Ramp1
	Stx3	2.68097e-32	-1.09264	0.031	0.242	8.04292e-29	Stx3
	Me2	3.70616e-32	0.269909	0.04	0.212	1.11185e-28	Me2
	Lrp1	4.11159e-32	1.23595	0.417	0.516	1.23348e-28	Lrp1
	Ddx3y	4.8536e-32	0.932534	0.073	0.262	1.45608e-28	Ddx3y
	Rnpepl1	4.95164e-32	-0.732218	0.084	0.299	1.48549e-28	Rnpepl1
	Scand1	6.43106e-32	0.602024	0.337	0.418	1.92932e-28	Scand1
	Gpr146	8.36934e-32	1.66464	0.065	0.186	2.5108e-28	Gpr146
	Trim8	9.85473e-32	2.3017	0.08	0.294	2.95642e-28	Trim8
	Pid1	1.0493e-31	1.94679	0.477	0.553	3.1479e-28	Pid1
	Top2b	1.08593e-31	1.7154	0.053	0.183	3.25779e-28	Top2b
	Cybb	1.48189e-31	6.90362	0.328	0.513	4.44568e-28	Cybb
	Ptpn1	1.60753e-31	1.10871	0.382	0.501	4.82259e-28	Ptpn1
	Khk	1.67539e-31	0.988637	0.052	0.236	5.02617e-28	Khk
	Synj1	2.09365e-31	0.806772	0.088	0.288	6.28094e-28	Synj1
	Naga	2.1442e-31	0.939839	0.028	0.148	6.4326e-28	Naga
	Tgs1	2.20892e-31	1.92984	0.093	0.249	6.62676e-28	Tgs1
	Prkd3	2.21993e-31	-0.3043	0.034	0.203	6.6598e-28	Prkd3
	Ahnak	2.81419e-31	3.91159	0.441	0.53	8.44258e-28	Ahnak
	Stag1	3.63254e-31	1.91218	0.091	0.254	1.08976e-27	Stag1
	Hnrnph3	4.15848e-31	0.817895	0.033	0.135	1.24755e-27	Hnrnph3
	Rnf11	6.12372e-31	1.69752	0.065	0.113	1.83712e-27	Rnf11
	Hk2	7.95971e-31	7.35593	0.181	0.382	2.38791e-27	Hk2
	Sec11c	9.74923e-31	0.908267	0.314	0.464	2.92477e-27	Sec11c
	Mpeg1	1.28861e-30	1.09064	0.458	0.581	3.86584e-27	Mpeg1
	Crem	1.34098e-30	7.42872	0.053	0.372	4.02293e-27	Crem
	Rnf114	1.48472e-30	2.12152	0.063	0.241	4.45415e-27	Rnf114
	Hist3h2a	1.48953e-30	0.788044	0.049	0.236	4.46858e-27	Hist3h2a
	Ccdc109b	1.50371e-30	1.10958	0.237	0.456	4.51113e-27	Ccdc109b
	Pqlc1	1.6388e-30	2.17568	0.049	0.128	4.91641e-27	Pqlc1
	Rgs18	1.7544e-30	-1.32608	0.041	0.234	5.26321e-27	Rgs18
	Chchd10	2.38795e-30	5.88801	0.014	0.123	7.16384e-27	Chchd10
	Cirbp	2.52796e-30	2.11261	0.072	0.202	7.58389e-27	Cirbp
	Adora2b	2.63105e-30	5.98719	0.038	0.32	7.89316e-27	Adora2b
	Tmem38b	3.29073e-30	0.653136	0.058	0.237	9.8722e-27	Tmem38b
	Lilrb4a	3.47821e-30	3.3383	0.447	0.598	1.04346e-26	Lilrb4a
	Larp7	3.60968e-30	0.847069	0.1	0.226	1.08291e-26	Larp7
	Tmem251	3.71842e-30	1.56518	0.097	0.326	1.11552e-26	Tmem251
	Spn	3.75067e-30	0.338423	0.029	0.228	1.1252e-26	Spn
	Etv6	5.2464e-30	1.12009	0.07	0.243	1.57392e-26	Etv6
	Arf6	5.42492e-30	1.45761	0.307	0.402	1.62748e-26	Arf6
	Arhgef6	6.1951e-30	2.52931	0.059	0.254	1.85853e-26	Arhgef6
	Clec4a1	8.76873e-30	0.652839	0.245	0.456	2.63062e-26	Clec4a1
	Zmiz2	1.00055e-29	0.794269	0.057	0.258	3.00165e-26	Zmiz2
	Crk	1.02357e-29	2.62541	0.082	0.213	3.07071e-26	Crk
	Osbpl9	1.02706e-29	1.95816	0.092	0.259	3.08119e-26	Osbpl9
	D1Ertd622e	1.05115e-29	1.01487	0.144	0.29	3.15346e-26	D1Ertd622e
	St3gal1	1.15641e-29	-0.576625	0.056	0.243	3.46922e-26	St3gal1
	Atf1	1.47845e-29	0.76311	0.078	0.219	4.43534e-26	Atf1
	Nme2	1.64003e-29	1.60816	0.06	0.188	4.92009e-26	Nme2
	Klhl24	1.77606e-29	6.60114	0.018	0.219	5.32817e-26	Klhl24
	Myd88	1.78326e-29	0.895088	0.152	0.33	5.34979e-26	Myd88
	Dgkz	2.26783e-29	1.61504	0.105	0.341	6.8035e-26	Dgkz
	Usp4	2.44635e-29	4.18742	0.067	0.309	7.33904e-26	Usp4
	Arid4b	2.54687e-29	2.11198	0.065	0.227	7.64061e-26	Arid4b
	Ddt	2.60988e-29	8.12946	0.075	0.195	7.82964e-26	Ddt
	Gpr141	3.04259e-29	-2.14825	0.042	0.214	9.12776e-26	Gpr141
	BC005537	3.10319e-29	1.79	0.271	0.442	9.30958e-26	BC005537
	Pttg1ip	4.3419e-29	1.79267	0.066	0.255	1.30257e-25	Pttg1ip
	Lmo4	5.03679e-29	0.89242	0.158	0.281	1.51104e-25	Lmo4
	Nelfe	5.32108e-29	1.28242	0.05	0.153	1.59632e-25	Nelfe
	Man2b1	6.4049e-29	-0.567434	0.175	0.366	1.92147e-25	Man2b1
	Tnfrsf21	6.82162e-29	1.97345	0.063	0.335	2.04648e-25	Tnfrsf21
	Lyst	8.6303e-29	0.334008	0.019	0.244	2.58909e-25	Lyst
	Slc39a14	1.03473e-28	0.773566	0.075	0.317	3.10418e-25	Slc39a14
	Ccdc88a	1.09303e-28	1.11008	0.103	0.231	3.27909e-25	Ccdc88a
	Zcchc7	1.21486e-28	1.27932	0.102	0.302	3.64459e-25	Zcchc7
	Mboat7	1.33353e-28	-3.37395	0.046	0.2	4.0006e-25	Mboat7
	Ppp1r14b	1.43639e-28	0.482709	0.318	0.2	4.30917e-25	Ppp1r14b
	Casp1	1.96612e-28	2.16978	0.056	0.241	5.89835e-25	Casp1
	Myo1g	2.04118e-28	-0.819064	0.068	0.27	6.12355e-25	Myo1g
	Atf5	2.14655e-28	0.267123	0.012	0.109	6.43966e-25	Atf5
	Ppp6r1	2.48759e-28	0.500719	0.042	0.188	7.46278e-25	Ppp6r1
	Itpripl2	2.77393e-28	1.50678	0.048	0.182	8.32178e-25	Itpripl2
	Creb1	2.79749e-28	2.62359	0.055	0.191	8.39248e-25	Creb1
	Cd9	2.81131e-28	1.31495	0.122	0.232	8.43392e-25	Cd9
	Gm20406	2.92614e-28	-0.602189	0.003	0.129	8.77843e-25	Gm20406
	Myo18a	3.50065e-28	-0.443782	0.054	0.212	1.05019e-24	Myo18a
	Ttc19	3.73084e-28	4.57941	0.057	0.237	1.11925e-24	Ttc19
	Nsmce2	3.97052e-28	1.75879	0.06	0.2	1.19116e-24	Nsmce2
	Cyp4f18	5.20041e-28	0.937569	0.124	0.373	1.56012e-24	Cyp4f18
	Rnf181	1.10581e-27	1.85842	0.044	0.145	3.31743e-24	Rnf181
	Btg1	1.26382e-27	6.53136	0.443	0.539	3.79146e-24	Btg1
	Med7	1.60538e-27	0.484525	0.059	0.239	4.81614e-24	Med7
	Rell1	1.65598e-27	1.79857	0.046	0.122	4.96793e-24	Rell1
	Eif2s3y	1.89395e-27	1.01439	0.079	0.239	5.68184e-24	Eif2s3y
	Syngr2	2.1124e-27	0.425522	0.232	0.311	6.33721e-24	Syngr2
	Trafd1	3.19657e-27	1.02203	0.045	0.235	9.58972e-24	Trafd1
	Tcf7l2	3.88793e-27	0.792589	0.046	0.241	1.16638e-23	Tcf7l2
	Sirpa	3.94747e-27	1.46561	0.304	0.375	1.18424e-23	Sirpa
	Zcchc6	4.10347e-27	1.21064	0.089	0.289	1.23104e-23	Zcchc6
	Trim12c	4.3159e-27	1.61277	0.041	0.143	1.29477e-23	Trim12c
	Sel1l	4.48165e-27	1.43868	0.083	0.286	1.34449e-23	Sel1l
	Tbpl1	5.41501e-27	1.80368	0.061	0.186	1.6245e-23	Tbpl1
	Itgb2	5.51322e-27	1.33278	0.352	0.531	1.65397e-23	Itgb2
	Sipa1	5.88944e-27	1.33201	0.079	0.163	1.76683e-23	Sipa1
	Esd	6.11694e-27	2.00445	0.376	0.501	1.83508e-23	Esd
	Ifitm3	6.12143e-27	2.0386	0.394	0.526	1.83643e-23	Ifitm3
	Iqgap1	6.55311e-27	1.36374	0.386	0.524	1.96593e-23	Iqgap1
	Rbm26	6.94508e-27	-0.590983	0.093	0.236	2.08352e-23	Rbm26
	Gdi1	7.0929e-27	0.662235	0.055	0.243	2.12787e-23	Gdi1
	Rassf5	8.22736e-27	2.11977	0.076	0.226	2.46821e-23	Rassf5
	Znrf1	8.34122e-27	0.797243	0.054	0.166	2.50237e-23	Znrf1
	Lag3	8.45135e-27	-2.43666	0	0.1	2.53541e-23	Lag3
	Rnf20	1.01146e-26	1.28536	0.048	0.203	3.03437e-23	Rnf20
	Fgd2	1.10439e-26	-1.49902	0.038	0.128	3.31318e-23	Fgd2
	Trim30b	1.3238e-26	-1.81313	0.015	0.23	3.9714e-23	Trim30b
	Plek	1.33359e-26	0.705384	0.277	0.524	4.00076e-23	Plek
	Irak4	1.41096e-26	1.63323	0.079	0.308	4.23288e-23	Irak4
	Hdac1	1.57327e-26	1.07383	0.061	0.218	4.7198e-23	Hdac1
	Atp1a1	1.66304e-26	1.22786	0.32	0.505	4.98913e-23	Atp1a1
	Cops4	1.80506e-26	0.739859	0.062	0.17	5.41517e-23	Cops4
	Esyt1	1.83727e-26	2.6876	0.116	0.273	5.5118e-23	Esyt1
	Dnase2a	1.90773e-26	2.91612	0.096	0.334	5.7232e-23	Dnase2a
	Il21r	1.92218e-26	2.93257	0.042	0.207	5.76655e-23	Il21r
	Ncf2	2.09087e-26	2.85839	0.306	0.537	6.27262e-23	Ncf2
	Crtap	2.21307e-26	2.41388	0.022	0.138	6.6392e-23	Crtap
	Eif2a	2.21833e-26	1.67081	0.074	0.22	6.65499e-23	Eif2a
	Wsb1	2.21833e-26	3.13778	0.077	0.28	6.65499e-23	Wsb1
	Klf13	2.63029e-26	2.09766	0.341	0.432	7.89087e-23	Klf13
	Ptger4	2.85957e-26	-1.93304	0.02	0.182	8.5787e-23	Ptger4
	Lifr	3.98828e-26	0.512385	0.02	0.167	1.19648e-22	Lifr
	Nt5e	4.6522e-26	-2.36594	0.019	0.127	1.39566e-22	Nt5e
	Dhx40	6.71618e-26	4.10213	0.037	0.214	2.01486e-22	Dhx40
	Rilpl2	7.24542e-26	5.6943	0.067	0.354	2.17362e-22	Rilpl2
	Cnot6l	9.92218e-26	1.0737	0.058	0.187	2.97665e-22	Cnot6l
	Bdp1	1.05455e-25	1.25977	0.07	0.208	3.16364e-22	Bdp1
	Prdx5	1.18179e-25	1.36476	0.497	0.593	3.54536e-22	Prdx5
	F13a1	1.20252e-25	1.84227	0.413	0.549	3.60757e-22	F13a1
	Lpp	1.30126e-25	0.794161	0.028	0.114	3.90378e-22	Lpp
	Ptpn6	1.48365e-25	0.652324	0.262	0.39	4.45094e-22	Ptpn6
	Cd79a	1.49438e-25	2.57739	0.001	0.128	4.48313e-22	Cd79a
	Prkx	1.64831e-25	0.786126	0.05	0.267	4.94492e-22	Prkx
	Nlrp3	1.72144e-25	1.38577	0.036	0.38	5.16431e-22	Nlrp3
	Cenpa	1.99452e-25	6.964	0.082	0.176	5.98357e-22	Cenpa
	Ahcyl2	2.18854e-25	2.41038	0.075	0.299	6.56561e-22	Ahcyl2
	Arl1	2.32267e-25	0.918509	0.173	0.289	6.968e-22	Arl1
	Ankrd44	2.35769e-25	1.85445	0.094	0.233	7.07307e-22	Ankrd44
	Fam111a	3.02029e-25	0.83926	0.251	0.275	9.06088e-22	Fam111a
	Ncf4	3.53901e-25	1.51703	0.242	0.517	1.0617e-21	Ncf4
	Gngt2	3.5817e-25	4.13449	0.408	0.466	1.07451e-21	Gngt2
	Ceacam1	3.98913e-25	5.15745	0.029	0.245	1.19674e-21	Ceacam1
	Zeb2	4.06002e-25	1.51376	0.47	0.574	1.21801e-21	Zeb2
	Cdk2ap2	4.39537e-25	5.3169	0.349	0.427	1.31861e-21	Cdk2ap2
	Ccdc71l	8.57703e-25	3.89491	0.11	0.307	2.57311e-21	Ccdc71l
	Tax1bp3	1.06988e-24	0.279614	0.129	0.134	3.20963e-21	Tax1bp3
	Clec2i	1.32151e-24	-0.610675	0.022	0.136	3.96453e-21	Clec2i
	Ccl9	1.64714e-24	3.90729	0.493	0.589	4.94141e-21	Ccl9
	Unc93b1	1.7715e-24	0.845703	0.296	0.487	5.31449e-21	Unc93b1
	Scd2	2.12512e-24	3.34293	0.023	0.167	6.37536e-21	Scd2
	Akap13	2.4313e-24	0.958445	0.377	0.463	7.2939e-21	Akap13
	B9d2	2.43322e-24	1.98227	0.062	0.254	7.29965e-21	B9d2
	Tnfrsf13b	3.1358e-24	-1.80497	0.099	0.263	9.40739e-21	Tnfrsf13b
	Specc1	3.54363e-24	-1.87136	0.043	0.177	1.06309e-20	Specc1
	Slc16a6	3.56607e-24	-0.515127	0.072	0.29	1.06982e-20	Slc16a6
	Mmp19	4.13296e-24	3.58536	0.058	0.296	1.23989e-20	Mmp19
	Ubr2	4.87643e-24	1.80447	0.052	0.197	1.46293e-20	Ubr2
	Plod3	5.08699e-24	8.0323	0.072	0.271	1.5261e-20	Plod3
	Lilr4b	5.38798e-24	3.05004	0.265	0.537	1.61639e-20	Lilr4b
	Mirt1	5.48246e-24	0.747289	0.003	0.126	1.64474e-20	Mirt1
	Slfn2	5.60938e-24	1.93861	0.331	0.518	1.68281e-20	Slfn2
	Vimp	5.77819e-24	1.71566	0.281	0.423	1.73346e-20	Vimp
	Tbc1d1	5.87714e-24	0.745036	0.056	0.198	1.76314e-20	Tbc1d1
	Cd3g	6.8448e-24	5.21058	0	0.26	2.05344e-20	Cd3g
	Ctnnbip1	7.69557e-24	-0.354027	0.126	0.132	2.30867e-20	Ctnnbip1
	1600010M07Rik	8.56424e-24	0.70115	0.059	0.234	2.56927e-20	1600010M07Rik
	Tmx4	8.73082e-24	-0.346643	0.029	0.234	2.61925e-20	Tmx4
	Tnrc6b	9.06217e-24	1.00435	0.062	0.215	2.71865e-20	Tnrc6b
	Gm7120	1.04952e-23	-9.04483	0.001	0.109	3.14856e-20	Gm7120
	Selplg	1.04962e-23	2.78644	0.189	0.311	3.14887e-20	Selplg
	Slfn4	1.15089e-23	-6.06005	0.009	0.226	3.45266e-20	Slfn4
	Fam175b	1.20991e-23	-0.344484	0.07	0.241	3.62974e-20	Fam175b
	Klf10	1.21559e-23	1.28309	0.073	0.26	3.64676e-20	Klf10
	Il1rn	1.34063e-23	3.70365	0.062	0.334	4.02189e-20	Il1rn
	Lrrfip1	1.55555e-23	1.5168	0.268	0.488	4.66664e-20	Lrrfip1
	Rgl1	1.58949e-23	7.23578	0.049	0.281	4.76846e-20	Rgl1
	Gnl3	1.75902e-23	1.48501	0.102	0.23	5.27707e-20	Gnl3
	Surf1	1.95023e-23	2.64459	0.046	0.194	5.85068e-20	Surf1
	Nr4a1	2.36172e-23	9.5083	0.027	0.388	7.08515e-20	Nr4a1
	Ifngr1	2.73227e-23	0.858651	0.297	0.392	8.19681e-20	Ifngr1
	Ccr2	2.97486e-23	1.13113	0.517	0.605	8.92459e-20	Ccr2
	Ahr	3.59102e-23	2.21351	0.076	0.292	1.0773e-19	Ahr
	Nop58	3.86364e-23	3.45565	0.081	0.222	1.15909e-19	Nop58
	Adgre1	4.34122e-23	4.11924	0.173	0.327	1.30237e-19	Adgre1
	Mndal	5.81682e-23	4.85605	0.043	0.203	1.74505e-19	Mndal
	Snd1	7.90449e-23	3.04962	0.077	0.285	2.37135e-19	Snd1
	Nkg7	8.44705e-23	-6.60292	0.001	0.238	2.53411e-19	Nkg7
	Egln3	8.48348e-23	-0.947029	0.014	0.163	2.54504e-19	Egln3
	Agpat9	9.70708e-23	6.39098	0.038	0.282	2.91213e-19	Agpat9
	Sc5d	9.97485e-23	-0.990008	0.022	0.199	2.99246e-19	Sc5d
	Il4ra	1.52583e-22	0.906575	0.173	0.322	4.57749e-19	Il4ra
	Gm10250	1.54715e-22	-0.486344	0.06	0.185	4.64145e-19	Gm10250
	Slbp	1.69472e-22	0.883477	0.102	0.254	5.08417e-19	Slbp
	Eps8	1.83451e-22	1.74007	0.158	0.402	5.50352e-19	Eps8
	F11r	1.90581e-22	1.34105	0.066	0.144	5.71743e-19	F11r
	Abr	2.04626e-22	3.58819	0.076	0.261	6.13877e-19	Abr
	Cd79b	2.08462e-22	1.80945	0.015	0.256	6.25385e-19	Cd79b
	Tgfb1	2.13257e-22	1.68962	0.366	0.524	6.3977e-19	Tgfb1
	Bcl6	2.13823e-22	1.97507	0.04	0.241	6.41468e-19	Bcl6
	Chsy1	2.1818e-22	1.7701	0.038	0.218	6.54541e-19	Chsy1
	S100a4	2.30564e-22	1.91995	0.529	0.638	6.91691e-19	S100a4
	Itpkb	2.32623e-22	0.627917	0.087	0.225	6.9787e-19	Itpkb
	Ywhaz	3.22764e-22	0.74973	0.339	0.481	9.68291e-19	Ywhaz
	Tarm1	3.41166e-22	-1.14409	0.081	0.281	1.0235e-18	Tarm1
	C730034F03Rik	3.42648e-22	6.37133	0.011	0.172	1.02794e-18	C730034F03Rik
	Nostrin	4.30905e-22	1.16631	0.029	0.141	1.29272e-18	Nostrin
	Gt(ROSA)26Sor	4.84853e-22	2.40864	0.072	0.185	1.45456e-18	Gt(ROSA)26Sor
	Adss	5.01338e-22	2.46642	0.063	0.211	1.50401e-18	Adss
	Cd2	5.39572e-22	-1.52438	0.003	0.305	1.61871e-18	Cd2
	Runx1	5.78515e-22	2.35237	0.105	0.331	1.73555e-18	Runx1
	Gclm	6.00282e-22	4.38774	0.094	0.206	1.80085e-18	Gclm
	Igf2r	6.09579e-22	0.253757	0.035	0.174	1.82874e-18	Igf2r
	H2-K1	6.93544e-22	0.779425	0.366	0.467	2.08063e-18	H2-K1
	Bmyc	8.22811e-22	1.51503	0.072	0.116	2.46843e-18	Bmyc
	Kmt2e	8.95781e-22	0.600875	0.188	0.324	2.68734e-18	Kmt2e
	Sec14l1	1.01532e-21	2.35345	0.056	0.19	3.04595e-18	Sec14l1
	Rnf166	1.0719e-21	2.48342	0.061	0.168	3.21569e-18	Rnf166
	Clec4d	1.08496e-21	4.72463	0.321	0.531	3.25488e-18	Clec4d
	Eif4ebp1	1.11093e-21	0.288154	0.312	0.396	3.33279e-18	Eif4ebp1
	Xpa	1.17027e-21	0.627996	0.049	0.221	3.51081e-18	Xpa
	Wipf1	1.24798e-21	5.67728	0.11	0.276	3.74393e-18	Wipf1
	Hmgcs1	1.33574e-21	1.22298	0.029	0.23	4.00721e-18	Hmgcs1
	Map2k4	1.42814e-21	1.3017	0.035	0.243	4.28442e-18	Map2k4
	Gxylt1	1.5115e-21	0.830902	0.036	0.219	4.53449e-18	Gxylt1
	Card19	1.53639e-21	2.41075	0.397	0.534	4.60918e-18	Card19
	Casc3	1.55388e-21	2.40295	0.042	0.181	4.66164e-18	Casc3
	Agpat4	1.55648e-21	4.19852	0.089	0.322	4.66944e-18	Agpat4
	Crtc3	1.60591e-21	1.12803	0.098	0.267	4.81773e-18	Crtc3
	0610037L13Rik	1.7714e-21	0.325462	0.058	0.154	5.31421e-18	0610037L13Rik
	Syngr1	1.79902e-21	4.19846	0.086	0.156	5.39707e-18	Syngr1
	Mknk2	2.32001e-21	2.17388	0.081	0.277	6.96003e-18	Mknk2
	Fgr	2.37202e-21	1.42365	0.251	0.387	7.11607e-18	Fgr
	Coro1a	2.5104e-21	0.870832	0.476	0.558	7.5312e-18	Coro1a
	Ear2	2.86781e-21	1.56224	0.04	0.22	8.60343e-18	Ear2
	P4hb	3.10116e-21	1.94609	0.337	0.451	9.30349e-18	P4hb
	Sla	3.28909e-21	8.30383	0.167	0.299	9.86726e-18	Sla
	Rsrp1	3.48187e-21	0.554171	0.397	0.45	1.04456e-17	Rsrp1
	Entpd7	3.96332e-21	-1.99297	0.041	0.245	1.189e-17	Entpd7
	Rsf1	4.1086e-21	2.46108	0.048	0.209	1.23258e-17	Rsf1
	Tigd2	4.50888e-21	0.332736	0.049	0.25	1.35267e-17	Tigd2
	Trem1	4.9486e-21	2.46729	0.043	0.297	1.48458e-17	Trem1
	Gm12216	5.14555e-21	-7.1765	0.004	0.153	1.54367e-17	Gm12216
	Atp2b1	5.40987e-21	1.35593	0.384	0.539	1.62296e-17	Atp2b1
	Itm2c	5.80746e-21	0.34865	0.128	0.269	1.74224e-17	Itm2c
	Birc3	6.18342e-21	3.97266	0.053	0.284	1.85503e-17	Birc3
	Ccnd3	6.24534e-21	1.03142	0.173	0.294	1.8736e-17	Ccnd3
	Usp1	6.73857e-21	1.96947	0.064	0.223	2.02157e-17	Usp1
	Camkk2	7.06815e-21	4.05002	0.072	0.276	2.12044e-17	Camkk2
	Shc1	7.96455e-21	-0.505893	0.048	0.213	2.38937e-17	Shc1
	Ifrd1	8.07567e-21	6.379	0.048	0.376	2.4227e-17	Ifrd1
	Ctsz	8.07937e-21	1.01852	0.51	0.595	2.42381e-17	Ctsz
	Rnh1	9.12979e-21	1.93643	0.32	0.479	2.73894e-17	Rnh1
	Dhx38	9.81818e-21	-0.268519	0.05	0.213	2.94545e-17	Dhx38
	C4b	1.08723e-20	1.77437	0.012	0.306	3.26169e-17	C4b
	Ptbp3	1.12011e-20	0.999633	0.288	0.447	3.36033e-17	Ptbp3
	Zmynd15	1.14499e-20	3.12037	0.015	0.199	3.43498e-17	Zmynd15
	Npc1	1.18625e-20	2.29838	0.094	0.285	3.55876e-17	Npc1
	Atp1a3	1.24424e-20	-0.99747	0.034	0.244	3.73272e-17	Atp1a3
	Nol8	1.60168e-20	1.30295	0.037	0.306	4.80505e-17	Nol8
	Gas7	1.67849e-20	1.947	0.06	0.256	5.03548e-17	Gas7
	Tnfaip2	1.7823e-20	-5.14142	0.165	0.339	5.3469e-17	Tnfaip2
	Trim26	1.99793e-20	-1.30432	0.052	0.268	5.9938e-17	Trim26
	Bst1	2.05608e-20	7.21486	0.128	0.359	6.16824e-17	Bst1
	Emb	2.07172e-20	2.71297	0.321	0.501	6.21516e-17	Emb
	Smg6	2.2023e-20	1.74984	0.062	0.25	6.60691e-17	Smg6
	Iqsec1	2.20409e-20	-0.271734	0.033	0.205	6.61227e-17	Iqsec1
	Junb	2.20867e-20	3.89549	0.293	0.434	6.626e-17	Junb
	Uchl3	2.33934e-20	1.933	0.076	0.183	7.01801e-17	Uchl3
	Ecm1	2.41142e-20	3.80718	0.182	0.349	7.23426e-17	Ecm1
	Tagap	2.45832e-20	-1.79269	0.008	0.252	7.37497e-17	Tagap
	Cmtm7	2.50546e-20	1.13651	0.404	0.505	7.51639e-17	Cmtm7
	Nisch	2.72065e-20	0.55903	0.262	0.344	8.16194e-17	Nisch
	Rap2b	3.18866e-20	2.02529	0.275	0.393	9.56597e-17	Rap2b
	Tob2	3.74649e-20	0.804149	0.077	0.301	1.12395e-16	Tob2
	Lck	3.76971e-20	-7.49178	0	0.192	1.13091e-16	Lck
	Arhgap17	3.78088e-20	5.5097	0.092	0.236	1.13426e-16	Arhgap17
	Cd53	3.93989e-20	0.732022	0.494	0.575	1.18197e-16	Cd53
	Snhg6	4.00388e-20	0.644134	0.091	0.157	1.20117e-16	Snhg6
	Dnase1l1	4.01178e-20	3.50407	0.092	0.33	1.20353e-16	Dnase1l1
	2310001H17Rik	4.01214e-20	-2.15926	0.056	0.179	1.20364e-16	2310001H17Rik
	Kdm5a	4.26309e-20	1.2409	0.086	0.251	1.27893e-16	Kdm5a
	Xylt1	4.41124e-20	0.700397	0.04	0.279	1.32337e-16	Xylt1
	Arrb2	4.78673e-20	0.994638	0.189	0.329	1.43602e-16	Arrb2
	Slc31a2	5.00621e-20	1.05083	0.065	0.218	1.50186e-16	Slc31a2
	Maml3	5.40703e-20	-0.480983	0.029	0.268	1.62211e-16	Maml3
	Zbtb38	5.77072e-20	2.07395	0.024	0.198	1.73122e-16	Zbtb38
	Lamp2	6.52962e-20	1.7018	0.273	0.504	1.95889e-16	Lamp2
	Bnip3	6.89629e-20	2.20686	0.063	0.244	2.06889e-16	Bnip3
	Gm2a	8.191e-20	0.815342	0.417	0.468	2.4573e-16	Gm2a
	Pgam1	8.72372e-20	2.21917	0.354	0.462	2.61712e-16	Pgam1
	Asxl2	1.18766e-19	1.01393	0.055	0.236	3.56298e-16	Asxl2
	Mob1a	1.20852e-19	1.5179	0.198	0.353	3.62556e-16	Mob1a
	Abhd17b	1.33631e-19	1.53671	0.039	0.185	4.00892e-16	Abhd17b
	Psma7	1.37738e-19	0.549286	0.436	0.484	4.13215e-16	Psma7
	Rap1b	1.44115e-19	0.67341	0.517	0.598	4.32344e-16	Rap1b
	Sqle	1.48723e-19	1.05202	0.015	0.209	4.46169e-16	Sqle
	Acap2	1.50703e-19	2.39236	0.074	0.224	4.52109e-16	Acap2
	Nfyb	1.72155e-19	2.82642	0.043	0.212	5.16466e-16	Nfyb
	Pam	1.7495e-19	1.33015	0.027	0.105	5.2485e-16	Pam
	Sssca1	1.75119e-19	1.62291	0.065	0.195	5.25358e-16	Sssca1
	Pkm	1.82336e-19	0.885649	0.487	0.547	5.47007e-16	Pkm
	Vsir	1.90631e-19	0.922825	0.31	0.472	5.71893e-16	Vsir
	Ifi27l2a	1.96776e-19	4.75104	0.082	0.4	5.90327e-16	Ifi27l2a
	Fcgr3	2.03224e-19	2.56847	0.496	0.617	6.09672e-16	Fcgr3
	Cspp1	2.03348e-19	-1.4808	0.049	0.176	6.10045e-16	Cspp1
	Stag2	2.11582e-19	1.93773	0.074	0.252	6.34747e-16	Stag2
	Hcls1	2.38583e-19	1.87617	0.275	0.471	7.1575e-16	Hcls1
	Tubb5	2.59022e-19	-2.89789	0.26	0.249	7.77065e-16	Tubb5
	Ttyh3	2.87079e-19	0.906515	0.075	0.242	8.61236e-16	Ttyh3
	Atg5	3.03126e-19	1.62886	0.073	0.203	9.09377e-16	Atg5
	Gls	3.38397e-19	2.2841	0.064	0.228	1.01519e-15	Gls
	Emsy	3.91291e-19	0.479406	0.05	0.152	1.17387e-15	Emsy
	Vcan	4.48576e-19	5.2519	0.179	0.43	1.34573e-15	Vcan
	Phf3	4.53678e-19	1.45573	0.093	0.241	1.36103e-15	Phf3
	Sema4a	4.89372e-19	1.98359	0.052	0.216	1.46812e-15	Sema4a
	Serpinb2	5.04923e-19	-8.37795	0.003	0.261	1.51477e-15	Serpinb2
	Icam1	5.85312e-19	-3.38604	0.058	0.291	1.75594e-15	Icam1
	Ubald1	6.22201e-19	1.52342	0.06	0.225	1.8666e-15	Ubald1
	Eif4a1	6.42083e-19	0.733329	0.448	0.504	1.92625e-15	Eif4a1
	Ccnl1	6.78026e-19	1.36076	0.204	0.448	2.03408e-15	Ccnl1
	Tcerg1	6.78495e-19	2.07989	0.069	0.222	2.03549e-15	Tcerg1
	Ago2	7.36305e-19	7.78483	0.081	0.254	2.20891e-15	Ago2
	Pirb	7.39816e-19	0.879515	0.288	0.484	2.21945e-15	Pirb
	Atg7	7.76848e-19	2.04851	0.058	0.325	2.33054e-15	Atg7
	Hmox1	7.91397e-19	1.80091	0.293	0.442	2.37419e-15	Hmox1
	Pla2g7	8.87344e-19	1.94041	0.395	0.528	2.66203e-15	Pla2g7
	Rhoq	9.82977e-19	0.436302	0.048	0.206	2.94893e-15	Rhoq
	Paics	1.02104e-18	2.39798	0.057	0.145	3.06313e-15	Paics
	Pitpnm1	1.05938e-18	-1.58468	0.029	0.234	3.17813e-15	Pitpnm1
	Cd36	1.42977e-18	1.82895	0.068	0.155	4.2893e-15	Cd36
	Cysltr1	1.51704e-18	-0.495765	0.055	0.23	4.55112e-15	Cysltr1
	Ppa1	1.60283e-18	2.23969	0.048	0.149	4.80848e-15	Ppa1
	Slc38a1	1.6294e-18	7.33528	0.076	0.269	4.8882e-15	Slc38a1
	Foxn2	1.64778e-18	0.398413	0.049	0.251	4.94334e-15	Foxn2
	Npepps	1.67897e-18	1.82034	0.061	0.231	5.0369e-15	Npepps
	Clec4b1	1.74385e-18	2.23094	0.025	0.187	5.23154e-15	Clec4b1
	Zdhhc20	1.75237e-18	-2.62	0.066	0.256	5.25711e-15	Zdhhc20
	Las1l	2.14684e-18	4.29684	0.04	0.198	6.44052e-15	Las1l
	Ifitm2	2.18045e-18	0.369205	0.417	0.498	6.54135e-15	Ifitm2
	Wfdc17	2.25999e-18	2.72254	0.472	0.579	6.77996e-15	Wfdc17
	Osgin1	2.27448e-18	7.14586	0.014	0.273	6.82344e-15	Osgin1
	Pitpnc1	2.30572e-18	6.22289	0.033	0.166	6.91717e-15	Pitpnc1
	Rcbtb2	2.34478e-18	4.59828	0.098	0.278	7.03433e-15	Rcbtb2
	S100a6	2.36687e-18	2.3338	0.447	0.54	7.10062e-15	S100a6
	Phf8	2.43292e-18	-3.52398	0.022	0.264	7.29876e-15	Phf8
	Mafb	2.49421e-18	2.40699	0.464	0.571	7.48263e-15	Mafb
	Cdc42ep3	3.4167e-18	7.61969	0.057	0.188	1.02501e-14	Cdc42ep3
	Pfdn1	3.4388e-18	0.588177	0.155	0.239	1.03164e-14	Pfdn1
	Mpc1	3.91896e-18	0.638981	0.298	0.389	1.17569e-14	Mpc1
	Cd300a	4.03411e-18	0.743386	0.212	0.359	1.21023e-14	Cd300a
	B4galt1	4.14031e-18	1.55752	0.1	0.253	1.24209e-14	B4galt1
	Adam8	4.3504e-18	2.32431	0.242	0.494	1.30512e-14	Adam8
	Txndc12	4.88072e-18	1.7717	0.058	0.198	1.46422e-14	Txndc12
	Rbm25	5.42925e-18	1.15211	0.285	0.437	1.62878e-14	Rbm25
	Nfkbiz	5.48863e-18	1.93251	0.041	0.387	1.64659e-14	Nfkbiz
	Ap2a2	5.5123e-18	0.920445	0.309	0.427	1.65369e-14	Ap2a2
	Emp3	5.81001e-18	1.39429	0.538	0.619	1.743e-14	Emp3
	Ppbp	5.97074e-18	3.41085	0.035	0.175	1.79122e-14	Ppbp
	Stxbp6	6.82053e-18	5.66279	0.029	0.218	2.04616e-14	Stxbp6
	Map3k1	7.13309e-18	1.23209	0.087	0.316	2.13993e-14	Map3k1
	Grk6	7.39737e-18	1.02695	0.065	0.186	2.21921e-14	Grk6
	Hspa9	7.4485e-18	1.82587	0.101	0.244	2.23455e-14	Hspa9
	Atp6v0b	7.58488e-18	0.527792	0.497	0.571	2.27546e-14	Atp6v0b
	Ddx1	7.63213e-18	1.61449	0.061	0.224	2.28964e-14	Ddx1
	Ppm1a	7.72497e-18	4.7193	0.058	0.202	2.31749e-14	Ppm1a
	Apex1	8.57191e-18	0.774293	0.057	0.176	2.57157e-14	Apex1
	Crlf3	9.64186e-18	0.298835	0.129	0.263	2.89256e-14	Crlf3
	Raf1	9.73023e-18	-3.77025	0.076	0.269	2.91907e-14	Raf1
	Nrp1	1.0118e-17	-1.19922	0.108	0.177	3.0354e-14	Nrp1
	Plin2	1.0907e-17	3.76189	0.422	0.541	3.27211e-14	Plin2
	Eif3k	1.21518e-17	0.609996	0.428	0.475	3.64555e-14	Eif3k
	Hivep2	1.25527e-17	2.25389	0.05	0.203	3.76581e-14	Hivep2
	Evi2a	1.29807e-17	0.762256	0.232	0.385	3.89422e-14	Evi2a
	Uggt1	1.69764e-17	1.90951	0.088	0.276	5.09293e-14	Uggt1
	Picalm	1.71722e-17	0.752787	0.3	0.484	5.15167e-14	Picalm
	Brd8	1.82985e-17	1.58985	0.061	0.154	5.48956e-14	Brd8
	Klf2	1.83e-17	0.88688	0.063	0.252	5.49001e-14	Klf2
	Arap1	1.93495e-17	1.24689	0.12	0.311	5.80484e-14	Arap1
	Ist1	1.97499e-17	2.0882	0.087	0.344	5.92498e-14	Ist1
	Atp13a2	1.99524e-17	1.53162	0.103	0.23	5.98572e-14	Atp13a2
	Lat2	2.3124e-17	0.758156	0.26	0.359	6.93721e-14	Lat2
	Mplkip	2.34341e-17	0.961663	0.076	0.196	7.03023e-14	Mplkip
	Mrpl33	2.50909e-17	1.21465	0.457	0.492	7.52726e-14	Mrpl33
	Pbx1	2.69696e-17	0.458965	0.036	0.148	8.09088e-14	Pbx1
	Nudcd2	2.71192e-17	0.929763	0.086	0.157	8.13577e-14	Nudcd2
	Pdcd2l	2.80737e-17	2.51264	0.072	0.236	8.42211e-14	Pdcd2l
	0610012G03Rik	3.68261e-17	0.80652	0.266	0.313	1.10478e-13	0610012G03Rik
	Slc15a3	4.2086e-17	3.99544	0.197	0.508	1.26258e-13	Slc15a3
	Orai1	4.67948e-17	1.04314	0.112	0.242	1.40385e-13	Orai1
	Grcc10	4.74164e-17	1.01383	0.057	0.213	1.42249e-13	Grcc10
	Cnp	4.75643e-17	2.30688	0.034	0.163	1.42693e-13	Cnp
	Sav1	6.09943e-17	0.652807	0.055	0.169	1.82983e-13	Sav1
	Atp5g2	6.1194e-17	-3.77824	0.385	0.209	1.83582e-13	Atp5g2
	Clec4n	6.19482e-17	3.92226	0.249	0.383	1.85844e-13	Clec4n
	Tcn2	7.24562e-17	1.19216	0.074	0.275	2.17368e-13	Tcn2
	Fcgr2b	7.64888e-17	4.47364	0.335	0.473	2.29467e-13	Fcgr2b
	Atxn10	8.46699e-17	4.27131	0.056	0.191	2.5401e-13	Atxn10
	Sdf2l1	8.70851e-17	0.323901	0.299	0.366	2.61255e-13	Sdf2l1
	Lsp1	1.0702e-16	1.25112	0.37	0.407	3.2106e-13	Lsp1
	P2rx4	1.08171e-16	1.47626	0.127	0.306	3.24512e-13	P2rx4
	Guca1a	1.1515e-16	1.62384	0.08	0.263	3.4545e-13	Guca1a
	Fam43a	1.15336e-16	-2.55318	0.016	0.113	3.46009e-13	Fam43a
	Sdc1	1.26592e-16	4.31616	0.026	0.255	3.79776e-13	Sdc1
	C5ar1	1.39233e-16	3.70146	0.383	0.54	4.17698e-13	C5ar1
	Bri3bp	1.41305e-16	2.27111	0.073	0.246	4.23914e-13	Bri3bp
	Por	1.51629e-16	1.82452	0.182	0.503	4.54886e-13	Por
	Myl12b	1.54293e-16	0.714424	0.334	0.432	4.62879e-13	Myl12b
	Arhgef10l	1.76877e-16	1.14378	0.046	0.27	5.30631e-13	Arhgef10l
	Fcf1	1.83132e-16	7.08879	0.086	0.244	5.49397e-13	Fcf1
	H2-D1	1.96415e-16	0.892306	0.486	0.552	5.89245e-13	H2-D1
	Vmp1	2.0997e-16	1.61821	0.327	0.405	6.29911e-13	Vmp1
	Arg1	2.22845e-16	2.12173	0.215	0.261	6.68534e-13	Arg1
	Hdlbp	2.2993e-16	0.484494	0.133	0.311	6.8979e-13	Hdlbp
	Alcam	2.60053e-16	3.22872	0.116	0.311	7.8016e-13	Alcam
	Dusp22	2.6535e-16	0.47003	0.068	0.201	7.96051e-13	Dusp22
	Ccl6	2.86843e-16	2.15851	0.464	0.543	8.60528e-13	Ccl6
	Ttc7	2.93309e-16	1.74613	0.09	0.299	8.79926e-13	Ttc7
	Naaa	3.0271e-16	0.4939	0.142	0.229	9.0813e-13	Naaa
	Usp7	3.11089e-16	3.23381	0.062	0.263	9.33268e-13	Usp7
	Myo1f	3.14084e-16	1.50936	0.188	0.338	9.42251e-13	Myo1f
	Ccl24	3.18246e-16	2.14276	0.027	0.204	9.54739e-13	Ccl24
	Stat5a	3.36709e-16	-0.445117	0.029	0.192	1.01013e-12	Stat5a
	Gm9844	3.59706e-16	1.09311	0.073	0.192	1.07912e-12	Gm9844
	Samsn1	3.78271e-16	3.39871	0.178	0.409	1.13481e-12	Samsn1
	Hsp90aa1	4.42132e-16	0.508391	0.34	0.42	1.3264e-12	Hsp90aa1
	Amica1	4.48319e-16	-1.27908	0.021	0.106	1.34496e-12	Amica1
	Eed	4.53834e-16	2.44656	0.076	0.252	1.3615e-12	Eed
	Laptm5	4.68252e-16	0.557782	0.489	0.552	1.40476e-12	Laptm5
	Rbfa	5.82837e-16	1.50111	0.085	0.269	1.74851e-12	Rbfa
	Mcl1	6.66113e-16	0.58373	0.405	0.497	1.99834e-12	Mcl1
	Fnbp1	6.6669e-16	2.35849	0.078	0.195	2.00007e-12	Fnbp1
	Marcks	6.67745e-16	0.60429	0.409	0.417	2.00324e-12	Marcks
	Dmkn	6.84176e-16	1.34884	0.111	0.303	2.05253e-12	Dmkn
	Lst1	7.34741e-16	1.38279	0.51	0.571	2.20422e-12	Lst1
	Vars	7.61085e-16	1.04916	0.035	0.138	2.28325e-12	Vars
	Nfkbil1	7.95908e-16	-3.56274	0.022	0.166	2.38772e-12	Nfkbil1
	Gsr	8.09305e-16	2.08162	0.322	0.458	2.42792e-12	Gsr
	Mfsd7b	9.47348e-16	0.479512	0.04	0.235	2.84204e-12	Mfsd7b
	Smpdl3a	9.85821e-16	2.58855	0.241	0.499	2.95746e-12	Smpdl3a
	Adam9	1.11664e-15	2.87491	0.109	0.273	3.34992e-12	Adam9
	Mthfs	1.13002e-15	5.24607	0.09	0.213	3.39005e-12	Mthfs
	Pld4	1.20447e-15	1.8523	0.373	0.505	3.61342e-12	Pld4
	Tpi1	1.35372e-15	1.58248	0.365	0.437	4.06116e-12	Tpi1
	Mid1ip1	1.39668e-15	-4.60334	0.038	0.177	4.19003e-12	Mid1ip1
	Alox5ap	1.44605e-15	1.22021	0.515	0.606	4.33815e-12	Alox5ap
	Jun	1.47235e-15	-1.61476	0.244	0.345	4.41705e-12	Jun
	Srebf2	1.54433e-15	0.380267	0.043	0.2	4.63299e-12	Srebf2
	Msn	1.7132e-15	0.535666	0.401	0.451	5.1396e-12	Msn
	Tubb4b	1.71506e-15	0.406007	0.103	0.16	5.14519e-12	Tubb4b
	Tmem176a	1.85916e-15	4.32518	0.128	0.207	5.57748e-12	Tmem176a
	Eif4e	1.94882e-15	-4.1642	0.183	0.38	5.84646e-12	Eif4e
	Atf7ip	1.98549e-15	-1.83253	0.091	0.239	5.95648e-12	Atf7ip
	Baz2a	1.99121e-15	1.47674	0.067	0.256	5.97362e-12	Baz2a
	Rcc2	2.31103e-15	0.79153	0.073	0.159	6.93309e-12	Rcc2
	Gpr84	2.39561e-15	3.72324	0.014	0.274	7.18684e-12	Gpr84
	Runx2	2.42323e-15	6.52774	0.013	0.212	7.26968e-12	Runx2
	Slc37a2	2.50545e-15	6.98358	0.094	0.258	7.51634e-12	Slc37a2
	Igf1r	2.5842e-15	2.71211	0.023	0.114	7.75261e-12	Igf1r
	Csnk1g2	2.63589e-15	-0.255196	0.066	0.166	7.90766e-12	Csnk1g2
	Sirpb1c	2.68942e-15	5.47213	0.26	0.476	8.06825e-12	Sirpb1c
	Man2a1	2.81141e-15	8.88761	0.086	0.295	8.43423e-12	Man2a1
	Dynlt1f	2.884e-15	2.09893	0.066	0.206	8.65199e-12	Dynlt1f
	Xpr1	3.08528e-15	6.87362	0.065	0.295	9.25583e-12	Xpr1
	Ldlr	3.16092e-15	0.370204	0.045	0.262	9.48275e-12	Ldlr
	S100a11	3.35423e-15	-1.43764	0.277	0.316	1.00627e-11	S100a11
	Vat1	4.27467e-15	2.79861	0.073	0.196	1.2824e-11	Vat1
	Cox17	4.91863e-15	1.23049	0.308	0.44	1.47559e-11	Cox17
	Csnk1e	5.08679e-15	1.78862	0.075	0.176	1.52604e-11	Csnk1e
	Herpud1	6.15423e-15	1.43005	0.053	0.215	1.84627e-11	Herpud1
	Alkbh1	6.19428e-15	1.76456	0.079	0.242	1.85828e-11	Alkbh1
	Eif4b	6.23983e-15	2.68097	0.112	0.198	1.87195e-11	Eif4b
	Txndc11	6.36436e-15	2.59053	0.057	0.219	1.90931e-11	Txndc11
	Prdx6	6.53656e-15	8.21661	0.253	0.44	1.96097e-11	Prdx6
	Gpr35	6.53855e-15	2.04979	0.084	0.342	1.96156e-11	Gpr35
	Rbms1	6.66743e-15	1.46238	0.307	0.473	2.00023e-11	Rbms1
	Lman1	6.89532e-15	1.14783	0.102	0.237	2.0686e-11	Lman1
	Haus8	7.04022e-15	4.03272	0.056	0.245	2.11207e-11	Haus8
	Rassf4	7.17828e-15	1.92249	0.216	0.336	2.15348e-11	Rassf4
	Arhgap15	7.5303e-15	1.29745	0.069	0.194	2.25909e-11	Arhgap15
	Taldo1	8.02583e-15	2.54758	0.437	0.493	2.40775e-11	Taldo1
	Il6ra	8.09012e-15	2.41362	0.185	0.35	2.42704e-11	Il6ra
	Ikbkb	8.82313e-15	1.00773	0.196	0.379	2.64694e-11	Ikbkb
	Creb5	9.34392e-15	0.589207	0.04	0.185	2.80318e-11	Creb5
	Snx20	9.35244e-15	2.03148	0.125	0.343	2.80573e-11	Snx20
	Higd1a	9.80913e-15	1.24913	0.244	0.38	2.94274e-11	Higd1a
	Ninj1	1.12552e-14	3.34446	0.386	0.502	3.37657e-11	Ninj1
	Uchl5	1.13458e-14	2.098	0.056	0.179	3.40373e-11	Uchl5
	Suds3	1.21386e-14	0.50884	0.093	0.21	3.64157e-11	Suds3
	Vill	1.30723e-14	2.36798	0.053	0.304	3.92169e-11	Vill
	Lgals1	1.39416e-14	0.528828	0.32	0.252	4.18247e-11	Lgals1
	Igsf6	1.50081e-14	1.51845	0.205	0.407	4.50243e-11	Igsf6
	Cd52	1.73616e-14	1.18266	0.487	0.573	5.20848e-11	Cd52
	Saa3	1.75101e-14	1.6461	0.08	0.181	5.25303e-11	Saa3
	Apbb1ip	1.77037e-14	0.637138	0.268	0.422	5.31112e-11	Apbb1ip
	Sde2	1.80146e-14	0.703856	0.1	0.385	5.40439e-11	Sde2
	Saraf	1.97091e-14	1.56212	0.146	0.367	5.91274e-11	Saraf
	Tmsb10	2.02767e-14	2.70228	0.332	0.389	6.08302e-11	Tmsb10
	Itga6	2.26646e-14	-0.770116	0.096	0.179	6.79937e-11	Itga6
	Add1	2.36402e-14	1.2375	0.059	0.143	7.09205e-11	Add1
	Tpd52	2.47069e-14	1.58894	0.512	0.556	7.41206e-11	Tpd52
	Lipa	2.57688e-14	1.79203	0.12	0.262	7.73065e-11	Lipa
	Sub1	2.58845e-14	0.317825	0.403	0.421	7.76534e-11	Sub1
	Hspd1	2.80293e-14	0.923951	0.123	0.243	8.40879e-11	Hspd1
	Fxyd5	2.87054e-14	0.653832	0.443	0.479	8.61162e-11	Fxyd5
	Sec63	3.2087e-14	3.00624	0.064	0.209	9.6261e-11	Sec63
	Arpc5	3.2252e-14	1.006	0.494	0.551	9.67561e-11	Arpc5
	Psen2	3.27008e-14	1.66058	0.076	0.263	9.81025e-11	Psen2
	C87436	3.42852e-14	4.47219	0.049	0.159	1.02855e-10	C87436
	Golga4	3.46897e-14	1.98111	0.096	0.262	1.04069e-10	Golga4
	Ipo7	3.60758e-14	1.11966	0.073	0.224	1.08227e-10	Ipo7
	Mgst1	3.83401e-14	0.649726	0.236	0.384	1.1502e-10	Mgst1
	Cgnl1	3.97427e-14	2.63641	0.023	0.154	1.19228e-10	Cgnl1
	2310039H08Rik	3.97839e-14	2.02096	0.064	0.185	1.19352e-10	2310039H08Rik
	Pcna	4.77565e-14	5.87547	0.075	0.202	1.4327e-10	Pcna
	AB124611	4.85923e-14	0.968594	0.284	0.478	1.45777e-10	AB124611
	Cd72	5.14706e-14	3.16286	0.041	0.127	1.54412e-10	Cd72
	Supt16	5.92632e-14	1.53069	0.085	0.23	1.7779e-10	Supt16
	Psmb8	6.03587e-14	0.500538	0.304	0.408	1.81076e-10	Psmb8
	Dbi	6.05054e-14	-1.12839	0.472	0.507	1.81516e-10	Dbi
	Igf1	6.71496e-14	3.35249	0.046	0.116	2.01449e-10	Igf1
	1110065P20Rik	6.76146e-14	2.18611	0.047	0.166	2.02844e-10	1110065P20Rik
	Ddi2	6.94808e-14	0.653741	0.09	0.262	2.08442e-10	Ddi2
	Arhgdib	8.35921e-14	1.12692	0.517	0.575	2.50776e-10	Arhgdib
	Pepd	8.78142e-14	2.60948	0.074	0.248	2.63443e-10	Pepd
	Ccdc174	9.33911e-14	1.02685	0.071	0.2	2.80173e-10	Ccdc174
	Ptprj	9.49861e-14	4.95938	0.077	0.297	2.84958e-10	Ptprj
	Bcl2l11	9.60876e-14	6.01103	0.076	0.356	2.88263e-10	Bcl2l11
	Tspo	1.03394e-13	0.360063	0.446	0.494	3.10182e-10	Tspo
	Slfn1	1.07832e-13	1.43997	0.026	0.209	3.23497e-10	Slfn1
	Osbpl8	1.12188e-13	1.96792	0.08	0.249	3.36565e-10	Osbpl8
	Hif1a	1.20933e-13	0.965538	0.246	0.469	3.62798e-10	Hif1a
	Dusp11	1.23508e-13	2.62897	0.122	0.279	3.70524e-10	Dusp11
	Pik3r5	1.56507e-13	0.745691	0.068	0.281	4.69521e-10	Pik3r5
	Impa2	1.65984e-13	-3.57567	0.03	0.215	4.97953e-10	Impa2
	Csf2rb2	1.70347e-13	6.88458	0.035	0.235	5.1104e-10	Csf2rb2
	Msr1	1.73451e-13	4.22053	0.275	0.48	5.20353e-10	Msr1
	Blvrb	1.77019e-13	3.97111	0.213	0.372	5.31058e-10	Blvrb
	Lrrc25	1.82863e-13	1.55879	0.203	0.413	5.4859e-10	Lrrc25
	Nrp2	1.87458e-13	-0.543764	0.122	0.177	5.62374e-10	Nrp2
	Oxct1	1.87553e-13	3.69473	0.072	0.157	5.62658e-10	Oxct1
	AI607873	1.8932e-13	3.10614	0.204	0.507	5.67959e-10	AI607873
	Tpcn1	2.1251e-13	2.77854	0.047	0.193	6.3753e-10	Tpcn1
	Arpc3	2.28325e-13	0.783618	0.469	0.511	6.84974e-10	Arpc3
	Fmr1	2.51136e-13	-0.821136	0.039	0.207	7.53407e-10	Fmr1
	Chfr	2.524e-13	0.367921	0.053	0.216	7.57201e-10	Chfr
	Nap1l1	2.66367e-13	1.07538	0.297	0.305	7.99101e-10	Nap1l1
	Tgfbi	2.70155e-13	1.36676	0.541	0.604	8.10465e-10	Tgfbi
	Rasa2	2.86784e-13	1.98338	0.048	0.243	8.60351e-10	Rasa2
	Gnpda1	3.09465e-13	1.27983	0.111	0.291	9.28395e-10	Gnpda1
	Lmna	3.11329e-13	7.53905	0.126	0.198	9.33986e-10	Lmna
	Mga	3.13271e-13	2.36298	0.05	0.229	9.39812e-10	Mga
	Mif4gd	3.14415e-13	1.82987	0.085	0.224	9.43244e-10	Mif4gd
	H2afj	3.14528e-13	1.07612	0.438	0.485	9.43583e-10	H2afj
	Fam129a	3.54682e-13	6.68106	0.071	0.198	1.06405e-09	Fam129a
	Fgd4	3.58778e-13	1.79262	0.056	0.325	1.07633e-09	Fgd4
	Dok2	4.45618e-13	0.483721	0.135	0.338	1.33685e-09	Dok2
	AF251705	4.64318e-13	0.604408	0.426	0.507	1.39295e-09	AF251705
	Cflar	4.84852e-13	4.52287	0.122	0.349	1.45456e-09	Cflar
	Bola3	4.97845e-13	1.3245	0.114	0.153	1.49353e-09	Bola3
	Mospd3	5.26539e-13	2.10885	0.076	0.182	1.57962e-09	Mospd3
	AI839979	5.39367e-13	4.91496	0.099	0.314	1.6181e-09	AI839979
	Dpysl2	5.42775e-13	-1.04966	0.078	0.12	1.62832e-09	Dpysl2
	Stip1	5.62278e-13	2.23196	0.054	0.205	1.68683e-09	Stip1
	Atp8a1	6.98377e-13	2.72745	0.069	0.28	2.09513e-09	Atp8a1
	Actr2	7.69287e-13	0.843199	0.367	0.499	2.30786e-09	Actr2
	Il2rg	9.02656e-13	1.97099	0.079	0.225	2.70797e-09	Il2rg
	Kin	9.41884e-13	1.53153	0.04	0.204	2.82565e-09	Kin
	Hnrnpa1	9.75792e-13	0.442435	0.257	0.296	2.92738e-09	Hnrnpa1
	Tprgl	9.92254e-13	0.626124	0.169	0.235	2.97676e-09	Tprgl
	Atp13a3	1.04512e-12	5.07039	0.073	0.261	3.13535e-09	Atp13a3
	Smarca2	1.08464e-12	2.68194	0.031	0.129	3.25391e-09	Smarca2
	Pea15a	1.19258e-12	0.471519	0.074	0.122	3.57773e-09	Pea15a
	Gatad2a	1.28429e-12	1.76148	0.071	0.284	3.85287e-09	Gatad2a
	Rrbp1	1.28492e-12	0.857909	0.449	0.492	3.85476e-09	Rrbp1
	Stk4	1.31049e-12	1.13645	0.084	0.276	3.93147e-09	Stk4
	Mmp14	1.39276e-12	2.76635	0.136	0.18	4.17829e-09	Mmp14
	Rftn1	1.48535e-12	2.19006	0.057	0.215	4.45604e-09	Rftn1
	Rassf3	1.77769e-12	2.06531	0.053	0.212	5.33307e-09	Rassf3
	H2afx	1.93128e-12	5.12496	0.06	0.154	5.79383e-09	H2afx
	Pkig	1.94951e-12	0.460261	0.15	0.172	5.84854e-09	Pkig
	Bax	2.04285e-12	0.991646	0.41	0.46	6.12854e-09	Bax
	Txlna	2.20969e-12	2.00667	0.052	0.213	6.62907e-09	Txlna
	Csrp3	2.23112e-12	-5.9241	0.002	0.332	6.69335e-09	Csrp3
	Eno1	2.33315e-12	0.974871	0.357	0.478	6.99944e-09	Eno1
	Bhlhe40	2.36778e-12	2.20382	0.03	0.195	7.10333e-09	Bhlhe40
	2210013O21Rik	2.59872e-12	0.931016	0.053	0.12	7.79615e-09	2210013O21Rik
	Myl2	3.02739e-12	8.28739	0.002	0.131	9.08217e-09	Myl2
	Csf2rb	3.0964e-12	8.53277	0.21	0.41	9.2892e-09	Csf2rb
	Fam134b	3.29969e-12	3.26106	0.077	0.261	9.89907e-09	Fam134b
	Fopnl	3.33053e-12	2.45775	0.068	0.243	9.99158e-09	Fopnl
	Bcl2a1b	3.3861e-12	2.79533	0.234	0.342	1.01583e-08	Bcl2a1b
	Wdr43	3.46809e-12	3.59881	0.103	0.22	1.04043e-08	Wdr43
	Gapdh	3.58371e-12	5.20093	0.449	0.48	1.07511e-08	Gapdh
	Rin3	4.00686e-12	0.582852	0.053	0.174	1.20206e-08	Rin3
	Arih1	4.12204e-12	2.11872	0.077	0.275	1.23661e-08	Arih1
	Trf	4.18768e-12	-1.01768	0.107	0.359	1.25631e-08	Trf
	Btg2	4.31706e-12	9.22608	0.181	0.395	1.29512e-08	Btg2
	Tpm4	4.61488e-12	0.314839	0.282	0.304	1.38446e-08	Tpm4
	Zfp710	4.71311e-12	1.08963	0.069	0.217	1.41393e-08	Zfp710
	Csf1r	5.34993e-12	1.52666	0.376	0.519	1.60498e-08	Csf1r
	Fermt3	5.53085e-12	2.43727	0.229	0.417	1.65926e-08	Fermt3
	Apoc1	5.64892e-12	2.88213	0.045	0.38	1.69468e-08	Apoc1
	Nfe2l2	5.66002e-12	1.35846	0.241	0.475	1.69801e-08	Nfe2l2
	Gmip	5.7718e-12	2.77859	0.07	0.261	1.73154e-08	Gmip
	Ly6e	5.86509e-12	1.02343	0.371	0.425	1.75953e-08	Ly6e
	Zfp292	6.15388e-12	1.59216	0.082	0.252	1.84616e-08	Zfp292
	Fyb	6.2888e-12	0.545184	0.541	0.604	1.88664e-08	Fyb
	Ppib	6.67143e-12	0.447798	0.384	0.42	2.00143e-08	Ppib
	Tgfbr2	7.03453e-12	0.783024	0.057	0.186	2.11036e-08	Tgfbr2
	Lig1	7.36722e-12	2.9211	0.045	0.126	2.21016e-08	Lig1
	Map4	7.81506e-12	1.08457	0.056	0.143	2.34452e-08	Map4
	Cnot3	8.2812e-12	9.23096	0.151	0.245	2.48436e-08	Cnot3
	Tipin	8.31017e-12	2.68578	0.04	0.122	2.49305e-08	Tipin
	Sepp1	8.89427e-12	5.20203	0.374	0.409	2.66828e-08	Sepp1
	Aim2	9.255e-12	0.518247	0.036	0.202	2.7765e-08	Aim2
	Slc6a6	1.18578e-11	0.658322	0.265	0.435	3.55733e-08	Slc6a6
	Sertad2	1.19156e-11	1.8102	0.061	0.228	3.57468e-08	Sertad2
	Pafah1b2	1.21839e-11	2.11371	0.059	0.175	3.65517e-08	Pafah1b2
	Map1lc3b	1.29288e-11	0.348575	0.357	0.403	3.87865e-08	Map1lc3b
	Tmem192	1.34841e-11	2.71252	0.082	0.293	4.04522e-08	Tmem192
	Ms4a1	1.38807e-11	1.38023	0.001	0.215	4.1642e-08	Ms4a1
	Rab3il1	1.39056e-11	1.95461	0.148	0.251	4.17169e-08	Rab3il1
	Noct	1.39445e-11	5.66441	0.056	0.273	4.18335e-08	Noct
	Csf2ra	1.39695e-11	0.996707	0.35	0.533	4.19086e-08	Csf2ra
	Lpcat2	1.40412e-11	6.97424	0.073	0.241	4.21236e-08	Lpcat2
	Psap	1.4526e-11	5.54362	0.577	0.68	4.35781e-08	Psap
	Tgif1	1.48192e-11	3.18115	0.054	0.386	4.44576e-08	Tgif1
	Actg1	1.53568e-11	1.45559	0.44	0.501	4.60704e-08	Actg1
	Sae1	1.62491e-11	2.55939	0.053	0.116	4.87472e-08	Sae1
	Spi1	1.66082e-11	0.460777	0.5	0.535	4.98245e-08	Spi1
	Manf	1.78598e-11	1.32556	0.329	0.401	5.35793e-08	Manf
	Dnajc9	1.81598e-11	2.33318	0.035	0.112	5.44794e-08	Dnajc9
	Adrbk1	1.82512e-11	3.7273	0.186	0.325	5.47537e-08	Adrbk1
	H2afy	1.92175e-11	0.934111	0.302	0.396	5.76526e-08	H2afy
	2023-09-07	1.92252e-11	0.558996	0.179	0.345	5.76755e-08	2023-09-07
	Stat3	2.00188e-11	0.9721	0.192	0.429	6.00565e-08	Stat3
	Fos	2.02205e-11	3.50468	0.127	0.456	6.06616e-08	Fos
	Lyn	2.03584e-11	1.52097	0.356	0.483	6.10751e-08	Lyn
	Mdh2	2.07609e-11	1.26901	0.25	0.4	6.22827e-08	Mdh2
	Cerk	2.51079e-11	3.09691	0.082	0.241	7.53238e-08	Cerk
	9430038I01Rik	2.57032e-11	2.09005	0.067	0.296	7.71096e-08	9430038I01Rik
	Pfdn5	2.62951e-11	0.517027	0.428	0.442	7.88852e-08	Pfdn5
	Bzw2	2.67226e-11	-3.17056	0.032	0.123	8.01679e-08	Bzw2
	Bsg	2.7483e-11	0.357415	0.314	0.402	8.24489e-08	Bsg
	Ugdh	2.92641e-11	1.2718	0.033	0.17	8.77924e-08	Ugdh
	R3hdm1	2.94871e-11	4.02343	0.076	0.182	8.84613e-08	R3hdm1
	Itm2b	3.53063e-11	2.75769	0.475	0.545	1.05919e-07	Itm2b
	Mapk14	4.17482e-11	2.1158	0.08	0.258	1.25245e-07	Mapk14
	Fbxo32	4.2012e-11	-6.01355	0.005	0.241	1.26036e-07	Fbxo32
	Mphosph8	4.25307e-11	2.47048	0.057	0.217	1.27592e-07	Mphosph8
	Sgk3	4.46515e-11	1.98396	0.08	0.298	1.33955e-07	Sgk3
	Mtf2	4.64525e-11	-2.86502	0.047	0.228	1.39357e-07	Mtf2
	Slc43a2	4.64676e-11	1.9631	0.151	0.346	1.39403e-07	Slc43a2
	Ankrd37	4.82744e-11	1.58939	0.038	0.225	1.44823e-07	Ankrd37
	Luzp1	5.11325e-11	0.584263	0.092	0.164	1.53397e-07	Luzp1
	Fus	5.56193e-11	-1.12839	0.271	0.405	1.66858e-07	Fus
	Flna	5.62946e-11	0.496752	0.343	0.453	1.68884e-07	Flna
	Atxn2l	5.70661e-11	2.70082	0.071	0.248	1.71198e-07	Atxn2l
	Samhd1	5.91758e-11	-0.561705	0.247	0.467	1.77527e-07	Samhd1
	Magohb	5.93285e-11	3.10357	0.074	0.271	1.77985e-07	Magohb
	BC037034	7.10502e-11	3.49303	0.055	0.245	2.13151e-07	BC037034
	Treml4	7.17744e-11	2.74023	0.034	0.229	2.15323e-07	Treml4
	Tyrobp	7.29634e-11	0.806681	0.634	0.745	2.1889e-07	Tyrobp
	Serpinb8	8.23139e-11	0.471698	0.046	0.301	2.46942e-07	Serpinb8
	Limd2	8.38339e-11	1.05965	0.173	0.272	2.51502e-07	Limd2
	Gch1	8.74524e-11	-1.89939	0.078	0.391	2.62357e-07	Gch1
	Jmjd1c	9.54941e-11	1.10442	0.112	0.36	2.86482e-07	Jmjd1c
	Baz2b	9.64181e-11	1.03981	0.101	0.299	2.89254e-07	Baz2b
	Aes	9.69112e-11	0.438029	0.289	0.229	2.90734e-07	Aes
	Fnbp4	1.03438e-10	0.842455	0.047	0.222	3.10313e-07	Fnbp4
	Acadl	1.04889e-10	1.51458	0.051	0.149	3.14668e-07	Acadl
	Prg4	1.06375e-10	-9.33418	0.001	0.144	3.19125e-07	Prg4
	Ms4a6c	1.11444e-10	1.04855	0.561	0.617	3.34331e-07	Ms4a6c
	Eif3h	1.11451e-10	0.64806	0.395	0.427	3.34352e-07	Eif3h
	Pias1	1.12697e-10	0.788266	0.047	0.211	3.38091e-07	Pias1
	Sh3bp5	1.15348e-10	1.31525	0.061	0.251	3.46043e-07	Sh3bp5
	Ms4a7	1.17745e-10	5.01456	0.307	0.302	3.53236e-07	Ms4a7
	Gm26699	1.18954e-10	1.41854	0.047	0.218	3.56863e-07	Gm26699
	H2-DMb1	1.21865e-10	1.80113	0.174	0.218	3.65595e-07	H2-DMb1
	Nrros	1.2623e-10	1.54727	0.145	0.362	3.78689e-07	Nrros
	Sh3bgr	1.30946e-10	2.59357	0	0.188	3.92837e-07	Sh3bgr
	Ddb1	1.33998e-10	0.554701	0.066	0.172	4.01994e-07	Ddb1
	Ccl22	1.36904e-10	-2.04511	0	0.143	4.10711e-07	Ccl22
	Camk1d	1.40749e-10	2.43364	0.08	0.275	4.22246e-07	Camk1d
	Anxa2	1.42747e-10	0.369135	0.416	0.427	4.28241e-07	Anxa2
	Arrdc4	1.45616e-10	2.07973	0.061	0.243	4.36849e-07	Arrdc4
	Cacybp	1.49219e-10	0.885153	0.142	0.269	4.47658e-07	Cacybp
	Fcer1g	1.63036e-10	0.842605	0.686	0.826	4.89109e-07	Fcer1g
	Nabp1	1.64129e-10	1.37139	0.065	0.262	4.92386e-07	Nabp1
	Taf13	1.71709e-10	0.292906	0.073	0.234	5.15126e-07	Taf13
	Phc2	1.77888e-10	0.52752	0.067	0.213	5.33664e-07	Phc2
	Cyb5a	1.84922e-10	-2.21589	0.222	0.227	5.54767e-07	Cyb5a
	Fam168b	1.91939e-10	2.241	0.088	0.26	5.75816e-07	Fam168b
	2310022A10Rik	1.92433e-10	0.662657	0.073	0.325	5.773e-07	2310022A10Rik
	Golgb1	2.09552e-10	0.420964	0.128	0.239	6.28656e-07	Golgb1
	Ndufa12	2.10578e-10	0.714463	0.206	0.24	6.31735e-07	Ndufa12
	Notch2	2.13513e-10	2.39101	0.091	0.275	6.4054e-07	Notch2
	Cpd	2.29041e-10	-1.93418	0.046	0.19	6.87123e-07	Cpd
	Pik3ca	2.38253e-10	4.96568	0.046	0.272	7.14758e-07	Pik3ca
	Gimap3	2.46069e-10	-0.856534	0	0.28	7.38207e-07	Gimap3
	Use1	2.50141e-10	0.728868	0.316	0.437	7.50423e-07	Use1
	Tnfaip8	2.58273e-10	0.755989	0.245	0.341	7.7482e-07	Tnfaip8
	Anxa5	2.62641e-10	0.805571	0.419	0.459	7.87922e-07	Anxa5
	Cnpy2	2.6818e-10	1.32802	0.15	0.192	8.04539e-07	Cnpy2
	Fam105a	2.73902e-10	1.08844	0.244	0.362	8.21705e-07	Fam105a
	Ssr2	2.8849e-10	0.504434	0.26	0.4	8.6547e-07	Ssr2
	Plekha2	2.94634e-10	2.23858	0.061	0.23	8.83902e-07	Plekha2
	F10	3.13961e-10	6.58969	0.154	0.484	9.41883e-07	F10
	Lrrc16a	3.14487e-10	0.316121	0.025	0.267	9.43462e-07	Lrrc16a
	Ngfrap1	3.16602e-10	-0.87237	0.051	0.115	9.49806e-07	Ngfrap1
	Tle3	3.30095e-10	7.65644	0.058	0.286	9.90286e-07	Tle3
	Fam49b	3.6723e-10	0.789186	0.404	0.496	1.10169e-06	Fam49b
	Pdgfa	3.84056e-10	3.13462	0.044	0.1	1.15217e-06	Pdgfa
	Syk	4.21632e-10	1.51579	0.145	0.375	1.2649e-06	Syk
	Cyba	4.57554e-10	0.773057	0.6	0.712	1.37266e-06	Cyba
	Tns3	4.88173e-10	-2.24017	0.097	0.242	1.46452e-06	Tns3
	Phyh	5.32802e-10	0.644416	0.067	0.269	1.5984e-06	Phyh
	Kras	5.54375e-10	0.6294	0.204	0.413	1.66312e-06	Kras
	Dnajc7	5.61512e-10	1.41468	0.108	0.245	1.68454e-06	Dnajc7
	Ms4a6d	5.81901e-10	1.84617	0.445	0.548	1.7457e-06	Ms4a6d
	Diaph1	6.08748e-10	1.65144	0.221	0.441	1.82625e-06	Diaph1
	Fcho2	6.52611e-10	6.72624	0.053	0.23	1.95783e-06	Fcho2
	Leprotl1	7.10105e-10	2.14812	0.137	0.251	2.13031e-06	Leprotl1
	Rgs2	7.23757e-10	-6.18121	0.189	0.359	2.17127e-06	Rgs2
	Ostc	7.48233e-10	0.658227	0.316	0.379	2.2447e-06	Ostc
	Cdkn1a	7.60702e-10	7.29333	0.145	0.44	2.28211e-06	Cdkn1a
	Slfn8	8.14761e-10	-1.17181	0.027	0.284	2.44428e-06	Slfn8
	Pygl	8.33397e-10	4.51727	0.07	0.279	2.50019e-06	Pygl
	Clec4a2	8.58565e-10	-0.295789	0.374	0.505	2.5757e-06	Clec4a2
	Lima1	9.2872e-10	1.67881	0.049	0.165	2.78616e-06	Lima1
	Lcp2	1.00451e-09	2.43082	0.118	0.274	3.01354e-06	Lcp2
	Dtymk	1.09033e-09	1.15254	0.089	0.106	3.27098e-06	Dtymk
	Gpcpd1	1.14067e-09	6.7451	0.084	0.253	3.422e-06	Gpcpd1
	Rsbn1	1.15093e-09	-3.87621	0.051	0.241	3.4528e-06	Rsbn1
	Fam96a	1.15948e-09	0.850312	0.406	0.499	3.47843e-06	Fam96a
	Lyl1	1.18199e-09	-2.06787	0.064	0.208	3.54598e-06	Lyl1
	Hexa	1.19938e-09	1.83131	0.307	0.494	3.59813e-06	Hexa
	Smdt1	1.31162e-09	0.506387	0.431	0.448	3.93487e-06	Smdt1
	Chil3	1.3303e-09	2.68664	0.383	0.468	3.99091e-06	Chil3
	Vgll4	1.37963e-09	2.61969	0.067	0.181	4.13889e-06	Vgll4
	Setd2	1.45646e-09	2.57735	0.072	0.254	4.36938e-06	Setd2
	Ythdf3	1.51558e-09	-0.281913	0.063	0.226	4.54675e-06	Ythdf3
	Gdpd3	1.63117e-09	4.62881	0.09	0.281	4.89352e-06	Gdpd3
	Ube2l6	1.74971e-09	-1.19007	0.026	0.183	5.24913e-06	Ube2l6
	Prorsd1	1.78684e-09	2.41013	0.092	0.203	5.36051e-06	Prorsd1
	Tra2a	1.84151e-09	1.43233	0.135	0.381	5.52452e-06	Tra2a
	Elf2	1.88982e-09	-0.51676	0.06	0.199	5.66947e-06	Elf2
	Pdap1	1.97268e-09	0.570527	0.311	0.376	5.91803e-06	Pdap1
	Mgea5	2.13759e-09	2.18832	0.076	0.213	6.41276e-06	Mgea5
	App	2.1499e-09	6.655	0.301	0.47	6.44969e-06	App
	Il11ra1	2.25833e-09	0.854777	0.021	0.122	6.775e-06	Il11ra1
	Litaf	2.3401e-09	1.04307	0.301	0.446	7.02031e-06	Litaf
	Prcp	2.35021e-09	-0.44279	0.145	0.269	7.05063e-06	Prcp
	Rnd3	2.42518e-09	5.47809	0.056	0.19	7.27553e-06	Rnd3
	Ctdsp2	2.45381e-09	1.18079	0.048	0.204	7.36144e-06	Ctdsp2
	Eif3e	2.45555e-09	4.36607	0.293	0.402	7.36666e-06	Eif3e
	Dctn1	2.55764e-09	1.96724	0.067	0.189	7.67291e-06	Dctn1
	Lgals3	2.73565e-09	4.69333	0.583	0.667	8.20695e-06	Lgals3
	1110008P14Rik	2.77241e-09	1.33009	0.119	0.248	8.31722e-06	1110008P14Rik
	Slc3a2	2.98221e-09	1.57562	0.221	0.47	8.94664e-06	Slc3a2
	Nceh1	3.00029e-09	6.55119	0.086	0.309	9.00087e-06	Nceh1
	Creg1	3.0309e-09	1.30387	0.331	0.461	9.09269e-06	Creg1
	Pafah1b3	3.0523e-09	2.65126	0.027	0.154	9.1569e-06	Pafah1b3
	Morf4l2	3.10319e-09	0.638233	0.165	0.25	9.30957e-06	Morf4l2
	Eif3f	3.23955e-09	0.557941	0.407	0.412	9.71864e-06	Eif3f
	Tmcc1	3.29308e-09	0.52434	0.119	0.24	9.87924e-06	Tmcc1
	Nme1	3.4855e-09	0.920149	0.416	0.444	1.04565e-05	Nme1
	Stim2	3.56895e-09	0.490486	0.029	0.216	1.07068e-05	Stim2
	Ivns1abp	3.97809e-09	0.940765	0.08	0.196	1.19343e-05	Ivns1abp
	Rassf1	4.00878e-09	1.5318	0.145	0.298	1.20263e-05	Rassf1
	Rcsd1	4.03407e-09	0.797551	0.069	0.206	1.21022e-05	Rcsd1
	Nfam1	4.13508e-09	2.10106	0.106	0.279	1.24052e-05	Nfam1
	Fli1	4.21791e-09	0.550209	0.107	0.247	1.26537e-05	Fli1
	Zeb2os	4.23388e-09	1.92805	0.164	0.328	1.27016e-05	Zeb2os
	Banf1	4.34329e-09	0.397373	0.191	0.242	1.30299e-05	Banf1
	Mknk1	4.7877e-09	1.3486	0.053	0.224	1.43631e-05	Mknk1
	Ssr4	4.91642e-09	0.571764	0.412	0.438	1.47493e-05	Ssr4
	Csf3r	4.9261e-09	0.517932	0.056	0.175	1.47783e-05	Csf3r
	Il1rap	5.00226e-09	-0.928239	0.021	0.235	1.50068e-05	Il1rap
	Etv3	5.27776e-09	5.57867	0.042	0.24	1.58333e-05	Etv3
	Tsc22d4	5.32494e-09	4.18207	0.223	0.379	1.59748e-05	Tsc22d4
	Sptan1	5.40053e-09	1.18146	0.049	0.184	1.62016e-05	Sptan1
	Pxmp4	5.68454e-09	-3.21934	0.022	0.174	1.70536e-05	Pxmp4
	Ppil4	5.75844e-09	5.97935	0.074	0.227	1.72753e-05	Ppil4
	Svil	5.76841e-09	3.24874	0.111	0.277	1.73052e-05	Svil
	Ethe1	6.02663e-09	2.29795	0.116	0.299	1.80799e-05	Ethe1
	Rbm47	6.39349e-09	2.72219	0.087	0.312	1.91805e-05	Rbm47
	Cd47	6.74129e-09	0.514264	0.292	0.426	2.02239e-05	Cd47
	Sell	6.90219e-09	7.53585	0.083	0.272	2.07066e-05	Sell
	Grina	6.93235e-09	1.08268	0.096	0.308	2.0797e-05	Grina
	Tln1	7.38222e-09	0.957217	0.411	0.489	2.21467e-05	Tln1
	Fcna	7.6144e-09	-3.6633	0.004	0.118	2.28432e-05	Fcna
	Mitd1	8.09703e-09	0.675931	0.053	0.214	2.42911e-05	Mitd1
	Tuba1a	9.47586e-09	0.54558	0.065	0.101	2.84276e-05	Tuba1a
	Naip2	1.00779e-08	6.71301	0.075	0.348	3.02336e-05	Naip2
	Rhob	1.07352e-08	4.17532	0.067	0.216	3.22057e-05	Rhob
	Rrp7a	1.13081e-08	2.73566	0.068	0.231	3.39243e-05	Rrp7a
	Egr1	1.27088e-08	7.31376	0.028	0.257	3.81264e-05	Egr1
	Tmx1	1.3758e-08	3.13987	0.074	0.222	4.1274e-05	Tmx1
	Fam213b	1.43879e-08	1.46478	0.064	0.22	4.31637e-05	Fam213b
	Psmb9	1.44154e-08	0.684135	0.088	0.229	4.32462e-05	Psmb9
	Zfp36	1.51016e-08	5.38371	0.127	0.459	4.53048e-05	Zfp36
	Gcnt2	1.515e-08	6.75599	0.089	0.278	4.545e-05	Gcnt2
	Scoc	1.83111e-08	1.77674	0.048	0.119	5.49332e-05	Scoc
	Plcg2	1.85311e-08	1.94428	0.082	0.261	5.55932e-05	Plcg2
	Cfdp1	1.87589e-08	0.375856	0.149	0.207	5.62766e-05	Cfdp1
	Ncoa2	2.1604e-08	0.960353	0.028	0.237	6.4812e-05	Ncoa2
	Iscu	2.18089e-08	0.660618	0.317	0.398	6.54268e-05	Iscu
	Cir1	2.24053e-08	1.94777	0.074	0.153	6.72159e-05	Cir1
	Phlda1	2.25525e-08	2.65457	0.066	0.38	6.76574e-05	Phlda1
	Rad21	2.50748e-08	7.1053	0.063	0.182	7.52243e-05	Rad21
	Sfr1	2.51929e-08	1.93786	0.167	0.317	7.55787e-05	Sfr1
	Fndc3b	2.62054e-08	2.15859	0.083	0.217	7.86162e-05	Fndc3b
	Tomm20	2.74308e-08	1.2856	0.397	0.447	8.22925e-05	Tomm20
	Snx5	2.75476e-08	1.21534	0.285	0.41	8.26427e-05	Snx5
	Ly86	2.77718e-08	0.669035	0.308	0.429	8.33153e-05	Ly86
	Tmpo	2.79607e-08	-1.21785	0.109	0.201	8.38822e-05	Tmpo
	Slc29a1	2.88036e-08	1.33544	0.029	0.136	8.64108e-05	Slc29a1
	Fcrls	2.92222e-08	3.78773	0.11	0.14	8.76665e-05	Fcrls
	Ptafr	2.93076e-08	4.56216	0.189	0.473	8.79227e-05	Ptafr
	Aldoa	3.03413e-08	1.9104	0.444	0.463	9.10239e-05	Aldoa
	Ier5	3.11799e-08	2.24705	0.164	0.423	9.35397e-05	Ier5
	Nfkb1	3.12949e-08	0.724393	0.148	0.356	9.38847e-05	Nfkb1
	Nsf	3.22086e-08	1.25398	0.121	0.31	9.66257e-05	Nsf
	Tmem258	3.30573e-08	0.571086	0.359	0.423	9.91719e-05	Tmem258
	Enpp1	3.49062e-08	5.33172	0.021	0.144	0.000104719	Enpp1
	Pycard	3.56361e-08	0.645079	0.453	0.485	0.000106908	Pycard
	Slc7a11	3.57748e-08	7.64492	0.057	0.412	0.000107324	Slc7a11
	Tlr2	3.724e-08	7.6523	0.08	0.418	0.00011172	Tlr2
	Cyb5r4	3.83571e-08	2.61033	0.116	0.272	0.000115071	Cyb5r4
	Jak1	3.86662e-08	1.22208	0.205	0.391	0.000115999	Jak1
	Fas	3.89586e-08	-0.321336	0.022	0.233	0.000116876	Fas
	Knop1	3.95045e-08	-1.27201	0.114	0.11	0.000118513	Knop1
	Gpsm3	4.08206e-08	1.1396	0.284	0.383	0.000122462	Gpsm3
	Cd244	4.21058e-08	2.49672	0.179	0.312	0.000126317	Cd244
	Acer3	4.40774e-08	1.07297	0.095	0.287	0.000132232	Acer3
	Arf4	4.53607e-08	0.48526	0.165	0.328	0.000136082	Arf4
	Setd5	5.08271e-08	0.679671	0.067	0.175	0.000152481	Setd5
	Ubl3	5.16983e-08	2.12684	0.237	0.418	0.000155095	Ubl3
	Tpst2	5.4086e-08	1.43379	0.101	0.31	0.000162258	Tpst2
	Cd3d	5.45615e-08	-0.270472	0.001	0.257	0.000163684	Cd3d
	Aprt	5.78147e-08	1.58673	0.494	0.526	0.000173444	Aprt
	Dnm2	5.79832e-08	1.59327	0.096	0.262	0.00017395	Dnm2
	Ifi204	5.8168e-08	2.2123	0.113	0.473	0.000174504	Ifi204
	Pkp3	6.17652e-08	-0.41373	0.011	0.146	0.000185295	Pkp3
	Chd6	6.24099e-08	2.28466	0.046	0.202	0.00018723	Chd6
	Smc6	6.60866e-08	0.893474	0.128	0.215	0.00019826	Smc6
	Ier3	7.04696e-08	4.86106	0.082	0.4	0.000211409	Ier3
	Drap1	7.11946e-08	-0.419728	0.227	0.301	0.000213584	Drap1
	Wnk1	7.12022e-08	1.95432	0.258	0.401	0.000213607	Wnk1
	Hexb	7.23362e-08	-0.319599	0.197	0.298	0.000217009	Hexb
	Cyp4f16	7.72929e-08	0.577853	0.046	0.207	0.000231879	Cyp4f16
	Bach1	7.98143e-08	2.24375	0.108	0.35	0.000239443	Bach1
	Nmt2	8.55571e-08	2.2944	0.049	0.196	0.000256671	Nmt2
	Lamp1	9.01525e-08	0.817857	0.514	0.577	0.000270457	Lamp1
	Arfgef1	9.19969e-08	2.3246	0.066	0.242	0.000275991	Arfgef1
	Sgms1	9.72405e-08	-2.04778	0.056	0.26	0.000291722	Sgms1
	Gmcl1	9.98373e-08	2.31095	0.017	0.208	0.000299512	Gmcl1
	Mt1	1.01992e-07	3.42066	0.405	0.366	0.000305977	Mt1
	Ckap4	1.03024e-07	0.323902	0.083	0.16	0.000309071	Ckap4
	AI662270	1.04978e-07	1.33796	0.314	0.498	0.000314934	AI662270
	Gpnmb	1.07786e-07	3.07199	0.075	0.152	0.000323357	Gpnmb
	Lgals8	1.15855e-07	7.16489	0.081	0.302	0.000347565	Lgals8
	Ankrd12	1.19069e-07	4.80227	0.105	0.241	0.000357208	Ankrd12
	Arglu1	1.24731e-07	0.273687	0.267	0.271	0.000374192	Arglu1
	Uqcrh	1.25488e-07	0.403593	0.447	0.468	0.000376463	Uqcrh
	Zfand5	1.26695e-07	3.64541	0.242	0.447	0.000380085	Zfand5
	Tank	1.27182e-07	7.62718	0.063	0.267	0.000381547	Tank
	Slc7a8	1.29633e-07	6.47124	0.092	0.253	0.000388898	Slc7a8
	Dpep2	1.30083e-07	-0.635898	0.209	0.379	0.00039025	Dpep2
	Actb	1.30159e-07	-2.46191	0.356	0.422	0.000390476	Actb
	Plaur	1.37615e-07	3.81159	0.159	0.467	0.000412845	Plaur
	Ctsc	1.49232e-07	2.47671	0.52	0.553	0.000447697	Ctsc
	Vbp1	1.54012e-07	1.28731	0.086	0.215	0.000462037	Vbp1
	Clec4e	1.61601e-07	4.17641	0.188	0.493	0.000484803	Clec4e
	Skap2	1.65232e-07	0.836991	0.255	0.451	0.000495696	Skap2
	Nupr1	1.67749e-07	2.12842	0.174	0.353	0.000503247	Nupr1
	Sat1	1.68152e-07	0.489971	0.463	0.481	0.000504455	Sat1
	Gtpbp2	1.72463e-07	0.574243	0.08	0.218	0.000517388	Gtpbp2
	Phkg1	1.86676e-07	-2.63975	0.001	0.116	0.000560029	Phkg1
	Shtn1	1.86831e-07	4.526	0.069	0.207	0.000560494	Shtn1
	Pebp1	1.89213e-07	0.575584	0.261	0.318	0.00056764	Pebp1
	Capg	2.04493e-07	1.0908	0.44	0.503	0.000613478	Capg
	Mrpl52	2.1056e-07	0.465271	0.419	0.427	0.00063168	Mrpl52
	Rap2a	2.22346e-07	-0.387969	0.104	0.236	0.000667038	Rap2a
	Srsf7	2.3659e-07	3.18517	0.196	0.348	0.00070977	Srsf7
	Fcgr4	2.46348e-07	-1.58213	0.099	0.318	0.000739043	Fcgr4
	Cs	2.47644e-07	1.70121	0.071	0.227	0.000742931	Cs
	Vav1	2.48154e-07	3.24481	0.097	0.331	0.000744461	Vav1
	Gm1673	2.62868e-07	4.89727	0.033	0.215	0.000788604	Gm1673
	Ostf1	2.69921e-07	0.460012	0.466	0.479	0.000809763	Ostf1
	Evl	2.7639e-07	3.12583	0.086	0.279	0.000829171	Evl
	Ms4a6b	2.81435e-07	2.38978	0.304	0.475	0.000844304	Ms4a6b
	Scarb2	2.94654e-07	1.96685	0.08	0.271	0.000883963	Scarb2
	S100a1	2.95182e-07	2.55546	0.137	0.23	0.000885547	S100a1
	Ctnnb1	2.97774e-07	-1.10932	0.093	0.18	0.000893322	Ctnnb1
	Ms4a4c	3.17918e-07	3.35006	0.11	0.422	0.000953753	Ms4a4c
	Ddx6	3.54327e-07	1.49223	0.095	0.249	0.00106298	Ddx6
	Bri3	3.5606e-07	1.21945	0.438	0.463	0.00106818	Bri3
	Gpatch8	3.69072e-07	1.84812	0.062	0.222	0.00110722	Gpatch8
	Atp6v1c1	3.90868e-07	3.31277	0.113	0.325	0.0011726	Atp6v1c1
	Nsa2	3.9846e-07	0.741369	0.36	0.432	0.00119538	Nsa2
	Fosl2	4.14343e-07	0.831145	0.097	0.413	0.00124303	Fosl2
	Poldip3	4.17474e-07	1.02026	0.065	0.219	0.00125242	Poldip3
	Mia3	4.52705e-07	2.32749	0.072	0.232	0.00135811	Mia3
	Nars	4.55358e-07	1.81137	0.176	0.394	0.00136607	Nars
	P2rx7	4.57403e-07	1.42336	0.031	0.273	0.00137221	P2rx7
	Gpr137b	4.79773e-07	0.554799	0.1	0.262	0.00143932	Gpr137b
	Cct7	4.81126e-07	1.1254	0.133	0.31	0.00144338	Cct7
	Hist1h1c	4.95974e-07	8.57752	0.053	0.129	0.00148792	Hist1h1c
	Mier1	5.07049e-07	3.39188	0.111	0.225	0.00152115	Mier1
	Ptma	5.16185e-07	1.24367	0.283	0.23	0.00154855	Ptma
	Txnrd1	5.26796e-07	3.46583	0.115	0.395	0.00158039	Txnrd1
	Irf8	5.40019e-07	0.987859	0.222	0.278	0.00162006	Irf8
	Srsf3	6.19696e-07	0.488524	0.367	0.405	0.00185909	Srsf3
	Wbp2	6.62747e-07	2.12136	0.08	0.255	0.00198824	Wbp2
	Nufip2	6.83607e-07	3.48829	0.071	0.212	0.00205082	Nufip2
	Flot2	6.93997e-07	7.48013	0.083	0.241	0.00208199	Flot2
	Mcmbp	7.07235e-07	2.23089	0.074	0.227	0.0021217	Mcmbp
	Idi1	7.4219e-07	-1.40468	0.029	0.158	0.00222657	Idi1
	Kansl1	7.52282e-07	-1.23675	0.073	0.196	0.00225685	Kansl1
	Ndufa4	7.62507e-07	0.712021	0.435	0.446	0.00228752	Ndufa4
	Igfbp6	7.75811e-07	-0.879348	0.127	0.298	0.00232743	Igfbp6
	Rnasel	8.55601e-07	4.03317	0.073	0.287	0.0025668	Rnasel
	Zswim6	8.87628e-07	4.3876	0.077	0.338	0.00266288	Zswim6
	Pmm1	8.98381e-07	2.31013	0.017	0.201	0.00269514	Pmm1
	Rab32	9.23978e-07	1.33823	0.218	0.361	0.00277193	Rab32
	Kdelr1	9.26703e-07	0.784717	0.11	0.243	0.00278011	Kdelr1
	Arid3a	9.47669e-07	-0.410234	0.042	0.245	0.00284301	Arid3a
	Glipr2	9.57571e-07	2.53085	0.069	0.183	0.00287271	Glipr2
	Bptf	9.62041e-07	1.23181	0.126	0.234	0.00288612	Bptf
	Map3k14	9.90252e-07	1.13722	0.04	0.222	0.00297076	Map3k14
	Ctss	1.00751e-06	1.53847	0.58	0.67	0.00302253	Ctss
	Ctsh	1.02666e-06	1.06563	0.451	0.488	0.00307999	Ctsh
	Cln3	1.1529e-06	1.67778	0.097	0.272	0.00345871	Cln3
	Aldh3b1	1.16969e-06	2.75233	0.094	0.288	0.00350907	Aldh3b1
	Mrpl17	1.17831e-06	0.773194	0.187	0.243	0.00353494	Mrpl17
	Ikzf1	1.23082e-06	2.63197	0.077	0.251	0.00369246	Ikzf1
	Krtcap2	1.29214e-06	0.484569	0.333	0.377	0.00387641	Krtcap2
	C1qa	1.31429e-06	4.26785	0.287	0.224	0.00394288	C1qa
	Rnf130	1.34091e-06	1.23717	0.295	0.439	0.00402274	Rnf130
	Rdx	1.43647e-06	0.441247	0.172	0.27	0.0043094	Rdx
	Plp2	1.54933e-06	2.16021	0.112	0.117	0.00464798	Plp2
	Irf5	1.58476e-06	1.7181	0.21	0.444	0.00475429	Irf5
	Atp5c1	1.59739e-06	0.730751	0.363	0.421	0.00479217	Atp5c1
	Soat1	1.59816e-06	1.18531	0.214	0.403	0.00479447	Soat1
	Cd180	1.7637e-06	-1.28668	0.052	0.209	0.0052911	Cd180
	Plac8	2.03948e-06	2.72414	0.297	0.445	0.00611843	Plac8
	Os9	2.08274e-06	1.79469	0.091	0.279	0.00624823	Os9
	Pold4	2.18726e-06	0.676562	0.252	0.42	0.00656177	Pold4
	Sema4d	2.35687e-06	2.97859	0.069	0.282	0.00707061	Sema4d
	Rbpj	2.57625e-06	-0.349427	0.244	0.399	0.00772875	Rbpj
	Nfkbia	2.7372e-06	-2.02647	0.353	0.461	0.00821161	Nfkbia
	Scarb1	2.86656e-06	2.52835	0.063	0.258	0.00859967	Scarb1
	Serp1	3.20261e-06	0.708262	0.398	0.44	0.00960783	Serp1
	Tle4	3.27008e-06	-0.300955	0.092	0.311	0.00981024	Tle4
	Fdps	3.37196e-06	2.18368	0.043	0.192	0.0101159	Fdps
	Ptpn18	3.55982e-06	0.897787	0.492	0.524	0.0106795	Ptpn18
	Itgav	3.59546e-06	3.81777	0.071	0.241	0.0107864	Itgav
	Fndc3a	3.60535e-06	2.81475	0.078	0.359	0.010816	Fndc3a
	Xiap	3.71791e-06	1.30317	0.099	0.257	0.0111537	Xiap
	Mta2	3.71895e-06	3.32488	0.062	0.215	0.0111568	Mta2
	Clta	3.73819e-06	0.768065	0.525	0.558	0.0112146	Clta
	Atp5b	3.76241e-06	0.682039	0.385	0.39	0.0112872	Atp5b
	Tgfbr1	3.87606e-06	5.17907	0.113	0.222	0.0116282	Tgfbr1
	Rdh10	3.97049e-06	0.435686	0.007	0.296	0.0119115	Rdh10
	Pgd	4.33755e-06	2.00002	0.264	0.459	0.0130127	Pgd
	Gm5150	4.6258e-06	3.22116	0.13	0.336	0.0138774	Gm5150
	2023-09-15	4.72373e-06	0.485013	0.372	0.382	0.0141712	2023-09-15
	A630001G21Rik	4.79753e-06	1.42092	0.038	0.241	0.0143926	A630001G21Rik
	Camk2d	4.82652e-06	1.17732	0.213	0.449	0.0144796	Camk2d
	Parp14	4.82763e-06	-0.551637	0.032	0.218	0.0144829	Parp14
	Notch1	5.02793e-06	0.276005	0.049	0.222	0.0150838	Notch1
	Huwe1	5.16232e-06	5.761	0.066	0.205	0.015487	Huwe1
	Azin1	5.45443e-06	5.86671	0.086	0.328	0.0163633	Azin1
	Ndufa6	5.56629e-06	0.585798	0.365	0.384	0.0166989	Ndufa6
	Far1	5.88988e-06	0.425489	0.087	0.254	0.0176696	Far1
	Tnfsf12	6.29208e-06	4.24346	0.115	0.229	0.0188762	Tnfsf12
	Hnrnpd	6.51813e-06	0.529479	0.273	0.316	0.0195544	Hnrnpd
	Mpp6	6.64112e-06	6.99795	0.115	0.164	0.0199233	Mpp6
	Dynlt3	6.84123e-06	4.92367	0.075	0.152	0.0205237	Dynlt3
	Tmem173	7.05923e-06	1.25814	0.085	0.198	0.0211777	Tmem173
	Mmd	7.16471e-06	1.12189	0.054	0.162	0.0214941	Mmd
	Slc50a1	7.16827e-06	2.38761	0.052	0.158	0.0215048	Slc50a1
	Hspa5	7.89935e-06	-1.00465	0.364	0.434	0.0236981	Hspa5
	Ncoa3	8.19353e-06	3.94481	0.069	0.273	0.0245806	Ncoa3
	Eif5a	8.56784e-06	0.539241	0.383	0.368	0.0257035	Eif5a
	Ldha	9.19229e-06	1.98153	0.391	0.42	0.0275769	Ldha
	Hspb7	9.2145e-06	-1.66199	0	0.141	0.0276435	Hspb7
	Mrc1	9.38195e-06	4.01406	0.105	0.198	0.0281459	Mrc1
	Ccnt1	9.43364e-06	4.07581	0.062	0.291	0.0283009	Ccnt1
	Atg101	9.57365e-06	2.18525	0.063	0.238	0.0287209	Atg101
	Arid4a	9.59846e-06	1.40076	0.107	0.25	0.0287954	Arid4a
	Il1f9	9.74254e-06	-5.30958	0.003	0.176	0.0292276	Il1f9
	Bcl3	1.00267e-05	5.76125	0.082	0.25	0.03008	Bcl3
	Fam63b	1.01434e-05	0.633782	0.079	0.235	0.0304302	Fam63b
	Ubp1	1.03951e-05	2.40956	0.053	0.184	0.0311854	Ubp1
	St8sia4	1.05821e-05	1.68416	0.044	0.197	0.0317462	St8sia4
	Josd2	1.16475e-05	1.1819	0.054	0.199	0.0349426	Josd2
	Ubald2	1.16904e-05	1.19533	0.152	0.314	0.0350712	Ubald2
	Mzt1	1.18078e-05	-0.514406	0.046	0.149	0.0354234	Mzt1
	Mrfap1	1.1823e-05	0.384276	0.357	0.389	0.0354689	Mrfap1
	Ybx1	1.2323e-05	0.679401	0.357	0.32	0.0369691	Ybx1
	Gm10073	1.24795e-05	0.305698	0.3	0.263	0.0374384	Gm10073
	Runx3	1.26306e-05	8.68628	0.099	0.334	0.0378917	Runx3
	Sdcbp	1.26685e-05	1.05612	0.477	0.513	0.0380054	Sdcbp
	Ldlrap1	1.29882e-05	0.856229	0.077	0.281	0.0389647	Ldlrap1
	Rbm34	1.3072e-05	-0.742014	0.061	0.251	0.0392159	Rbm34
	P4ha1	1.32514e-05	1.99223	0.084	0.284	0.0397543	P4ha1
	Sidt2	1.35185e-05	-1.00197	0.058	0.268	0.0405556	Sidt2
	Lamtor4	1.35298e-05	0.903505	0.428	0.487	0.0405895	Lamtor4
	Malat1	1.41431e-05	-3.96185	0.343	0.353	0.0424292	Malat1
	Id2	1.41809e-05	-1.46241	0.207	0.327	0.0425428	Id2
	Cnot6	1.41977e-05	1.71998	0.07	0.213	0.0425932	Cnot6
	Nin	1.46693e-05	1.85749	0.045	0.22	0.044008	Nin
	Srgap2	1.47092e-05	1.05548	0.069	0.186	0.0441276	Srgap2
	Siglece	1.48736e-05	-0.550639	0.047	0.19	0.0446207	Siglece
	Pbxip1	1.51076e-05	1.5481	0.076	0.192	0.0453227	Pbxip1
	Ctsa	1.52442e-05	1.21883	0.341	0.486	0.0457326	Ctsa
	Lyz2	1.52622e-05	2.07514	0.643	0.704	0.0457866	Lyz2
	Rfxap	1.55379e-05	0.884745	0.082	0.231	0.0466138	Rfxap
	Cd68	1.56257e-05	1.93254	0.476	0.542	0.046877	Cd68
	Safb2	1.58758e-05	1.55232	0.14	0.319	0.0476273	Safb2
	AW112010	1.71027e-05	0.376612	0.058	0.146	0.051308	AW112010
	Smarcc2	1.85156e-05	-1.64402	0.055	0.204	0.0555467	Smarcc2
	Adgre5	1.89722e-05	1.68925	0.129	0.399	0.0569165	Adgre5
	Dnaja1	1.97576e-05	0.709731	0.217	0.4	0.0592729	Dnaja1
	2023-09-06	2.03597e-05	-0.531678	0.018	0.144	0.0610792	2023-09-06
	Epc2	2.04662e-05	3.16334	0.045	0.226	0.0613985	Epc2
	2700060E02Rik	2.05643e-05	0.717063	0.289	0.357	0.0616928	2700060E02Rik
	Tcof1	2.19781e-05	2.0824	0.09	0.264	0.0659344	Tcof1
	Supt6	2.22888e-05	1.77082	0.053	0.223	0.0668665	Supt6
	Myl12a	2.23559e-05	0.328701	0.333	0.334	0.0670677	Myl12a
	Rbm39	2.27544e-05	0.573147	0.426	0.412	0.0682633	Rbm39
	Ifitm1	2.30409e-05	1.40437	0.094	0.151	0.0691228	Ifitm1
	Nfya	2.33529e-05	-0.338245	0.05	0.228	0.0700587	Nfya
	Psme1	2.36507e-05	0.491512	0.246	0.416	0.070952	Psme1
	Tmem123	2.37948e-05	2.0803	0.072	0.169	0.0713843	Tmem123
	Gpx4	2.44172e-05	0.306253	0.375	0.375	0.0732516	Gpx4
	Ktn1	2.45752e-05	0.507835	0.112	0.17	0.0737255	Ktn1
	Blnk	2.48347e-05	6.26882	0.028	0.118	0.074504	Blnk
	Tlr13	2.48601e-05	0.961992	0.108	0.254	0.0745804	Tlr13
	Gm26532	2.53377e-05	1.6732	0.02	0.277	0.0760131	Gm26532
	Cd37	2.56256e-05	2.5415	0.089	0.262	0.0768768	Cd37
	Fam20c	2.87137e-05	1.8609	0.05	0.201	0.0861411	Fam20c
	Zyx	2.9886e-05	0.98919	0.223	0.393	0.0896579	Zyx
	Spp1	3.13964e-05	1.03478	0.28	0.284	0.0941891	Spp1
	Fam21	3.29362e-05	2.04722	0.078	0.24	0.0988086	Fam21
	Ranbp1	3.32258e-05	1.24231	0.315	0.336	0.0996775	Ranbp1
	Rab12	3.36789e-05	-0.725399	0.035	0.125	0.101037	Rab12
	Lsm5	3.39062e-05	1.96001	0.169	0.274	0.101719	Lsm5
	Cd24a	3.40404e-05	-0.994261	0.097	0.186	0.102121	Cd24a
	Bfar	3.45824e-05	1.55112	0.085	0.266	0.103747	Bfar
	Tmem243	3.64361e-05	2.23279	0.151	0.242	0.109308	Tmem243
	Milr1	3.64895e-05	1.0219	0.136	0.308	0.109469	Milr1
	Hiat1	3.75774e-05	1.62747	0.062	0.224	0.112732	Hiat1
	Ptk2b	3.81265e-05	1.19602	0.075	0.281	0.114379	Ptk2b
	Tecpr1	3.85863e-05	-1.35068	0.024	0.16	0.115759	Tecpr1
	Atp6ap2	4.12858e-05	1.41456	0.13	0.325	0.123858	Atp6ap2
	Mgst3	4.13065e-05	-0.824723	0.062	0.184	0.123919	Mgst3
	Tmed3	4.42391e-05	0.656165	0.143	0.264	0.132717	Tmed3
	Lactb	4.46741e-05	0.509244	0.078	0.243	0.134022	Lactb
	Arf2	4.4908e-05	1.15018	0.049	0.22	0.134724	Arf2
	Gm10076	4.49955e-05	0.50789	0.311	0.381	0.134987	Gm10076
	Gm9733	4.52929e-05	-0.968848	0.083	0.306	0.135879	Gm9733
	Itgb1	4.58533e-05	0.669442	0.189	0.327	0.13756	Itgb1
	Tmem80	4.59008e-05	-7.51199	0.025	0.148	0.137702	Tmem80
	Laptm4a	4.71848e-05	0.315391	0.266	0.395	0.141554	Laptm4a
	Ppdpf	4.73704e-05	0.535115	0.163	0.268	0.142111	Ppdpf
	Pkn1	4.79909e-05	1.37684	0.074	0.237	0.143973	Pkn1
	Ufsp2	4.90806e-05	1.56012	0.1	0.251	0.147242	Ufsp2
	Amn1	5.0977e-05	1.93036	0.05	0.203	0.152931	Amn1
	Dock2	5.34672e-05	0.949662	0.122	0.296	0.160402	Dock2
	Cotl1	5.44126e-05	1.65478	0.542	0.585	0.163238	Cotl1
	Svbp	5.69144e-05	0.406558	0.186	0.255	0.170743	Svbp
	Pabpc1	5.76928e-05	0.786925	0.417	0.411	0.173079	Pabpc1
	Tnnc1	5.82522e-05	-3.71633	0.001	0.134	0.174757	Tnnc1
	Myc	6.81862e-05	7.23681	0.02	0.193	0.204559	Myc
	Fcgr1	6.89057e-05	3.07009	0.202	0.475	0.206717	Fcgr1
	Adam17	7.00962e-05	3.22042	0.091	0.296	0.210289	Adam17
	Zfp263	7.18299e-05	2.83644	0.089	0.297	0.21549	Zfp263
	Cycs	7.23748e-05	0.802395	0.31	0.406	0.217125	Cycs
	1500011K16Rik	7.30681e-05	3.60209	0.114	0.188	0.219204	1500011K16Rik
	Add3	7.48138e-05	1.84146	0.056	0.22	0.224442	Add3
	C5ar2	7.49346e-05	-1.84706	0.053	0.312	0.224804	C5ar2
	Tctex1d2	7.69267e-05	0.951775	0.112	0.213	0.23078	Tctex1d2
	Naa35	7.72216e-05	3.28231	0.046	0.232	0.231665	Naa35
	Mef2a	7.87436e-05	1.07959	0.254	0.425	0.236231	Mef2a
	Fkbp15	8.0546e-05	1.06096	0.073	0.247	0.241638	Fkbp15
	Trem3	8.34549e-05	2.63031	0.086	0.25	0.250365	Trem3
	Matk	8.74263e-05	-2.49498	0.031	0.251	0.262279	Matk
	Sh3glb1	8.87043e-05	0.543324	0.356	0.395	0.266113	Sh3glb1
	Ap1s2	9.31929e-05	0.756204	0.193	0.349	0.279579	Ap1s2
	Hsp90b1	9.39796e-05	2.02198	0.418	0.432	0.281939	Hsp90b1
	Eef2	9.61938e-05	0.983794	0.372	0.346	0.288581	Eef2
	Bmp2k	9.89197e-05	0.487626	0.112	0.274	0.296759	Bmp2k
	Uba52	0.000102605	0.791291	0.384	0.417	0.307816	Uba52
	Ctsd	0.000108391	4.10389	0.459	0.488	0.325173	Ctsd
	Ppp3ca	0.000114971	0.959099	0.156	0.311	0.344913	Ppp3ca
	Eny2	0.000121125	0.514791	0.166	0.231	0.363376	Eny2
	Hes1	0.000123443	3.08767	0.065	0.242	0.370329	Hes1
	Apobec3	0.000123559	0.635895	0.072	0.125	0.370678	Apobec3
	Rassf2	0.000124162	1.0341	0.12	0.317	0.372485	Rassf2
	Lcn2	0.000124371	4.99899	0.052	0.195	0.373113	Lcn2
	Ccdc88b	0.000125007	4.83109	0.036	0.24	0.37502	Ccdc88b
	Golt1b	0.000134042	1.62109	0.047	0.189	0.402125	Golt1b
	Tm6sf1	0.000135071	0.311694	0.286	0.397	0.405213	Tm6sf1
	Ppp2r5c	0.000139768	0.737562	0.087	0.223	0.419305	Ppp2r5c
	Svip	0.000141086	4.86477	0.04	0.216	0.423258	Svip
	Tuba1b	0.000150765	2.14567	0.315	0.312	0.452294	Tuba1b
	Pim1	0.000154245	-1.89534	0.146	0.413	0.462735	Pim1
	Asap1	0.000155408	-2.19171	0.153	0.279	0.466223	Asap1
	Synj2bp	0.000155528	2.3559	0.067	0.232	0.466584	Synj2bp
	Ccr5	0.000158467	2.28656	0.128	0.306	0.475401	Ccr5
	1700020I14Rik	0.00016841	1.15918	0.112	0.204	0.50523	1700020I14Rik
	Arid1a	0.000173502	2.33598	0.095	0.233	0.520507	Arid1a
	Irf1	0.000174231	-1.36892	0.029	0.188	0.522692	Irf1
	Sepw1	0.000176359	0.289476	0.336	0.323	0.529078	Sepw1
	Nab1	0.000178027	0.833892	0.115	0.276	0.53408	Nab1
	Hist1h4i	0.000178341	0.290466	0.031	0.155	0.535024	Hist1h4i
	Ccl7	0.000178868	3.50237	0.125	0.202	0.536605	Ccl7
	Sp110	0.000182047	1.03388	0.054	0.263	0.54614	Sp110
	Zfos1	0.000182592	1.96699	0.145	0.281	0.547775	Zfos1
	Zfp36l2	0.00018505	-0.341312	0.268	0.425	0.55515	Zfp36l2
	Prdx4	0.000187575	0.425114	0.082	0.135	0.562726	Prdx4
	Neat1	0.000189879	-0.312717	0.384	0.456	0.569636	Neat1
	Adipor1	0.000193957	2.31051	0.202	0.399	0.58187	Adipor1
	Alkbh5	0.000201484	2.19645	0.077	0.242	0.604453	Alkbh5
	Elf4	0.000202925	1.76301	0.047	0.243	0.608774	Elf4
	Gpi1	0.000209246	2.02125	0.262	0.449	0.627737	Gpi1
	Gm5547	0.000221043	-0.413049	0.021	0.236	0.663129	Gm5547
	Sms	0.000223239	1.35443	0.083	0.184	0.669718	Sms
	Pacsin2	0.000224392	2.74355	0.077	0.26	0.673176	Pacsin2
	Gm9843	0.000228176	0.85857	0.417	0.444	0.684529	Gm9843
	Kdm2b	0.000247148	2.24756	0.033	0.238	0.741444	Kdm2b
	Pilrb1	0.00025115	4.44863	0.068	0.283	0.753449	Pilrb1
	Eif4g2	0.000261544	0.779502	0.321	0.415	0.784632	Eif4g2
	Pdia6	0.000261583	0.679278	0.334	0.411	0.784749	Pdia6
	Txndc5	0.000269361	0.980404	0.088	0.149	0.808082	Txndc5
	Rara	0.000271557	4.39849	0.067	0.313	0.814671	Rara
	Glrx	0.000271608	3.252	0.245	0.416	0.814823	Glrx
	Cbfa2t3	0.000282192	-1.45746	0.064	0.104	0.846575	Cbfa2t3
	H2afv	0.000284836	1.15932	0.164	0.148	0.854509	H2afv
	Fth1	0.000292812	6.36167	0.43	0.482	0.878437	Fth1
	Slco3a1	0.000296177	-1.39404	0.009	0.102	0.888532	Slco3a1
	Slc25a3	0.000297481	0.824221	0.423	0.42	0.892442	Slc25a3
	Sp3	0.000303998	2.34275	0.061	0.218	0.911994	Sp3
	Slc25a28	0.000310223	1.62362	0.057	0.284	0.930668	Slc25a28
	Lcp1	0.0003148	0.904545	0.49	0.508	0.944401	Lcp1
	Smim3	0.000322053	6.99434	0.099	0.308	0.96616	Smim3
	Rap1gds1	0.000324301	2.17241	0.07	0.247	0.972904	Rap1gds1
	Cd14	0.000359467	6.23533	0.192	0.437	1	Cd14
	Golga3	0.000361175	7.13888	0.029	0.243	1	Golga3
	Ap1b1	0.00036329	2.78435	0.07	0.18	1	Ap1b1
	Srm	0.000368569	0.827944	0.072	0.17	1	Srm
	Rfwd2	0.000389997	2.17195	0.066	0.261	1	Rfwd2
	Kdm6b	0.000398653	4.73382	0.121	0.444	1	Kdm6b
	H2-DMa	0.000401603	1.55043	0.212	0.326	1	H2-DMa
	Ptpre	0.000403615	1.64304	0.191	0.37	1	Ptpre
	Copg1	0.000404603	3.15304	0.047	0.211	1	Copg1
	2700094K13Rik	0.000404632	1.13144	0.139	0.131	1	2700094K13Rik
	Rbm3	0.000406896	0.330811	0.406	0.392	1	Rbm3
	Ddit4	0.000414632	-5.29893	0.027	0.1	1	Ddit4
	Glul	0.000423999	2.13101	0.15	0.299	1	Glul
	D930015E06Rik	0.00042927	1.66332	0.031	0.262	1	D930015E06Rik
	Atp5g1	0.000431098	0.674982	0.406	0.4	1	Atp5g1
	Siva1	0.000431176	0.548747	0.189	0.308	1	Siva1
	Ube2s	0.000454364	1.07466	0.225	0.341	1	Ube2s
	Stx6	0.000455681	1.30265	0.057	0.211	1	Stx6
	Rab11a	0.000457846	0.46973	0.235	0.371	1	Rab11a
	Trim12a	0.00047546	4.47801	0.03	0.178	1	Trim12a
	Nop10	0.000501435	0.85821	0.341	0.375	1	Nop10
	Cd93	0.000522663	1.01845	0.207	0.313	1	Cd93
	Ppia	0.000553812	0.916774	0.33	0.247	1	Ppia
	Cdk4	0.000554069	0.485284	0.158	0.213	1	Cdk4
	Atp8b4	0.000583477	3.31532	0.061	0.275	1	Atp8b4
	Fuca2	0.000586035	1.91403	0.097	0.263	1	Fuca2
	Pld3	0.000593373	6.58208	0.075	0.258	1	Pld3
	Pnpla7	0.000598327	1.86648	0.047	0.206	1	Pnpla7
	Zfr	0.00061281	2.743	0.068	0.265	1	Zfr
	Slc15a4	0.000613136	1.89032	0.046	0.216	1	Slc15a4
	Rabac1	0.000615336	0.390395	0.271	0.355	1	Rabac1
	Anapc13	0.000620042	0.56219	0.252	0.372	1	Anapc13
	Plbd1	0.000623367	1.44494	0.198	0.42	1	Plbd1
	Atp5j	0.00064283	0.539443	0.387	0.376	1	Atp5j
	Cct4	0.000647411	2.82397	0.182	0.377	1	Cct4
	Cd164	0.000658173	2.14538	0.051	0.154	1	Cd164
	Fes	0.000717761	1.78968	0.126	0.268	1	Fes
	1700025G04Rik	0.000719348	1.38808	0.037	0.119	1	1700025G04Rik
	Mycbp	0.000736097	2.32811	0.051	0.196	1	Mycbp
	Pmf1	0.000738393	2.04482	0.05	0.167	1	Pmf1
	Nucks1	0.000748614	4.07466	0.19	0.159	1	Nucks1
	Calr	0.000756003	1.09168	0.415	0.424	1	Calr
	Slc11a1	0.000766824	8.77485	0.214	0.493	1	Slc11a1
	Pofut2	0.000773137	1.57257	0.075	0.267	1	Pofut2
	St3gal5	0.000776461	-0.312037	0.033	0.222	1	St3gal5
	Nxpe5	0.000777761	0.792291	0.058	0.206	1	Nxpe5
	Smek2	0.000780804	3.93245	0.072	0.264	1	Smek2
	Slc25a4	0.000789724	1.18745	0.175	0.226	1	Slc25a4
	Ythdc1	0.000860708	0.760185	0.133	0.296	1	Ythdc1
	Gar1	0.000876208	1.99469	0.08	0.164	1	Gar1
	Mpp1	0.000914836	4.55179	0.094	0.298	1	Mpp1
	Amdhd2	0.000918151	1.62966	0.082	0.258	1	Amdhd2
	Dapp1	0.000943846	2.26175	0.056	0.244	1	Dapp1
	Ehd1	0.000946087	1.16487	0.163	0.424	1	Ehd1
	Zfyve9	0.00096944	-4.0918	0.041	0.256	1	Zfyve9
	Tep1	0.000992781	-0.51627	0.131	0.282	1	Tep1
	Abca1	0.000996255	3.37724	0.073	0.25	1	Abca1
	Srsf2	0.00100478	0.595255	0.346	0.406	1	Srsf2
	Eef1b2	0.00101376	0.456963	0.345	0.322	1	Eef1b2
	Mark3	0.00103296	0.898826	0.059	0.179	1	Mark3
	Morc3	0.00103982	1.5373	0.065	0.265	1	Morc3
	Ssh2	0.0010507	1.76523	0.166	0.338	1	Ssh2
	Parp1	0.00108615	-0.873692	0.131	0.191	1	Parp1
	Tcirg1	0.00111578	3.16478	0.085	0.29	1	Tcirg1
	Tmem71	0.00112266	5.52408	0.022	0.242	1	Tmem71
	2023-03-01	0.00112793	3.95143	0.057	0.23	1	2023-03-01
	Mthfsl	0.00112984	1.2043	0.075	0.22	1	Mthfsl
	Axl	0.00127923	1.07756	0.015	0.102	1	Axl
	Gltscr2	0.00131559	1.74841	0.237	0.406	1	Gltscr2
	Ebi3	0.00138831	1.61483	0.029	0.256	1	Ebi3
	Rnf4	0.00139091	0.987233	0.077	0.218	1	Rnf4
	Chd3	0.00139207	4.49155	0.055	0.138	1	Chd3
	Crlf2	0.00142376	1.24239	0.152	0.363	1	Crlf2
	Ing1	0.00143285	1.06125	0.076	0.187	1	Ing1
	Calm1	0.00143773	0.560406	0.437	0.447	1	Calm1
	Rtn4	0.00145559	0.690659	0.356	0.44	1	Rtn4
	Ggct	0.00146224	0.887031	0.023	0.238	1	Ggct
	Serpinb1a	0.00146579	-1.3092	0.016	0.144	1	Serpinb1a
	Tnfaip1	0.0014676	-1.44643	0.035	0.103	1	Tnfaip1
	Hmgn2	0.00147832	1.04526	0.11	0.104	1	Hmgn2
	Rb1	0.00154981	-4.1927	0.051	0.256	1	Rb1
	Cers6	0.00158569	0.588209	0.059	0.276	1	Cers6
	Ino80b	0.00162876	3.02927	0.087	0.205	1	Ino80b
	Ankrd11	0.00164311	2.30078	0.277	0.406	1	Ankrd11
	Srsf5	0.00167749	0.824705	0.288	0.414	1	Srsf5
	Prex1	0.00169796	1.26868	0.097	0.211	1	Prex1
	Adap2os	0.00178423	1.95894	0.098	0.304	1	Adap2os
	Mzb1	0.00179096	-3.24588	0	0.18	1	Mzb1
	M6pr	0.00186688	1.1204	0.318	0.463	1	M6pr
	Spop	0.00192074	0.608498	0.164	0.326	1	Spop
	Cd2ap	0.00194253	1.21138	0.06	0.186	1	Cd2ap
	Atf4	0.00199819	1.98756	0.146	0.396	1	Atf4
	Sod1	0.00200312	2.78669	0.183	0.256	1	Sod1
	Cox7b	0.00203103	0.654946	0.39	0.389	1	Cox7b
	Ctsl	0.00205577	6.17842	0.365	0.43	1	Ctsl
	Tmem256	0.0020651	0.69811	0.4	0.44	1	Tmem256
	Uqcrq	0.00209861	0.543951	0.427	0.408	1	Uqcrq
	Atp5o	0.0021633	0.892166	0.293	0.395	1	Atp5o
	Cox7a2l	0.00222923	1.0323	0.394	0.373	1	Cox7a2l
	Ubc	0.0022418	9.14535	0.274	0.372	1	Ubc
	Herc1	0.00224692	1.39177	0.074	0.217	1	Herc1
	Fry	0.0022799	-1.9196	0.02	0.147	1	Fry
	Tuba1c	0.00232603	4.23845	0.205	0.454	1	Tuba1c
	Slc48a1	0.00234622	3.64795	0.14	0.233	1	Slc48a1
	Susd3	0.00236749	1.3023	0.127	0.27	1	Susd3
	Ankrd13a	0.00237029	5.01468	0.066	0.179	1	Ankrd13a
	Dok3	0.00245838	1.80098	0.117	0.323	1	Dok3
	Ppp1r12c	0.00245924	1.65102	0.081	0.24	1	Ppp1r12c
	Cxcl16	0.00252501	-0.358702	0.268	0.295	1	Cxcl16
	Klf3	0.00262274	1.35808	0.142	0.299	1	Klf3
	Ywhae	0.00268824	0.431002	0.359	0.365	1	Ywhae
	Daglb	0.00319262	2.02575	0.082	0.25	1	Daglb
	Slc16a3	0.00321458	6.25667	0.131	0.443	1	Slc16a3
	Pilra	0.00322119	4.33688	0.209	0.412	1	Pilra
	Fabp5	0.00322881	2.90022	0.229	0.236	1	Fabp5
	Bin2	0.0033564	1.41014	0.183	0.409	1	Bin2
	Hfe	0.00336902	-2.24851	0.093	0.203	1	Hfe
	Swi5	0.00342895	0.483985	0.292	0.347	1	Swi5
	Anxa6	0.00375064	-0.588913	0.063	0.193	1	Anxa6
	Spen	0.00390266	-1.24138	0.045	0.225	1	Spen
	Mcee	0.0039283	2.28753	0.082	0.224	1	Mcee
	Rab20	0.00396582	6.33279	0.075	0.426	1	Rab20
	Gm10116	0.00403852	3.9392	0.398	0.362	1	Gm10116
	Galnt11	0.00409755	1.20932	0.026	0.257	1	Galnt11
	Ucp2	0.00419623	1.757	0.516	0.527	1	Ucp2
	Pxn	0.00419903	3.9482	0.078	0.289	1	Pxn
	Mdh1	0.00426394	0.581405	0.136	0.226	1	Mdh1
	Pde4d	0.00431442	6.61429	0.07	0.242	1	Pde4d
	Kat6a	0.0044213	2.28474	0.046	0.253	1	Kat6a
	Hacd2	0.00443268	2.11694	0.058	0.178	1	Hacd2
	Yaf2	0.00445646	1.18172	0.043	0.118	1	Yaf2
	Acly	0.00445889	-2.0039	0.086	0.253	1	Acly
	Xdh	0.00456927	5.32544	0.1	0.297	1	Xdh
	Nfix	0.00460953	2.35708	0.028	0.113	1	Nfix
	Clec4a3	0.00461119	2.43288	0.314	0.464	1	Clec4a3
	Zfand2b	0.0046522	1.74893	0.063	0.218	1	Zfand2b
	Dap	0.00465262	0.411968	0.184	0.27	1	Dap
	Dek	0.00475075	6.35792	0.244	0.323	1	Dek
	Cwc25	0.00477938	0.913938	0.072	0.268	1	Cwc25
	Il6st	0.00478081	1.57637	0.032	0.13	1	Il6st
	Trem2	0.00481581	5.28805	0.338	0.425	1	Trem2
	Anapc11	0.00483811	0.698852	0.212	0.242	1	Anapc11
	Tulp4	0.00488314	1.15386	0.064	0.202	1	Tulp4
	Mycbp2	0.00509133	0.566698	0.185	0.327	1	Mycbp2
	Cd38	0.00517954	-1.8392	0.058	0.215	1	Cd38
	Prosc	0.00523225	2.52633	0.063	0.191	1	Prosc
	St6gal1	0.00530261	-2.32168	0.047	0.234	1	St6gal1
	Hck	0.00543106	3.38817	0.198	0.375	1	Hck
	Stom	0.00550187	6.10864	0.044	0.242	1	Stom
	Nasp	0.00551917	8.69831	0.065	0.208	1	Nasp
	Bcl2	0.00554998	-0.471398	0.031	0.151	1	Bcl2
	Mmp8	0.0055531	3.90003	0.097	0.288	1	Mmp8
	Hint1	0.00560625	0.644274	0.425	0.398	1	Hint1
	Zbtb1	0.00571073	0.427024	0.02	0.196	1	Zbtb1
	Rgl2	0.0057342	-1.34691	0.044	0.191	1	Rgl2
	Pf4	0.00579432	1.50686	0.3	0.241	1	Pf4
	Fryl	0.00583463	0.561966	0.037	0.215	1	Fryl
	Mefv	0.00590791	2.53643	0.074	0.332	1	Mefv
	Hnrnpa3	0.00615994	0.427301	0.359	0.407	1	Hnrnpa3
	Eif1a	0.00641375	2.11348	0.169	0.325	1	Eif1a
	Cic	0.00645334	1.16116	0.074	0.233	1	Cic
	Marcksl1	0.00646992	0.846476	0.152	0.262	1	Marcksl1
	Anxa1	0.00652521	-1.10743	0.288	0.369	1	Anxa1
	Plekhb2	0.00653967	-0.265187	0.059	0.293	1	Plekhb2
	Wasf2	0.00668605	0.551645	0.256	0.338	1	Wasf2
	Eci2	0.00692266	1.81909	0.066	0.209	1	Eci2
	Grn	0.00704366	1.09218	0.444	0.49	1	Grn
	Atox1	0.00717091	-0.574627	0.422	0.431	1	Atox1
	Atp5l	0.00750261	-0.870692	0.471	0.456	1	Atp5l
	Rogdi	0.00758988	1.60626	0.031	0.175	1	Rogdi
	Pglyrp1	0.00759772	-1.35107	0.045	0.153	1	Pglyrp1
	Gde1	0.00770693	1.52685	0.137	0.351	1	Gde1
	Smox	0.00793049	4.0852	0.121	0.397	1	Smox
	Cd300e	0.00865817	3.13347	0.008	0.215	1	Cd300e
	Arl6ip1	0.00867534	1.36674	0.315	0.423	1	Arl6ip1
	Slc12a6	0.00935168	1.8592	0.044	0.274	1	Slc12a6
	Cstb	0.00944577	4.73951	0.497	0.513	1	Cstb
	H2afz	0.00946061	2.97083	0.325	0.296	1	H2afz
	Rab7b	0.0094906	3.11035	0.192	0.424	1	Rab7b
	Serbp1	0.00955246	0.875768	0.391	0.373	1	Serbp1
	Was	0.00963163	0.874172	0.085	0.274	1	Was
	Ckb	0.00981198	3.18355	0.114	0.142	1	Ckb
	Calm2	0.0103287	0.535524	0.432	0.411	1	Calm2
	Sorl1	0.0107015	3.02755	0.108	0.241	1	Sorl1
	Stk17b	0.01116	2.34143	0.16	0.41	1	Stk17b
	Celf2	0.0113338	1.05014	0.212	0.36	1	Celf2
	B4galt6	0.0114441	7.04547	0.071	0.236	1	B4galt6
	Ormdl1	0.0120334	1.66704	0.048	0.241	1	Ormdl1
	Ndufaf3	0.0121045	0.794449	0.063	0.207	1	Ndufaf3
	Unc119	0.0124132	1.44364	0.086	0.195	1	Unc119
	Fcor	0.0128227	2.44754	0.028	0.215	1	Fcor
	Kmt2c	0.0128565	-0.432688	0.06	0.247	1	Kmt2c
	Dusp1	0.0129532	3.13991	0.078	0.414	1	Dusp1
	Npc2	0.013014	1.26907	0.539	0.555	1	Npc2
	Ctsb	0.013211	3.57068	0.481	0.49	1	Ctsb
	Supt20	0.0133054	2.89153	0.037	0.158	1	Supt20
	S100a10	0.0134066	0.805235	0.467	0.477	1	S100a10
	Gnb2l1	0.0138107	0.51928	0.393	0.398	1	Gnb2l1
	Mtss1	0.0139905	-2.0673	0.037	0.196	1	Mtss1
	Mif	0.0140123	1.6668	0.334	0.346	1	Mif
	Nus1	0.0140284	0.416327	0.091	0.238	1	Nus1
	Vav3	0.0144016	1.74368	0.072	0.282	1	Vav3
	Mcemp1	0.0149041	2.64108	0.185	0.394	1	Mcemp1
	Pfkp	0.0149188	7.28491	0.048	0.244	1	Pfkp
	Rcn2	0.0151684	1.52469	0.063	0.163	1	Rcn2
	Snx18	0.0151792	3.30903	0.125	0.432	1	Snx18
	Cbx1	0.0154928	0.402514	0.135	0.19	1	Cbx1
	Uso1	0.0155755	4.27549	0.083	0.302	1	Uso1
	Adap2	0.0157621	2.54466	0.126	0.29	1	Adap2
	Itgb5	0.0161279	2.42102	0.225	0.339	1	Itgb5
	Sqstm1	0.0163727	1.28994	0.119	0.413	1	Sqstm1
	Tceb2	0.0166003	0.482049	0.389	0.368	1	Tceb2
	Mat2b	0.0169351	1.6457	0.082	0.223	1	Mat2b
	Efhd2	0.0169617	0.846909	0.481	0.507	1	Efhd2
	Baz1a	0.0170241	0.623683	0.216	0.377	1	Baz1a
	Slc22a15	0.0170383	1.23295	0.024	0.193	1	Slc22a15
	Hspe1	0.0171762	0.542404	0.324	0.324	1	Hspe1
	Cxcl2	0.0172077	7.93767	0.042	0.467	1	Cxcl2
	Ralb	0.0172812	0.323507	0.185	0.312	1	Ralb
	Rraga	0.0180123	-3.16483	0.1	0.228	1	Rraga
	C1galt1c1	0.0184225	6.3233	0.041	0.29	1	C1galt1c1
	Eif3i	0.0185899	1.03089	0.275	0.402	1	Eif3i
	Rest	0.0186633	2.1497	0.077	0.23	1	Rest
	Pi16	0.0188594	3.96034	0.037	0.204	1	Pi16
	Zfc3h1	0.0193911	2.1958	0.055	0.203	1	Zfc3h1
	Ms4a8a	0.019651	4.7094	0.087	0.318	1	Ms4a8a
	Adgre4	0.0201705	4.46466	0.035	0.266	1	Adgre4
	Nt5dc2	0.0203205	5.29795	0.126	0.263	1	Nt5dc2
	1810022K09Rik	0.0207486	0.704286	0.241	0.255	1	1810022K09Rik
	Mtch1	0.021065	0.546251	0.171	0.217	1	Mtch1
	Stk24	0.0210881	2.16859	0.086	0.274	1	Stk24
	Arhgap25	0.0212197	0.452117	0.055	0.24	1	Arhgap25
	Kdm7a	0.0212446	3.0888	0.174	0.432	1	Kdm7a
	Ccl12	0.0215709	3.80629	0.084	0.163	1	Ccl12
	C3	0.0221326	8.05081	0.078	0.3	1	C3
	Acadm	0.0222371	5.64998	0.062	0.188	1	Acadm
	Eno3	0.022311	4.99028	0.007	0.19	1	Eno3
	Sec61g	0.0228462	-2.21819	0.428	0.401	1	Sec61g
	Fyn	0.023683	0.409093	0.041	0.147	1	Fyn
	Gsta3	0.0237169	2.65132	0.001	0.267	1	Gsta3
	Phf20l1	0.024229	2.13298	0.073	0.243	1	Phf20l1
	Lpxn	0.0243025	1.99156	0.125	0.317	1	Lpxn
	Pdpn	0.0247061	3.47751	0.056	0.178	1	Pdpn
	Gpx1	0.0250787	-3.76819	0.502	0.53	1	Gpx1
	Med21	0.026113	2.0941	0.093	0.216	1	Med21
	Fpr2	0.0267996	4.83732	0.045	0.258	1	Fpr2
	Fbxl5	0.0270115	3.4912	0.103	0.271	1	Fbxl5
[truncated: 356 more rows]

## Sheet: Extendedn Data Fig. 9h
Extended Data Fig. 9h
underlying data - change in collagen gel	20 ng/mLTGF	20 ng/mL IFNB	20 ng/mL TGF + 20 ng/mL IFN	10 ng/mL TGF + 10 ng/mL TGFB
(gel area 2 days post-treatment - orig	34	80	72	78
gel area)/orig gel area	35	82	88	80
	45	86	90	90

## Sheet: Extended Data Fig. 9i
Extended data Fig. 9i
underlying data - collagen	Tgf	Ifnb	Tgf+Ifnb	Tgf+Ifnb+Ifnar
gel contraction	49.9343	97.6846	90.8345	80.3658
L929 fibroblasts	52.0952	96.8068	87.8124	74.3551
	54.702	96.0602	83.9083	81.5745

## Sheet: Extended Data Fig. 9j
Extended Data Fig. 9j	Postn				Bgn				Col1α1
underlying data - qPCR data -	Tgfβ	Ifnβ1	Tgfβ + Ifnβ1		Tgfβ	Ifnβ1	Tgfβ + Ifnβ1		Tgfβ	Ifnβ1	Tgfβ + Ifnβ1
fold change over Gapdh control	1	0.21	0.27		1	0.35	0.42		0.91	0.44	0.51
	1.2	0.2	0.17		0.77	0.39	0.28		1.1	0.44	0.28
	Irf7				Oasl1				Ifit1
	Tgfβ	Ifnβ1	Tgfβ + Ifnβ1		Tgfβ	Ifnβ1	Tgfβ + Ifnβ1		Tgfβ	Ifnβ1	Tgfβ + Ifnβ1
	1	11.78	14		1	17.39	22.62		1	0.974	11.42
	1	13.18	11.17		1	21.14	20.76\		1	11.8	7.84
