# Supplementary material for: Spatially clustered type I interferon responses at injury borderzones
Source: Nature. 2024 Aug 28;633(8028):174–81. doi: 10.1038/s41586-024-07806-1 (PMC11374671; doi:10.1038/s41586-024-07806-1)
Supplement: Supplementary file 19 — Source Data Extended Data Fig. 10 [file 41586_2024_7806_MOESM19_ESM.xlsx]

## Sheet: Extended Data Fig. 10d
Extended Data Fig. 10d
underlying data - % activated fibroblasts of	Irf3-/- D3 MI	WT D3 MI
total fibroblasts captured in each sample	33.3333	17.6759
in D3 MI Irf3-/- vs WT	36.1472	23.7937
	29.3423	16.6667

## Sheet: Extended Data Fig. 10e
Extended Data Fig. 10e	Sparc
underlying data - Relative expression of Sparc	Irf3-/- D3 MI	WT D3 MI
Acta2, and Postn between in D3 MI Irf3-/-	1.75593	1.22219
vs WT activated fibroblasts	2.153	1.48392
	2.14372	1.2478
	Acta2
	Irf3-/- D3 MI	WT D3 MI
	1.75593	1.22219
	2.153	1.48392
	2.14372	1.2478
	Postn
	Irf3-/- D3 MI	WT D3 MI
	1.54964	0.757705
	2.07552	1.35316
	1.9853	1.31698
